# Supplementary material for: Investigating the effects of peptide-based, MOS and protease feed additives on the growth performance and fecal microbial composition of weaned pigs
Source: J Anim Sci Biotechnol. 2022 Mar 17;13:25. doi: 10.1186/s40104-022-00681-8 (PMC8928611; doi:10.1186/s40104-022-00681-8)
Supplement: Supplementary file 1 — Additional file 1: Supplementary Table 1. Relative abundance of all curated OTUs that were identified in fecal samples from three dietary treatments at Phase II and Phase III. [file 40104_2022_681_MOESM1_ESM.xlsx]

## Sheet: Title
Supplementary Table 2. Relative abundance of all curated OTUs that were identified in fecal samples from three dietary treatments at Phase II and Phase III.

## Sheet: OTU table
	Control PII									Control PIII								PeptivaM + protease PII									PeptivaM + protease PIII											Peptiva M PII											Peptiva M PIII
Rep \ Sample	PM14-	PM15-	PM8-	PM9-	PM49-	PM50-	PM42-	PM43-		PM59-	PM35-	PM28-	PM29-	PM51-	PM52-	PM60-		PM48-	PM17-	PM13-	PM3-	PM4-	PM7-	PM18-	PM45-		PM58-	PM37-	PM23-	PM24-	PM25-	PM26-	PM27-	PM54-	PM55-	PM38-		PM1-	PM2-	PM10-	PM11-	PM12-	PM16-	PM19-	PM20-	PM46-	PM47-		PM21-
>SD_Ssd-00039	0	0	4.84707e-05	0	0	9.27214e-05	0.00281036	0.01863		0.0995385	0.0485289	0.0119058	0.027099	0.0430182	0.0726698	0.00948602		0	0.0896835	4.99085e-05	1.61959e-05	0	0	4.30608e-05	9.34172e-05		0.151935	0.0675353	0.265655	0.363692	0.316128	0.177925	0.157073	0.094623	0.0979775	0.0267278		0.000495768	0	0	0	0.00104088	0.00112588	0.000549636	0	0.000408855	0.168559		0
>SD_Ssd-00001	0.000262686	5.51572e-05	0.000169648	0.000120923	4.18918e-05	0.0223922	0.00271872	0.00034669		0.0445908	0.117549	0.191858	0.208011	0.080728	0.0355248	0.061606		2.68687e-05	0.14649	0.000249543	6.47836e-05	2.60396e-05	7.58495e-05	8.61215e-05	0.00660148		0.0351641	0.156787	0.124126	0.0188875	0.0327019	0.0309317	0.000872165	0.0335061	0.0352345	0.137809		0.00779064	0.0010979	2.66106e-05	9.45162e-05	0.0161986	0.0195778	0.143075	5.27296e-05	0.000992933	0.0143598		0.00121458
>SD_Ssd-00123	0.122061	0.000137893	0.0206485	0.182321	0	0.0982383	0.00149682	0.153438		0.000650012	0.000484597	8.71156e-05	0	0.00141326	4.05071e-05	0.0048385		0.000134344	0.000784006	0.0253868	0.144241	0.137203	0.152268	0.18486	0.100517		0.00311626	0.00299749	0.003202	0.00158924	0.00405723	0.00126043	0.00124595	0.00192564	0.00209143	0.00189559		0.0398031	0.209382	0.0953192	0.00769362	0.0218584	0.105129	0.0695501	0.018719	0.147713	0.0299637		0.221102
>SD_Ssd-00019	0.00901887	0.0153889	0.00220542	0.00362768	0.0700013	0.0579972	0.00748412	0.00339391		0.0965701	0.0632053	0.0141418	0.027395	0.0231292	0.0532264	0.102373		0.00188081	0.109812	0.000282815	0.00378984	0.000338515	3.79248e-05	0.000818154	0.00146354		0.092992	0.0678106	0.007295	0.0380196	0.0873982	0.0493953	0.00303181	0.0167679	0.0170513	0.0171741		0.0073657	0.00846685	7.98318e-05	0.00111529	0.143901	0.1757	0.109124	0.0637501	0.00116816	0.0140747		0.014575
>SD_Ssd-00064	0.145046	0.340706	0.122776	0.0612775	0.00092162	0.00315253	0.00012219	0.000456171		0.00162503	0.00902273	0.00336847	0.0104581	0.00303333	0.00105319	0.00751241		8.06062e-05	0.00487447	0.00650474	0.0981796	0.00216129	0.0207638	0.000387547	0.0285857		0.00467439	0.00363981	0.0416817	0.0135697	0.00811446	0.00677908	0.0123349	0.00171826	0.00179617	0.00644501		0.0438047	0.00695956	0.0261316	0.000604903	0.0264122	0.0498671	0.0411804	0.16362	0.00397173	0.0107828		0.0468892
>SD_Ssd-00003	0.0218029	0.156867	0.00533178	0.0786904	0.0031	0.0275846	0.00546799	5.47405e-05		0.0126102	0.00620745	0.000493655	0.00664321	0.0327117	0.00887107	0.0776071		0.00577677	0.00490856	0.00540675	0.0989084	0.00229149	0.0904695	0.0285923	0.0140749		0.0368285	0.00266104	0.00559655	0.00256724	0.0119581	0.0128769	0.0117119	0.0785958	0.0755376	0.00890928		0.0246822	0.0195947	0.0323319	0.00697529	0.000693917	0.0047068	0.0227888	0.00778641	0.0132002	0.0245982		0.0837102
>SD_Ssd-00308	0.00437809	8.27358e-05	0.0106151	0.0292935	0.0261405	0.031108	0.000549853	0.0172615		0.00242671	0.0154609	0.00130673	0.00319005	0.00530833	0.0011342	0.00948602		0.134505	0.0111465	0.0176177	0.0725415	0.032211	0.00978459	0.0195065	0.0319487		0.00513474	0.00908424	0.0372268	0.00660147	0.00866356	0.00599557	0.00855553	0.00485854	0.00588062	0.00636919		0.03481	0.0133981	0.0365364	0.00508497	0.146221	0.0276466	0.0340775	0.0316202	0.0838152	0.0214878		0.0414396
>SD_Ssd-00134	0.00179502	0.000110314	0.0214968	0.065661	0.00532026	0.000278164	0.00360459	0.030308		0.00489676	0.0476059	0.0762842	0.0519617	0.00937575	0.0116661	0.0123934		0.00284808	0.0540794	0.0210448	0.0188682	0.000416634	0.000132737	0.028377	0.00196176		0.0044265	0.0123876	0.00245023	0.00537897	0.00997529	0.00960654	0.0376692	0.00651755	0.00595443	0.0190317		0.00258508	0.00113512	0.0898906	0.00189032	0.000824027	0.00218921	0.0087519	0.000298801	5.84078e-05	0.00204769		0.0512521
>SD_Ssd-01077	0.000350247	0	0.00298095	0.000604613	0.00812702	0.00607325	0.000244379	0.00968907		0.00294672	0.0521288	0.00246828	0.0580787	0.00916894	0.076599	0.00292857		8.06062e-05	0.00485743	0.00104808	0.00615444	0.000989506	0.00216171	0.00727727	0.0224824		0.00274443	0.0389368	0.00200473	0.00110024	0.00689424	0.0013967	0.0105075	0.00162939	0.00228827	0.0740797		0.00216013	0.00411247	0	0.00213607	0.0890816	0.00647381	0.000845594	0.00163462	0.00175223	0.000285122		0
>SD_Ssd-00002	0	2.75786e-05	2.42354e-05	6.04613e-05	8.37837e-05	9.27214e-05	0.000488759	0.00169696		0.0148636	0.0023076	0.00130673	0.00141415	0.01365	0.014137	0.152604		0	0.00651066	6.65447e-05	3.23918e-05	0	0	0	0.000155695		0.0222565	0.0264269	0.000250592	0.0493276	0.0335865	0.102572	0.00253343	0.0093912	0.00974361	0.00515601		0	0	0	3.78065e-05	0.0011493	0.000312744	0.000380518	1.75765e-05	0.000233631	0.00966822		7.99067e-05
>SD_Ssd-00014	0	8.27358e-05	0.0015753	0.000181384	0.000167567	0	0.000794233	0.00255456		0.00446342	0.0297912	0.0388826	0.0521262	0.00799697	0.0119901	0.0115869		0.000752324	0.0513865	0.0034936	0.000485877	0	3.79248e-05	0.000129182	0		0.00555969	0.0170062	0.00629264	0.00537897	0.0155578	0.0181911	0.0510424	0.00785069	0.00600364	0.0119043		0.00145189	7.44338e-05	0.00832912	7.56129e-05	0	0.000813135	0.00786403	5.27296e-05	0	0.00171073		0.00377159
>SD_Ssd-00892	0.0228099	2.75786e-05	0.0130871	0.000483691	0.0133216	0.0067223	0.000183284	0.000419677		0.00998852	0.00325372	0.0011325	0.00289407	0.00654924	0.00259246	0.00333178		5.37374e-05	0.00543691	0.0117119	0.0218321	0.0508554	0.0293727	0.0132197	0.000124556		0.0038245	0.00568912	0.00136433	0.00116137	0.00488088	0.00149889	0.00934463	0.00370316	0.00292801	0.000796148		0.0157229	0.021102	0.042098	0.00389407	0.00696086	0.00641126	0.00486217	0.0863008	0.0212604	0.0210213		0
>SD_Ssd-00409	0.0141412	5.51572e-05	0.0168436	0.00707397	0.0206946	0.00899397	0.000580401	0.0121524		0.0232271	0.00422291	0.0063304	0.00595258	0.0245769	0.0274638	0.00379865		0.00846365	0.00550509	0.0100316	0.003968	0.00234357	0.00695919	0.00792318	0.0208943		0.0265236	0.00841133	0.00136433	0.00819071	0.0113175	0.016079	0.00988454	0.00989483	0.00932533	0.0105395		0.00538263	0.00256797	0.00141036	0.0545925	0.000672232	0.00439406	0.00418569	0.011706	0.000876117	0.0102385		0
>SD_Ssd-00840	0.0103323	0.000248207	0.00824003	0.0142991	0.0207365	0.0154381	0.000213832	0.0264579		0.000628345	0.00196146	0.000755002	0.00046042	0.00124091	0.0017013	0.00146428		0.0199366	0.00177254	0.00911662	0.0217349	0.01841	0.00997421	0.0287646	0.0369621		0.00113318	0.00082584	0.0094668	0.00171149	0.00250145	0.00197581	0.00253343	0.000681381	0.000713548	0.00151647		0.0120047	0.0155567	0.00955321	0.00330807	0.0719722	0.0188585	0.00405885	0.0080149	0.019625	0.00570244		0.0193534
>SD_Ssd-00188	0.00415919	0	0	0.00123946	0.000795945	0.00394066	0.00012219	3.64937e-05		0.00296839	0.00842275	0.000116154	0.000526195	0.0199924	0.00234941	0.00566614		0.000349293	0.00103966	1.66362e-05	0.00145763	0.000208317	1.89624e-05	0.000215304	0.000280252		0.00541804	0.00575029	0.000139218	0.0182763	0.00183033	0.0200647	0.02359	0.073678	0.0737414	0.00238844		0	0.0115931	2.66106e-05	0	6.50548e-05	0.0315872	0.000634196	0.00718881	0.0256994	0		0
>SD_Ssd-00993	0.0168994	0.000220629	0.067035	0.00365791	0.0071635	0.00324525	0.000244379	0.00819283		0.00175503	0.00826122	0.00403636	0.00190746	0.00255076	0.0005671	0.00398964		0.0144285	0.00397116	0.0857761	3.23918e-05	0.0109887	0.00295813	0.00210998	0.0135144		0.00332873	0.00217165	0.000222748	0.00226161	0.00186083	0.00265713	0.00166127	0.00195527	0.00174696	0.00242636		0.00704699	0.00200971	0.025014	0.0221546	0.0061802	0.00200156	0.00972434	0.0540303	0.0271012	0.00575428		4.7944e-05
>SD_Ssd-00416	0.0118646	2.75786e-05	0.0125055	0.0204964	4.18918e-05	0.0296708	0.138013	0.00069338		0.00143003	0.000276912	0.000145193	0.000131549	0.00155114	0.000324057	0.000679088		0.00690526	0.000511308	0.00560639	0.000745012	0.00736922	0.0305863	0.0132627	0.000809616		0.00125713	0.000428213	0	0	0.000244044	0.000204394	0.000373785	0.00266627	0.00305103	0.000151647		0.0224512	0.054467	0.00942015	0.00894123	2.16849e-05	0.00254887	0.00363606	0.00235526	0.00519829	0.0191291		6.39253e-05
>SD_Ssd-00224	0.010989	0.0118864	0.0330571	0.00350676	0.0188094	0.0082522	0.00485704	0.00675133		0.00498342	0.00821507	0.00374597	0.00240076	0.00630795	0.0108154	0.00793684		0.000322425	0.00429499	0.00500749	0.00419474	0.0157019	0.0155681	0.00843991	0.0234789		0.00385991	0.00544442	0.00228317	0.0167482	0.00436228	0.0047692	0.00373785	0.00245889	0.00218985	0.00492854		0.0116151	0.0186085	0.0205434	0.00153116	0.000975821	0.00541048	0.0058346	0.00196857	0.00905321	0.018818		0.00180589
>SD_Ssd-01079	0.00218905	0	0	0.000211615	0.0399229	0.00621233	0.00012219	0.000620393		0.00825515	0.000461521	0.00304905	0.00753116	0.00168901	0.0330133	0.00084886		0.0432586	0.000732875	0.00279488	0.000178155	0.0182538	0.00749014	0.0122723	0.0152893		0.00102695	0.00342571	5.5687e-05	0.000977995	0.000549099	0.000647249	0.00693579	0.00361428	0.00440431	0.00568677		0.0554198	0.00392638	0.000399159	0.0806601	0.00175648	0.000813135	0.000211399	0.0114951	0.00508148	0.0117937		0
>SD_Ssd-00706	0.010989	0	0.000872473	9.0692e-05	0.0233756	0.00171535	0.000488759	0.000529158		0.00712846	0.0107073	0.0184685	0.0116092	0.0105822	0.0189573	0.0139425		0.000322425	0.0130384	0.00021627	8.09795e-05	0.00216129	0.0249355	0.00426302	0.000155695		0.011987	0.0146816	0.00568008	0.00317848	0.00594857	0.0142395	0.0093031	0.00838394	0.00851336	0.0228608		0.00481603	0.00133981	0	0.00533071	8.67397e-05	0.0165129	0.000169119	8.78827e-05	0.000292039	0.000414723		1.59813e-05
>SD_Ssd-00304	0.00122587	0	0.0059619	9.0692e-05	0.000418918	0.0095503	0.000152737	3.64937e-05		0.0036834	0.0126226	0.0194558	0.00868221	0.00706629	0.00085065	0.00952846		2.68687e-05	0.0106863	0.0156546	0.00134426	0.00387991	0.00456993	0.00284201	0.000186834		0.00973831	0.0191167	0.0113602	0.00268949	0.00460633	0.00664282	0.0168203	0.00556955	0.0062743	0.0122834		0.00393073	5.58254e-05	0.0248277	0.00302452	0.00013011	0.000422205	0.0116692	0.00360319	0.000700894	0.000544323		0
>SD_Ssd-01078	0.00210148	0	0.00809461	0.00178361	0.000167567	0.00658322	0.000152737	0.0392125		0.033844	0.00618438	0.00365886	0.0112474	0.0112716	0.00895208	0.00169772		0.0313827	0.00651066	0.00108135	0.00208927	0.0027602	0.00324257	0.00314344	0.0104316		0.00956125	0.00767725	0.00136433	0.00122249	0.000366066	0.00187362	0.0228009	0.0199674	0.0207667	0.000379118		0	0.0540576	0.00162325	0.000907355	0.000715602	0.00584832	0.00257906	5.27296e-05	0.000934525	0.00209953		0
>SD_Ssd-00125	0.00402784	5.51572e-05	0.00276283	0.0304423	0.000837837	0.0331015	0.000244379	3.64937e-05		0.0019067	0.0010615	0.000725963	0.00161147	0.00275757	0.00182282	0.0106744		8.06062e-05	0.000698788	0.00164698	0.0464984	0.000260396	0.00170661	0.0230375	0.0019929		0.00614399	0.00036704	0.000779619	0.00226161	0.00198286	0.00374723	0.00195199	0.0220708	0.0231042	0.00136483		0.008251	7.44338e-05	0.00971287	0.00395078	0.000260219	0.00944488	0.00177575	1.75765e-05	0.0366801	0.00648004		0.0307321
>SD_Ssd-00206	0.00985071	0.0182019	0.0191217	0.0123946	0.000544594	0.00709318	0.00714809	3.64937e-05		0.0117002	0.000161532	0.00107443	0.00657743	0.0114784	0.0135294	0.00420186		0.0303079	8.52181e-05	4.99085e-05	0.00207308	0.0128115	0.00282539	0.00305731	0.00893691		0.00798541	0.000581146	0	0.00238386	0.00237943	0.00279339	0.00132901	0.00841357	0.00843955	0.00606589		0.0148376	0.0151287	0.00731792	0.00487703	0.000325274	0.00853792	0.00359378	0.00282982	0.0220781	0.0119233		1.59813e-05
>SD_Ssd-00021	0.0199203	0.000827358	0.000605884	0.0486714	0.00117297	0.0121465	0.000152737	1.82468e-05		0.00411674	4.61521e-05	0	6.57743e-05	0.00210265	0.000243043	0.000657867		2.68687e-05	3.40872e-05	0.000914989	0.0537704	0.00067703	0.0149613	0.0263962	0.00946628		0.00138107	9.176e-05	0.000111374	0	0.000305055	0.000204394	0.000124595	0.00162939	0.00140249	0.000151647		0.00722405	0.00883902	0.0102185	0.00483923	4.33698e-05	0.00148554	0.0154744	0.00442929	0.00887799	0.0137895		0.0465057
>SD_Ssd-01245	0.0343242	0	0.09699	0.00326491	0.000167567	0.050904	0.000183284	5.47405e-05		0.000238338	0.000969193	0.00104539	0.000197323	0	0.00125572	0.00146428		0	0	0.000166362	0	0.00507773	0.0129513	0.00477974	3.11391e-05		0.000106236	0	0	0.000122249	3.05055e-05	0.00538239	0.000166127	0.000474004	0.000295261	0.00246427		0.0439109	1.86085e-05	0	0.00499045	2.16849e-05	6.25489e-05	0	0.0243611	0	0.0224469		6.39253e-05
>SD_Ssd-00086	0.00731141	0.00209597	2.42354e-05	0.00964358	0.000963512	0.00982847	0	5.47405e-05		0.00106169	0.00489212	0.0100183	0.000822179	0.00486023	0.00405071	0.00558126		0	0.0146405	0.000548994	0.0399715	0.00322891	0.00079642	0.000215304	6.22781e-05		0.00145189	0.00223283	0.0259223	0.0116137	0.00100668	0.00953841	0.0184816	0.00145164	0.00100881	0.00329833		0.00694076	0.00024191	0.00609383	0.000170129	0.000195164	0.00767787	0.00122611	0.00326924	0.00578237	0.00204769		0.000207757
>SD_Ssd-01081	0.000306466	0	0	0	0.106908	0	0.000183284	0		0.0229888	6.92281e-05	0.0012777	0.00447265	0.00175795	0.0117066	4.2443e-05		0	0.00337464	9.9817e-05	0	0.000312476	3.79248e-05	4.30608e-05	0.0331631		0.00802082	0.0222365	0	0.00171149	0.000823648	0.00235054	0.00913697	0.00325878	0.00297722	0.024491		0	0.00117233	0	0	0.000260219	0	0.00866734	0.000773368	0.000116816	7.77605e-05		0
>SD_Ssd-00165	0.00415919	0.000303365	0.00567108	0.0111853	0.00603242	0.00176171	9.16422e-05	0.000218962		0.00175503	0.00521518	0.00168423	0.00417667	0.00554962	0.00324057	0.00772463		0.000967274	0.00661292	0.00284478	0.00735294	0.000598912	0.00225652	0.00684666	0.00641465		0.00343497	0.00278339	0.0188779	0.0101467	0.00369116	0.00752853	0.00805715	0.00308103	0.00307564	0.010729		0.00226637	0.0120769	0.00353921	0.000170129	0.0196899	0.018749	0.00126839	0.00471051	0.00665849	0.000777605		0.023077
>SD_Ssd-00450	0.0309093	0	0.0280161	0.0029626	0.000251351	0.00143718	9.16422e-05	0.000437924		0.00143003	0.0103842	0.00226501	0.00378202	0.00382613	0.0017013	0.00519927		0.00287495	0.00260767	0.00194643	0.00568476	0.00346327	0.00371663	0.00572708	0.00632123		0.0073657	0.00587264	0.00509536	0.000611247	0.00298954	0.00688128	0.00639588	0.00379203	0.00342011	0.00337415		0.00754276	0.00279127	0.00335294	0.00436665	0.00420687	0.00900704	0.016785	0.0159244	0.0192746	0.00101089		4.7944e-05
>SD_Ssd-00705	0.00280198	0	0.0110271	0.00120923	0.00217838	0.000278164	0.000305474	0.000583899		0.00149503	0.000669205	0.0074629	0.00453843	0.0220951	0.00328108	0.00384109		0	0.000749919	0.0343703	0	0.00802021	0.0154733	0.0194204	0.0522514		0.00115089	0.00272221	0.000278435	0.00128362	0.000152527	0.000340657	0.00191046	0.00583617	0.00521628	0.000909884		0.00368285	0	0.00609383	0.00580329	2.16849e-05	0.00250195	0.0101894	0.000738215	0	0.0316485		0
>SD_Ssd-00950	0.00967558	0	0.0175949	0.001179	0.00125676	0.00361613	0.000610948	0.00713452		0.00134336	0.00839968	0.00220693	0.000789292	0.00110303	0.00028355	0.00120963		0.000107475	0.00463586	0.0125936	0.00646217	5.20793e-05	0.000644721	0.00503811	0.021486		0.00164666	0.00149875	0.017263	0.00244499	0.00466734	0.0038835	0.00531606	0.000237002	0.000295261	0.00197141		0.0139877	0.00541506	0.00367226	0.00646491	0.0113195	0.0240031	0.00215627	0.0167504	0.00391332	0.000648004		0.00236524
>SD_Ssd-00815	0.00985071	0.0067016	0.0108332	0.0121225	0	0.000278164	9.16422e-05	7.29874e-05		0.00270838	4.61521e-05	0.000929233	0.000624856	0.00351591	0.0123952	0.000615424		0	0.000102262	0.0130927	0.00374125	0.0211181	0.00420965	0.00189467	0.00501339		0.00120401	0.000336453	2.78435e-05	6.11247e-05	0.00106769	0.000204394	0.000332254	0.00619168	0.00634811	0.00534557		0.0225575	0	0.083238	0.00126652	0.00013011	0.00444097	0	0.000861251	0.00531511	0.00982374		1.59813e-05
>SD_Ssd-00318	0.000875618	0	0	0.0125155	0	0	0.000152737	5.47405e-05		0.00101835	0.010915	0.00383309	0.00342027	0.000654924	0.000891157	0.00309834		0	0.00415864	0.000316087	0.0250875	0.000364555	0	4.30608e-05	0		0.00874677	0.00159051	0.0429347	0.00702934	0.00292853	0.00442855	0.00436083	0.000355503	0.000541312	0.0139136		7.0824e-05	0	0	0.00563316	4.33698e-05	0.000359656	0.00600372	0.000404261	0.026926	2.59202e-05		0.000894955
>SD_Ssd-01244	8.75618e-05	0.00132377	0.00550143	0.00220684	0.00222027	0.000973574	0.00922532	0.142544		0	0	0	0	0	0	2.12215e-05		0.0381805	0	0.0043254	1.61959e-05	0.0171341	0.000227549	0.000258365	0.00168151		0	0	0	0	0	0	0	0	0	0		7.0824e-05	0.0116117	0.00484313	0.00143665	0.000216849	0.000422205	0.00393201	1.75765e-05	0.00356288	0		0
>SD_Ssd-00314	0.00582286	0.00124104	0.0125782	0.00646936	0.00368648	0.0102921	0.0188783	0.0166046		0.00262171	0.000830737	0.00124866	0.000295984	0.00310227	0.00166079	0.00636645		0.00505132	0.00167027	0.00291133	0.00801697	0.000859308	0.00599211	0.00314344	0.00600984		0.00171748	0.00122347	0.0219685	0.00262836	0.000640615	0.00235054	0.000955229	0.00106651	0.00100881	0.00155438		0.00106236	0.00187945	0.0072647	0.00325136	0.00897756	0.0126818	0.00173347	0.00564207	0.018048	0.0112753		0
>SD_Ssd-01080	0.00148855	0	0.00404731	0.00151153	0.00477567	0.00667594	0.000305474	0.00563827		0.0038784	0.000484597	0.00435578	0.00171013	0.000482576	0.00149876	0.000870082		0.00580364	0.000681745	0.0866911	0.00307722	0.00403614	0.00157388	0.00641605	0.0185589		0.00283296	0.00281397	0.000723932	0.00140587	0.00131174	0.00102197	0.00174433	0.000948008	0.000934993	0.00716533		0.0158646	0.00502428	0.00109103	0.0100187	0.00195164	0.000375293	0.00397429	0.00523781	0.00654167	0.00336962		0
>SD_Ssd-01083	0.000131343	0	0.00179342	0	0.0406351	0.000139082	0.00012219	0.000273703		0.000238338	9.23041e-05	0.0381276	0.00799158	0.00234394	0.00101268	0.000127329		2.68687e-05	0.000766963	0.0419897	0	5.20793e-05	0.0155681	0.00529647	0.00186834		3.5412e-05	0.00217165	0	0.000366748	0.000122022	0.00313405	0.00116289	0.00388091	0.00487181	0.00140274		0.00230178	0	0.00955321	0.00393187	0	0.00248632	0	0.000474567	0.0200339	0.00106273		0
>SD_Ssd-12447	0	0	0	0	0	0	0.000183284	1.82468e-05		0.000671679	0.0300681	0.000319424	0.00351893	0.00958257	0.00712926	0.0115869		0	0.0108227	0	0	0	0	0	0		0.00444421	0.00507738	0.0378393	0.00189487	0.00189134	0.00933401	0.00519146	0.00222189	0.0024113	0.0178565		0	0	0	0	2.16849e-05	0	0	0	0	5.18403e-05		0
>SD_Ssd-00711	0.0396655	5.51572e-05	0.00193883	0.00607636	0.00150811	0.0043579	9.16422e-05	0		0.00409508	0.00519211	0.00461713	0.000822179	0.00734204	0.000931664	0.00645134		0	0.0089479	0.00968225	0	0.000286436	0.00144114	0.00391853	0.00186834		0.00315167	0.00541384	0	0.00348411	0.00271499	0.0036791	0.00946923	0.00296252	0.00307564	0.00185768		0.00449733	0.000167476	0.00141036	0.000359161	4.33698e-05	0.00247068	0.00164891	0.00096671	0.000467262	0.00787973		0
>SD_Ssd-01085	0	2.75786e-05	0.0019873	0.00389976	0.000335135	0	0.00012219	0.00147799		0.00088835	0.0197762	0.0104539	0.0102937	0.00268864	0.00251144	0.0025678		0.00158525	0.0159699	0.00206288	0.001571	2.60396e-05	0	0.000732033	3.11391e-05		0.000920712	0.00207989	0.00142002	0.00360636	0.0061316	0.00456481	0.0169449	0.00192564	0.00167315	0.00197141		0.00184142	0.00024191	0.00415125	0.000113419	0.000173479	0.000172009	0.00240994	0.000720638	0.000175223	0.00119233		0.0189379
>SD_Ssd-01087	0.0124776	0	0.0102031	0.000332537	0.00138243	0.00741771	0.000336022	0.000127728		4.33341e-05	0.000392293	0.0307808	0.00187457	0.00706629	0.00190384	0.00237681		0.00370788	0.000306785	0.0017468	0.00597629	0.000598912	0.0126669	0.0146837	0.00034253		0.00102695	0.000122347	0.000194905	6.11247e-05	0.000579604	0.00105604	0.00253343	0.00666568	0.00652035	0.0177806		0.00361203	0.00133981	0.0133585	0.000850646	2.16849e-05	0.00115715	0.00722983	0.00168735	0.00619123	0.00710213		3.19627e-05
>SD_Ssd-00117	0.00161989	0	0	0.0029626	0.0036027	0.0025962	6.10948e-05	0		0.00110502	0.00258452	0.00104539	0.000887953	0.00372273	0.00137724	0.00169772		0	0.00259063	0.000415904	0.00411376	0.000260396	0	0.000215304	0		0.00254967	0.00055056	0.0017263	0.0051956	0.00295903	0.00149889	0.00182739	0.00121463	0.000664337	0.00686204		0.000389532	0.000576862	0.000266106	0.000283549	0.00160468	0.0039093	0.00232538	0.000228495	0.0230127	0.000311042		0.0986847
>SD_Ssd-00928	0.0121711	0.0107557	0.0235568	0.00332537	0.00356081	0.00760315	0.0209555	0.00950661		0.000281672	0.00200762	0.00476232	6.57743e-05	0.000310227	0.00028355	0.000933746		0.00644849	0.000204523	0.00209616	0.000745012	0.00898367	0.00769873	0.000344486	0.00252226		0.000283296	0.00064232	0	0.00409535	0.000701626	0.000306592	0.00074757	0.000503629	0.000492102	0.000113735		0.000212472	0.0161335	0.00830251	0.0118145	0.00127941	0.000828772	0.00507357	0.00384926	0.00356288	0.00865734		3.19627e-05
>SD_Ssd-01246	0.00525371	0	0.0388251	0.000332537	0.00117297	0	6.10948e-05	0.0051821		0	2.3076e-05	0	3.28872e-05	0	0	0		0.0269762	0.000136349	0.0635502	1.61959e-05	0.00343723	0.000948119	0.00055979	0.00242885		0	0	0.000111374	0	0.000183033	0	0	0	0	0		0.00223096	0.00668044	0.00412464	0.0239693	0.000346959	0.00181392	0.00169119	0.00223222	0.00426377	0.00209953		4.7944e-05
>SD_Ssd-01086	0	0	0	0	0	0	0.000244379	0		0.00286005	0.0123457	0	0.008452	0.00537727	0.0108964	0		0	0.0118112	3.32723e-05	0	0	0	0	0		0.0035235	0.0219612	0.0036475	0.00103912	0.00143376	0.009845	0.00049838	0.00607317	0.00762758	0.00303295		0	0	0	0	0	0	0	0.00101944	0	7.77605e-05		0
>SD_Ssd-01082	0.000131343	0	0	0	0	0	0	0		0.00762681	0.00946117	0.000145193	0.000887953	0.0019303	0.00328108	0.000551759		0	0.00342577	0.0551156	0	0	0	0	3.11391e-05		0.00878218	0.00651496	0.00228317	0	0.00957872	0.00718787	0.00132901	0.00171826	0.00221446	0.00155438		0	7.44338e-05	0	0.000850646	0	0	0	0.0293001	0	5.18403e-05		0
>SD_Ssd-01247	0.00126965	2.75786e-05	9.69415e-05	0.00377883	0.00590675	0.00472879	0.0384592	9.12342e-05		0.0057201	0.00484597	0.00121962	0.00240076	0.00537727	0.000769636	0.00133696		0.00537374	0.00112488	0.00186325	0.00599249	0.00166654	0.00290124	0.0024114	0.00404808		0.00315167	0.00519973	0	0.00189487	0.00234892	0.00269119	0.00199352	0.00474004	0.0048226	0.00185768		0.00538263	0.000595471	0.00561484	0.00381845	2.16849e-05	0.00120407	0.00955522	0.0120575	0.00385492	0.00147745		0
>SD_Ssd-01084	0.00144477	0	0.00099365	0.00380906	0.00578107	0.00862309	0.00113025	0.0103095		6.50012e-05	0.000299988	0.000116154	0.000197323	0.000137879	0.000769636	4.2443e-05		0.00935031	0.000340872	0.016187	0.00098795	0.00557248	0.00809694	0.00124876	0.031357		7.0824e-05	0.000336453	0.000250592	0.000427873	0.000396571	3.40657e-05	0.00074757	0.000148126	0.000123025	0.000265383		0.0117568	0.0188504	0.0027675	0.0254249	0.000737287	0.00297107	0.000676476	0.0117587	0.00233631	0.00228097		1.59813e-05
>SD_Ssd-00007	0.00096318	0.0346111	4.84707e-05	0.000151153	0.000712161	0.000602689	0.00113025	0.00173345		0.0386324	0.00440752	0	0	3.44697e-05	0.00105319	4.2443e-05		0.00107475	0	0.000232906	0.00312581	7.81189e-05	0.00144114	0	0.0113346		0	0	0	0	0	3.40657e-05	0	2.96252e-05	7.38153e-05	7.58236e-05		0.000389532	0.0173989	0.000771708	0.000226839	0.00223355	0.020516	0.0167428	0.0141667	0.00397173	0.000259202		0.00250907
>SD_Ssd-01088	0	0	0	0	0.000293243	0	9.16422e-05	0.000182468		0.00663012	0.00108457	0.00348462	0.00453843	0.00827272	0.00797991	0.00348033		0	0.00376664	4.99085e-05	0.000874579	0	0	0	0.000155695		0.00701158	0.00467976	0.00403731	0.00311736	0.00497239	0.00970874	0.00415317	0.00231077	0.00322327	0.0154301		3.5412e-05	0.000204693	0	0	4.33698e-05	0.00298671	0.000507357	0.000351531	0.000992933	0		0
>SD_Ssd-01248	0.000262686	0	7.27061e-05	0.000241845	0.00142432	0.000370885	0.000244379	0.000164222		0.00169003	0.00807661	0.000929233	0.00157858	0.00299886	0.00401021	0.00761852		0	0.00334055	0.0128598	0.00419474	0.0134104	0.000455097	0.00650217	6.22781e-05		0.00331102	0.0251116	0.0090213	6.11247e-05	0.00552149	0.00211208	0.00402857	0.000829507	0.000910388	0.00314668		0.00113318	0	0.00385854	0.000207936	4.33698e-05	0.00084441	0.00186031	0.000351531	0	0.000181441		0
>SD_Ssd-01089	0.00236417	0.000799779	9.69415e-05	0.000392999	0.00125676	0.00616597	3.05474e-05	0		0.00403007	9.23041e-05	0.00148097	0.000855066	3.44697e-05	0.000324057	0.000933746		0	0.000289741	0.00099817	0	0.0778064	0.00178246	0.0031865	0.000280252		0.00362973	0.00140699	0	0.00293399	0.00125072	3.40657e-05	0.0034056	0.000414753	0.000319866	7.58236e-05		0.000991537	0	0.00734453	0.00487703	0	0.000156372	0.00300186	0.000843674	0	0.0151892		0
>SD_Ssd-01251	0.00525371	0.000358522	0.00756144	0.00689259	0.000377027	0.0110802	0.00317693	0.00217137		0.00212337	4.61521e-05	0.00101635	6.57743e-05	0.0026197	0.00085065	0.00316201		0.000617981	0.000204523	0.00131426	0.00246178	0.0120563	0.00874166	0.00594238	0.00121442		0.000973831	0.000948186	2.78435e-05	0.00171149	0.000244044	3.40657e-05	0.000290722	0.000355503	0.000393681	0		0.000495768	0.000334952	0.00417787	0.0040831	0.0207091	0.00117279	0.0024945	0.00557177	0.00917003	0.0252462		0
>SD_Ssd-01249	0.000175124	0.019636	0.0191944	0.00093715	0.0119811	0.00143718	0.0365652	0.013156		0	4.61521e-05	2.90385e-05	0	0	0	0		0.00892041	0	0.00309433	0.00124708	0.000286436	0.00377351	0.000129182	0.00193062		0	0	2.78435e-05	0	0	0	0	0	0	0		0.00198307	0.00169337	0.00343277	0.000604903	0.0183888	0.000531665	0.00224083	0.000228495	0.000876117	0.000362882		0.00618478
>SD_Ssd-01252	0	0	2.42354e-05	0.00178361	0.0110176	0.000278164	0.0860215	0.0398694		0	0	0	0	0	0	0		0.0118222	0	8.31808e-05	0	0	0	0	0.00152581		0	0	0	0	0	0	0	0	0	0		0.00435568	9.30423e-05	0	0	6.50548e-05	0	0	0	5.84078e-05	0.000103681		0
>SD_Ssd-01250	0.00547262	0	0	0	0	0	9.16422e-05	0		0.00563344	6.92281e-05	0.00415251	0.00644588	0.0174417	0	0.00333178		0	0.00110783	0.00163034	0	0.00117178	0.0263387	0.00206692	0		0.00125713	0.00718786	0	0.000672372	0.000732131	6.81315e-05	0.00199352	0.00331803	0.00319866	0.0181977		0	0	0.00622688	0.00945162	0.00013011	0	0.000253678	0	0	0.00101089		0
>SD_Ssd-01093	0	0	0.00181765	0.00380906	8.37837e-05	0.00101994	0	0.00105832		2.16671e-05	0	0	0	0	0	0		0.0425063	0	0.000449177	0.000129567	0.00247377	0.00510088	0.00671748	0.00180607		0	0.0124794	0	0.000122249	0	0	0.00112136	0	0	0		0.0379263	0.000874598	0.00287395	0.00663504	0	0.00306489	0.0174615	0.00177523	0.000408855	0.000699844		0
>SD_Ssd-01090	0.000350247	0	0.00101789	0	0.00812702	0.00871581	0.000244379	0.0238486		0.000671679	6.92281e-05	0.000493655	0.000295984	0.000379167	0.00862802	0.000254658		0.0332635	0.000136349	0.00653801	0.00071262	0.00106762	0.00210482	0.000215304	3.11391e-05		0.00129254	6.11733e-05	0	6.11247e-05	0.000244044	3.40657e-05	4.15317e-05	0.00663605	0.00575759	0.000151647		0.00598463	0.00941588	0.0027675	0.00854426	0	0.000594214	8.45594e-05	0	0.0022195	0.00907206		0
>SD_Ssd-00011	0	0	2.42354e-05	0	0	0	0.000152737	0.00145975		0.0121986	0.00429214	0.000551732	0.00177591	0.00768674	0.000202536	0.000466873		2.68687e-05	0.00458473	6.65447e-05	0	0	0	0	0.000124556		0.008853	0.0115618	0.000501183	0.000611247	0.00417925	0.00841424	4.15317e-05	0.00666568	0.00743074	0.00470107		0	1.86085e-05	2.66106e-05	0	8.67397e-05	0.00667709	0.00608828	0	0	0.000155521		1.59813e-05
>SD_Ssd-01092	0	0	0	0	0	0	0	0		0.00481009	0.00685358	0	6.57743e-05	0.0104443	0.00595455	0.000148551		0	0.0122032	3.32723e-05	0	0	0	0	0		0.0114912	0.00027528	5.5687e-05	0	0.0163814	0.0111054	0.0310242	0.0030514	0.00354313	0.000530765		0	0	0	0	0	0.00056294	0	0	0	2.59202e-05		0
>SD_Ssd-01091	0.00157611	2.75786e-05	0.00285977	0.00380906	0.0268527	0.00148354	3.05474e-05	0.00618568		0.00346673	0.00131533	0.000725963	0.00141415	0.0030678	0.00530644	0.00042443		0.00435273	0.000409047	0.0088338	0.000825991	0.00309872	0.00166869	0.00305731	0.00174379		0.000655122	0.002294	0	0.000855746	0.000457582	0.000136263	0.00236731	0.00127389	0.00108262	0.00246427		0.00563051	0.00141424	0.00242157	0.0119657	2.16849e-05	0.000860047	0.000761035	0.0104229	0.000759301	0.00663556		0
>SD_Ssd-01255	0	0	0	0	0	0	0	1.82468e-05		0.000108335	0.00366909	0.0016552	0.00434111	0.00579091	0.00660267	4.2443e-05		0	0.00610161	4.99085e-05	0	0	0	0	0		0.000956125	0.00214107	0.000222748	0.000550122	0.00765687	0.00674502	0.00153667	0.00862095	0.00789823	0.033969		0	0	0	0	0	0	0	0	0	0		0
>SD_Ssd-00479	4.37809e-05	0	0	6.04613e-05	0	0.000324525	0	1.82468e-05		0.00175503	0.00821507	0.00328135	0.00276252	0.00744545	0.00190384	0.00231314		0	0.00243724	0.00034936	0	0	0.000132737	0.000129182	0		0.00162895	0.00440448	0.00350828	0.000550122	0.0016778	0.00732414	0.0138716	0.00447341	0.00472418	0.00856807		0	0	0	1.89032e-05	8.67397e-05	0.00375293	0.000507357	0.000158189	0.000292039	0		0
>SD_Ssd-00576	0.000919399	0.000275786	0.00395037	0.00486714	0.0146621	0.000973574	0.0226051	0.000109481		0.000693346	0.00023076	0	6.57743e-05	0.000310227	0.000364564	4.2443e-05		0.00526627	0.000119305	0.00449177	0.00450246	0.000312476	0.0115102	0.00232528	0.00208632		0.00109777	0.00324219	0	0	0.000122022	0	4.15317e-05	0.00251815	0.00268195	0.00083406		0.000247884	0.0152031	0.00162325	0.0151604	0	0.000531665	0.00380518	0.00175765	5.84078e-05	0.00194401		0
>SD_Ssd-01095	0.00192636	0	0	0	0.00330945	0.00101994	0.0288368	0.00321144		0.00151669	0	0.000232308	0.00351893	0.0106511	0.0187548	0.000381987		0.00118222	0.000681745	0.00099817	0.000113371	0.000390594	0.00316672	0.000215304	0.00862552		0.000478062	0.000397626	0	0.000244499	0.000152527	0.000272526	0.000207658	0.0119686	0.0124994	7.58236e-05		0.000212472	0.00372169	2.66106e-05	0.00516058	0.000737287	0.00115715	0.000295958	0.00193342	0.000233631	0.00147745		0
>SD_Ssd-00577	0	0	0.000145412	0.00538106	0.000167567	9.27214e-05	0	1.82468e-05		0.00151669	0.00272297	0.000174231	0.00190746	0.00468788	0.00291651	0.00254658		0	0.00310194	0.00134753	0.00296385	0.000598912	0.00182039	0.000818154	0.000373669		0.00237261	0.00131523	0.0214674	0.00764059	0.00295903	0.0013967	0.00141208	0.00127389	0.000738153	0.00269174		0.00198307	0.00740617	0.00178291	0.000170129	0.00442372	0.00248632	0.000465077	0.0101065	0.000175223	0.000155521		0.000607291
>SD_Ssd-01253	0	0	0	0	0	0	0	0		0	0	0	0	0	0	0		0	1.70436e-05	0	0	0	0	0	0		0	0	0	0	0	0	0	0	0	0		0	0	0	0	0.127898	0	0	0	0	5.18403e-05		0
>SD_Ssd-00071	8.75618e-05	0.00237176	0	0.00592521	0	0.00250348	0.00012219	0		0.0267805	0	0	0.000131549	0.00334356	0.00206586	0.00133696		0.00819496	0.00274402	0.000548994	0.000421094	5.20793e-05	0.0079642	0.00305731	0.000529364		0.021318	0.00241635	2.78435e-05	0.000183374	0.00741283	0.00102197	0.000332254	0.00296252	0.00204222	0.000113735		0.000141648	0.00906232	0.000798318	0.00281658	0.000281904	0.000422205	0.00164891	0	0.000759301	0.000103681		0.000862992
>SD_Ssd-01052	0.00157611	0	0.00862779	0.000755766	0.00121486	0.0010663	3.05474e-05	0.0031932		0.000758347	0.00152302	0	0.00424244	0.00127538	0.0005671	0.000466873		8.06062e-05	0.0025395	0.000332723	0.00126328	0.0012499	0.000568871	0.000473668	0.0066949		0.00138107	0.00149875	0.0036475	0.00482885	0.00469784	0.00102197	0.00959382	0.00100726	0.0014517	0.000454942		0.00424944	0.00491263	5.32212e-05	0.000226839	0.0131844	0.0073964	0.000549636	0.00186311	0.00181064	0.000129601		0
>SD_Ssd-00611	0.000569152	0	0.00164801	0.00196499	4.18918e-05	4.63607e-05	0	0.00357638		0	0.000484597	0.000551732	0.00046042	6.89394e-05	0.000324057	0.00027588		0.00432586	0.0021475	3.32723e-05	0.00298005	5.20793e-05	0	0.00374629	0.00317618		0	0.00064232	0.000306279	0	0.00219639	0.000374723	0.000456849	0	2.46051e-05	7.58236e-05		0.00439109	3.72169e-05	0	0.0109072	0.0224005	0.00969507	0.00156435	0.00293528	0.000408855	5.18403e-05		0
>SD_Ssd-01256	0.00315223	0	0.000896709	0.000725536	0.0100121	0.00111266	0.00012219	0.000875848		0.0115485	0	0	0	0.00430871	0.00133674	0.00485973		0.0013703	0	0	0.000129567	0.00648387	0.00257888	0.000990397	0.0034253		0.00458586	0	0	0	0.000427077	0	0.00049838	0.000711006	0.000738153	3.79118e-05		0.0116506	0.00206554	0.00109103	0.00440445	0.00013011	0.000875684	0.00109927	0.00620452	0.00759301	0.0030845		0
>SD_Ssd-00392	0.000612933	0.000551572	0.00717367	0.00547175	0.00117297	0.00166898	0.00846163	0.000456171		0.000650012	0.000299988	0.00258443	0	0.00330909	0.00028355	0.000169772		0.0154495	0.000102262	0.000133089	4.85877e-05	0.00127594	0.0117567	0.0118417	0.00993336		0.000424944	0.00232459	0	6.11247e-05	0.000854153	0.00023846	0	0.00165901	0.00123025	3.79118e-05		0.0014873	0.00602914	0.00162325	0.0134969	6.50548e-05	0.00262705	8.45594e-05	0.000474567	0.000584078	0.00145153		0
>SD_Ssd-00589	0.000525371	0	0.00222965	0.00160222	0.0447824	0.00069541	0	0.000930589		0.00316339	0.00129226	0.000145193	0.00335449	0.00244735	0.000364564	0.000679088		0.000510506	0.000238611	6.65447e-05	0.000437289	7.81189e-05	0.00102397	0.0117986	0.0081273		0.000548886	0.000428213	0.000111374	0.000122249	0.000122022	0.000681315	0.00348866	0.00103688	0.00130407	0.000227471		0.00524098	0	0	0.00217387	0.00104088	0.00145426	0.000380518	0.00471051	0	0.000388802		1.59813e-05
>SD_Ssd-01100	0.00844972	0	0.0011633	0.00214638	0.00456621	0.00449699	0	0.00361287		0.00392174	0.000669205	0.000464617	0.0023021	0.00213712	0.00672419	0.00103985		0.0065291	0.000272698	0.000948262	0.00103654	0.00786397	0.00426654	0.00783706	0.00314505		0.00184142	0.00177403	0	0.000611247	0.00237943	0.000306592	0.00141208	0.00121463	0.00108262	0.00136483		0.00524098	0.0017678	0.00157003	0.00482032	0.000498753	0.000750586	0.000761035	0.00214434	0.00286198	0.00378434		0
>SD_Ssd-01094	0.00153233	0.00868726	7.27061e-05	0.000544152	4.18918e-05	0.00157626	0.000152737	0		0.0148853	0.000530749	5.80771e-05	0.000131549	0.0122712	0.00575202	0.0169772		2.68687e-05	0	0.000116453	0.00464822	2.60396e-05	0.000227549	0.0024114	0.00165037		0.00743652	0.000152933	2.78435e-05	6.11247e-05	0.000579604	0.000170329	0	0.00551029	0.00568378	0.00170603		0.000779064	0.000148868	0.000665265	0.000623807	0.000303589	0.000594214	0.00101471	0.00464021	0.00105134	5.18403e-05		0.00273281
>SD_Ssd-00495	0	0	0	0.000120923	0	0	6.10948e-05	1.82468e-05		0.000455008	0.00318449	0.0113831	0.00351893	0.000344697	0.000324057	0.00645134		0	0.00864111	0	0.00113371	0	0	0	6.22781e-05		0.00208931	0.000795253	0.0206042	0.0101467	0.00433178	0.00344064	0.00153667	0.00251815	0.00236209	0.00261592		0	0	0	0	0.000390329	0	0.000211399	0	0.00175223	0		0.000191776
>SD_Ssd-01097	4.37809e-05	0	0.00174495	0	0.0153324	0.000556328	0.00012219	5.47405e-05		0.0038134	0.00186916	0.000174231	0	0.000965151	0.00178231	0.00488095		0	0.00368142	0.00535685	3.23918e-05	0.00229149	0.000379248	0.00456444	0		0.00729488	0.000489386	0.000139218	0.000183374	0.00625362	0.0012945	0.000415317	0.00248852	0.00167315	0.000227471		0.0183788	0	0.00404481	0.00680516	2.16849e-05	0.00112588	0.000803315	0.00861251	0	0.00142561		0
>SD_Ssd-00793	0.00284576	0	0.00416848	0.00353699	0	0.00611961	0.017412	0		0.00292505	0.00175378	0.000609809	0.00023021	0.00268864	0.00153927	0.00129451		0.00225697	0.00018748	0.00540675	0	0.000364555	0.00039821	0.00387547	0.00557389		0.000478062	0.00241635	8.35306e-05	0.00152812	0.00161679	0.000953841	0.000539912	0.00151089	0.00103341	0.00178186		0.0070824	0.000204693	0.00186274	0.00684297	0.00013011	0.00603597	0.00190259	0.00108975	0	0.00746501		0
>SD_Ssd-00354	0	0	0	3.02307e-05	0	4.63607e-05	0.00012219	1.82468e-05		0.00242671	0.000253836	0.000551732	0.00420956	0.00120644	0.00133674	0.0113535		0	0.00432908	0.000365996	8.09795e-05	0	0	0	0		0.0038422	0.0009176	0.0143951	0.00134474	0.0072603	0.00323625	0.00211812	0.00245889	0.00226367	0.0019335		0	0	0	0	4.33698e-05	0	0.0058346	0	0	0		0
>SD_Ssd-01099	0	0	0	0	0	0	0.000152737	0		0.00236171	0.0061613	0.00148097	0.000756405	0.00130985	0.00773687	0.000954968		0	0.00351098	1.66362e-05	0	0	0	0.00736339	0		0.0123057	0.0041292	0	0.000427873	0.00521644	0.000681315	0.00024919	0.0130351	0.0117612	0.00295712		0	0	0	0	2.16849e-05	0	0	0	5.84078e-05	5.18403e-05		0
>SD_Ssd-01262	0.000700495	0	7.27061e-05	0	0	0.00115902	0.000733138	3.64937e-05		4.33341e-05	0.00193839	0.0193106	0.00121683	0.00130985	0.0127192	0.00513561		0	0.00207932	0.000948262	0	0.000156238	0.000189624	0.0353959	0		0.00143419	0.00165168	0	0.000122249	0.00652817	0.00221427	0.00191046	0	2.46051e-05	0.00432195		0.000318708	0	0	0	6.50548e-05	0	0	0	0.000408855	0.000259202		0
>SD_Ssd-01257	0	0	0	0	0	0	9.16422e-05	0		0.00123502	0.00353063	0.0134158	0.00194034	0.00244735	8.10143e-05	0.00564492		0	0.00584596	4.99085e-05	0	0	0	0	0		0	0.0027528	0	0	0.00356914	0	0	0.0063398	0.00590522	0.00405656		0	0	0	0	0	0	0	0	0	0		0
>SD_Ssd-01254	0.000612933	0	0	0	0	0.00245712	0.000855327	0		0	0	0	0	0	0	0		0	0	0.000116453	0	0.00937427	0	0.0024114	0		0	0	0	0	0	0	0	0	0	0		0.00053118	0	0	0.0859341	0	0	0	0.00506205	0	0.000233281		0
>SD_Ssd-00277	0.000569152	0	0.0136203	0.00338583	0.00527837	0	0.00012219	0.0051821		0.000216671	0.000438445	0.00302001	0.00259809	0.0011375	0.00166079	0.000509316		0.000994143	0.00146575	0.0033106	0.00208927	0.000546832	0.00724363	0.00421995	0.0014324		0.000336414	0.00113171	8.35306e-05	0.000244499	0.00115921	0.000579118	0.00107982	0.00195527	0.000984204	0.000796148		0.00134566	0.0030704	0.0112031	0.004102	0.000260219	0.000484754	0.00304414	0.000421837	0.00052567	0.00593572		0.000159813
>SD_Ssd-01102	0	0	0	0	0	0	6.10948e-05	0		0.000780014	0.00482289	0.00601098	0.00177591	0.00479129	0.00222789	0.00982556		0	0.00182367	1.66362e-05	0	0	0	0	0		0.00603775	0.00339512	0.000306279	0.00323961	0.0033556	0.00432635	0.00245037	0.00402903	0.00423208	0.00818895		0	0	0	7.56129e-05	2.16849e-05	0	0	8.78827e-05	0	7.77605e-05		0
>SD_Ssd-00124	0.000131343	0.0119967	4.84707e-05	3.02307e-05	0.00142432	0.000278164	0	1.82468e-05		0.00114835	9.23041e-05	0	3.28872e-05	0.000241288	0.000202536	0.00159161		0.00279435	0	0.000449177	3.23918e-05	0	0	0.000129182	0.0592576		0.000460356	3.05867e-05	2.78435e-05	0	6.1011e-05	3.40657e-05	0.000290722	0.00314028	0.0024113	0.000796148		0.00035412	0.000130259	0.000186274	0	0.00208175	0.0117905	0.000338238	3.51531e-05	5.84078e-05	0.000207361		0
>SD_Ssd-00038	4.37809e-05	0.00267512	0.000169648	0.00045346	0	4.63607e-05	6.10948e-05	0		0.00166836	0.000853813	0.000290385	0.000263097	0.0129261	0.00688622	0.0039472		0	0.000102262	1.66362e-05	0.00285048	0	0	0	0		0.00210702	0.000887013	0.000111374	0.000183374	0.000884659	0.000613183	0.000996761	0.01265	0.0121303	0.000454942		0.000212472	0	0.000266106	3.78065e-05	6.50548e-05	0	4.22797e-05	0.000808521	0.000292039	7.77605e-05		0.00381954
>SD_Ssd-00042	0.000175124	0.0145891	0	0.000151153	0.000795945	0.00370885	0.000488759	0.0204365		0.000346673	0.000369217	0	0	0	0	0.000551759		0.009619	0.000102262	0	4.85877e-05	0.000130198	3.79248e-05	0.000172243	0.000217973		1.7706e-05	0	2.78435e-05	0	0.000518593	0	0	0	0	0		0	0.000521037	0.000133053	0.000170129	0.0294698	0.011165	0.00799087	0.000755791	0.000292039	0		0.00115066
>SD_Ssd-01101	0.000306466	0	0	0.00190453	0.00552972	9.27214e-05	9.16422e-05	0		0.0018417	0.000253836	2.90385e-05	0.000164436	0.00965151	0.0101268	0.0237681		0	6.81745e-05	6.65447e-05	0.00181394	2.60396e-05	0	0	0		0.00302773	0	0	0.000183374	0.000183033	0	0.000124595	0.0139535	0.0138527	7.58236e-05		0	0.000353561	0	0.000113419	4.33698e-05	0.000594214	0.000591916	0.00240799	0.000175223	0		0
>SD_Ssd-01261	0.00407163	8.27358e-05	0	0.000544152	0.00238783	0.00162262	0.00207722	5.47405e-05		0.00522176	0.00521518	0.00156808	0.00121683	0.00520492	0.00202536	0.00127329		0	0.000409047	0.00196307	0.00149002	0.000338515	0.00199105	0.00228222	0.00102759		0.00102695	0.00299749	0	0.000977995	0.00424026	0.00170329	0.0043193	0.00183676	0.00221446	0.00140274		0.00290379	0.000837381	0.00167647	0.00338368	4.33698e-05	0.00100078	0.00575004	0.00330439	0.00490626	0.00339554		0
>SD_Ssd-00580	0.000131343	0.0412576	0	0.0014813	0	0.00101994	0	0		6.50012e-05	0	0	0	0.000103409	0.000324057	0		0.00932345	5.11308e-05	0.00186325	0.00208927	0	0.00900713	4.30608e-05	0.00426605		0.00026559	0	0	0	0.000152527	0.000510986	0	8.88757e-05	9.84204e-05	0		0.000495768	0.00556393	0	0.00102077	0	0.000578577	8.45594e-05	0.000123036	0.00706734	5.18403e-05		0.0135682
>SD_Ssd-01260	0	0	0	0	0.000377027	0.00171535	0.000152737	0		0.00407341	0.00205377	0.0018875	0.00312428	0.00134432	0.00368615	0.00237681		0	0.00456769	0.00324405	0	0.0012499	0.000113774	0.00271283	0		0.0023549	0.0004588	2.78435e-05	0.00165037	0.00463683	0.00313405	0.00311488	0.00571767	0.00595443	0.00845434		0.00368285	0	0.00167647	0	0	0	0.000295958	0	0	0.00264386		0
>SD_Ssd-01096	0	0	0	0	0	0	9.16422e-05	0		0.00104002	0.0016384	0.0172489	6.57743e-05	0.0183723	0.00364564	0		0	5.11308e-05	0	0	0	0	0	0		0.00131024	0	0	0	0.000213538	0.000442855	0.000456849	0.00121463	0.00103341	0.00413239		0	0	0	0	8.67397e-05	0.0428772	0	0	0	0		0
>SD_Ssd-00538	0.00319601	0	0.000751297	0.00160222	0.000335135	0.00180807	0.00012219	0.00124079		0.00201504	0.00149994	0.00101635	0.000559082	0.00317121	0.0034026	0.00373499		0.000188081	0.000749919	0.000615538	0.000485877	0.000416634	0.000587834	0.00155019	0.0025534		0.00407238	0.00122347	0	0	0.0011287	0.00602964	0.00153667	0.000681381	0.00118104	0.00041703		0.00155813	0.000986248	0.00157003	0.00111529	8.67397e-05	0.00240813	0.00101471	0.000193342	0.00122656	5.18403e-05		0.0155339
>SD_Ssd-01104	0.00647958	0	0.00130871	0.00263007	0.00540405	0.00162262	0	0.000164222		0.0034234	0.00122303	0.000667886	0.000789292	0.00334356	0.00210637	0.00129451		0.000456768	0.000852181	0.00369323	0.00242939	0.000755149	0.000303398	0.00331568	0.00258454		0.00191225	0.00235517	0.000167061	0.000794621	0.00591806	0.00170329	0.00128748	0.00103688	0.00177157	0.00284339		0.00570134	0.00024191	0.000798318	0.000869549	0.000477068	0.00237686	0.00317098	0.000738215	0.00110975	0.00344738		1.59813e-05
>SD_Ssd-01259	0	0	0.000533178	0.0110947	4.18918e-05	0.00139082	0	0.000164222		0.000346673	0.000692281	0.00136481	0.0010195	0	0.000121521	0.00161283		0	0.00100557	0.000116453	0	0.000104159	0.000132737	0.00150713	0		0	0.00532208	0	0.000488998	0	0.000987907	0	0.000385128	0.000221446	0		0.000106236	0.00601053	0.00228851	0	0	0.00902267	0.00727211	0	0	0.00106273		0
>SD_Ssd-01036	0.00411541	2.75786e-05	0.00222965	0.000876689	4.18918e-05	0.01363	0	0		0.00151669	0.000253836	0.000638848	0.0010195	0.00272311	0.00157978	0.00174016		0	0.000272698	0.00437531	0.00244558	2.60396e-05	0.000493022	0.00223916	0		0.00138107	0.000948186	0.000779619	0.000488998	0.000762637	0.00149889	0.00049838	0.000859132	0.00105802	0.00041703		0.000283296	0.00722008	0.00590755	0.00241961	0.000498753	0.00198593	0.00600372	0.0117411	0.00186905	0.000622084		0.000143832
>SD_Ssd-01108	0	0	0	0	0	9.27214e-05	3.05474e-05	0		0.00052001	4.61521e-05	0.0216918	0.0109514	0.015339	0.00085065	0.000572981		0	0.00403934	0	0	0	0.000303398	0	0		0.000212472	0.00694317	0	0.000427873	0	3.40657e-05	0.00490074	0.00358465	0.00396142	0.0054593		0	0	0	0	6.50548e-05	0	0	0	0	0.000103681		0
>SD_Ssd-00616	0.000131343	0	0	0.000967381	0	0	3.05474e-05	3.64937e-05		6.50012e-05	0.00431522	5.80771e-05	0.00253231	0.0179587	0.00729129	0.00855227		0	0.00231793	0	0	0	0	0	0		0.00131024	0.00477152	0.00116943	0.000183374	0.000488088	0.00190768	0.00224271	0.00263665	0.00209143	0.0137999		0	0	0.00617366	0	8.67397e-05	0	0	0	0	2.59202e-05		0
>SD_Ssd-01106	0.000788057	0.000220629	0.012457	0	0	0.0067223	3.05474e-05	0		0.0017117	0.00436137	0	0.000559082	0.000689394	0.00162029	0.000127329		0	6.81745e-05	0.000365996	0.0067375	0.000234357	0.00530947	0.000258365	0.0175936		0.000123942	0.00162109	0	0.000427873	0	0	0.00535759	0.000711006	0.000319866	0.00697577		0	3.72169e-05	0.000612044	1.89032e-05	8.67397e-05	0.000344019	0.00317098	0	0.00549033	0		0
>SD_Ssd-00934	0	0	0.00339295	0	0.000293243	0.000556328	9.16422e-05	0.00428801		0.00335839	0.000276912	0.00168423	0.00108528	0.00206818	0.00194434	0.00309834		0.000376162	0.00018748	0	0.00720718	0.000130198	0	0	0		0.00157583	0.00110112	8.35306e-05	0.000855746	0.000884659	0.00132856	0.00203505	0.000681381	0.000885783	0.00185768		0	0.0322671	0	0	2.16849e-05	0.000578577	0	0	0.0133754	2.59202e-05		0
>SD_Ssd-00675	0	0	0	0	0.00544594	0.000139082	9.16422e-05	0		0.0124586	0.000207684	0.000580771	0.00111816	0.000448106	0.00243043	0.00199482		0.000564243	0.000221567	6.65447e-05	0.000161959	0.000494753	0.000493022	0.00202386	0.0149468		0.00718864	0.00027528	0.000139218	0.000183374	0.000274549	0.000170329	0.00112136	0.00468079	0.00570838	0.001289		0.00240802	0.00212136	7.98318e-05	0.000586	0.000108425	0	0.00372062	0.00574753	0.0022195	0.000285122		0
>SD_Ssd-01098	0	0.0436018	0	0	0	0	0	3.64937e-05		0	0	0	0	0	0	0		8.06062e-05	0	0	0	0	0	0	0		0	0	0	0	0	0	0	0	0	0		0	0	0	0	0	0	0	5.27296e-05	0	0		0.0451792
>SD_Ssd-00855	0.000394028	0.00019305	0.000290824	0.00139061	0.000712161	0.00732499	0.000244379	0		0	0.000438445	0.00894387	0.00069063	0.00124091	0.0005671	0.000381987		0.0200978	0	0.000299451	0.000129567	7.81189e-05	0.000474059	0.00452138	0.01859		0	0.000214107	0	0.000122249	6.1011e-05	0	8.30634e-05	0.000681381	0.000393681	0.000871972		0.00332873	0.000762947	0.000159664	0.00383736	0	0.000344019	0.00224083	0.000175765	0.000116816	0.00344738		0
>SD_Ssd-00659	0.000306466	0	0.000824003	0.000272076	0	0.00185443	9.16422e-05	0		0.000390007	0.000853813	0	0.000328872	0.00137879	0	4.2443e-05		0.00021495	0.00109079	0.00109799	0	0.000468713	0.00293917	4.30608e-05	0.00065392		0.000655122	0.00073408	0	0.00165037	0	0.00265713	0.0449373	0.000444379	0.000713548	0		0.00191225	3.72169e-05	0.00210224	0.000718323	0	7.81861e-05	0	0.00339227	0.000292039	0.000311042		0
>SD_Ssd-00140	0	0	0	0	0	0	0	0		0.00140836	0.00353063	0.000696925	0.00157858	0.000758333	0.000972172	0.000339544		0	0.00572665	0	0	0	0	0	0		0.00192996	0.00394568	0.0114158	0.0115526	0.00359965	0.00269119	0	0.000651755	0.000861178	0.00155438		0	0	0	0	0	0	0	0	0	0.000544323		0
>SD_Ssd-01105	8.75618e-05	0	0.00319907	0.000151153	0.000251351	0.00407974	0	0.0309831		0.000130002	0	0.00101635	0	0.000275757	0.000202536	6.36645e-05		0.006959	5.11308e-05	9.9817e-05	4.85877e-05	2.60396e-05	0.00166869	0.000129182	0.00168151		7.0824e-05	0	0	0	0.00128123	0	8.30634e-05	0.000444379	0.000344471	0		0.00113318	0.000800164	0.00638655	0.00145555	0	0.00264269	8.45594e-05	0.00091398	0.0195082	0.000155521		0
>SD_Ssd-01107	0.000788057	0	0	0.000120923	0.00389594	0.00667594	3.05474e-05	0.00456171		0.000606678	0	0.000232308	0.00493307	0.000379167	0.00364564	2.12215e-05		0.00644849	0.000545396	0.00329396	1.61959e-05	0.000468713	0.00257888	0.014167	0.00311391		0.000779064	0.000672906	0	0.000305623	0.000213538	6.81315e-05	0.000872165	0.00210339	0.0014517	0.000303295		0.000779064	0.000893206	0.000399159	0.0131567	6.50548e-05	0.000156372	8.45594e-05	0.00163462	0.000584078	0.00443235		0
>SD_Ssd-01263	0	0	0	0	0	0	9.16422e-05	0		0.00106169	0.000346141	0.000174231	0.00565659	0.000241288	0.000445579	0.0136242		0	0.0013294	0	0	0	0	0	0		0.00200078	0.0250811	0	0	6.1011e-05	0.000783512	0.003281	0.000770256	0.000861178	0.00231262		0	0	0	0	4.33698e-05	0	0	1.75765e-05	5.84078e-05	0		0
>SD_Ssd-01111	0	0	0	0	0	0	3.05474e-05	0		0	0	0	0	0.00627348	0.00417224	0.0116082		0	0.00366438	0.000166362	0	0	0	0	0		3.5412e-05	0	0	0.000305623	0.00933468	0.0204735	8.30634e-05	0.00062213	0.000295261	0.0108807		0	0	0	0	4.33698e-05	0	0	0.00130066	0	0		0
>SD_Ssd-01110	0.000656714	0	0.0134264	0.00169292	0.0155	0.00551692	9.16422e-05	0.000145975		0.000845015	0.00101535	0.00310712	6.57743e-05	0.000379167	0.00101268	0.00169772		0.00276748	0.000221567	0.00111462	0	0.00421842	0.000303398	0.00310037	0.00102759		0.000655122	3.05867e-05	0	6.11247e-05	0.000152527	0	4.15317e-05	0.00296252	0.0024359	0.000113735		0.00357661	0.000651296	0.000984592	0.00238181	4.33698e-05	0.000109461	0.00211399	0.001951	0	0.000699844		0
>SD_Ssd-00141	0.000437809	0.000689465	0.00101789	6.04613e-05	0.000167567	0.000139082	0.00375733	0		0.00392174	0.000530749	0	0.0012826	0.00220606	0.00109369	0.000127329		0.00161212	1.70436e-05	0.000465813	0	0.000572872	0.000682646	0.00254058	0.00186834		0.00127483	0.000489386	0	0	0.000762637	0.00153296	0.00049838	0.01028	0.0106786	0.000454942		0.00970289	5.58254e-05	0.00340616	0.00257084	4.33698e-05	0.00223612	0.00164891	0.000123036	0	0.000570244		0
>SD_Ssd-01109	0.000350247	0	7.27061e-05	0	0.000167567	0.00653686	0.00482649	0		0	0	0	0.0341369	0	0	0		0.00510506	0	0.0103643	0	0	0.000986044	0.000990397	0.00249113		0	0	0	0	0	0	0	0	0	0		0.000106236	0.00465211	0	0.00799607	0	9.38233e-05	0.000930154	0.000615179	0.000350447	0.000388802		0
>SD_Ssd-01103	0.00118208	0	0.00184189	0.00136038	0.00263919	0.00176171	0.00012219	0.0117327		0.000130002	0.000646129	0.00101635	0.000197323	0.000172348	0.000445579	0.00027588		0.00118222	0.00115897	0.00462485	0.00225123	0.00101555	0.00157388	0.00129182	0.00105873		7.0824e-05	3.05867e-05	0.000222748	0.000488998	0.000701626	0.000340657	0.000789102	0.000148126	2.46051e-05	0		0.00286837	0.00182363	0.00324649	0.00550084	0.0170877	0.00182955	0.000169119	0.00181038	0.000876117	0.000725765		0
>SD_Ssd-00991	0	0	0	0	0.000377027	0	6.10948e-05	0		0.000216671	0.00251529	0	0.000756405	0.00248182	0.00295702	0.000190994		0	0.00182367	0	0	0	0	0	0		0.00150501	0.00107053	0.00258945	0.000122249	0.000183033	0.00534832	0.0100922	0.0029329	0.00317406	0.0022368		0	0	0	0	4.33698e-05	0.000172009	0.000803315	0	0	0		0
>SD_Ssd-01265	4.37809e-05	0	0.00382919	0.00308353	4.18918e-05	0.00203987	0.0488453	0		0	0	0.000116154	0	0.00182689	0	0		0.00239132	0	0.000449177	0.000323918	0.00346327	0.000815382	0.00185161	6.22781e-05		5.3118e-05	0	0	0	0	0	0.00024919	0.000207377	0.000393681	0		0.000743652	0.000353561	0.00149019	0.00162568	0	0	0.00202943	0.000615179	0.000817709	0.000725765		0
>SD_Ssd-01258	0	0	0	0	0.000335135	0.000463607	3.05474e-05	0.0647033		0	0	0.000725963	0	0.000413636	0	8.4886e-05		0	3.40872e-05	0	0	2.60396e-05	0	0.000602851	0.00034253		0	9.176e-05	0	0	0.000152527	3.40657e-05	0.000207658	0.00231077	0.00206683	0		0	0	5.32212e-05	1.89032e-05	0.00013011	4.69116e-05	0	0.000105459	0	0.00264386		0
>SD_Ssd-00885	0.00507859	0	0.00256895	0.00093715	0	0.00254984	0	0.013156		0.000173337	0.000715357	0.00078404	0	0.000206818	0.000243043	0.000127329		0	0.00180662	0.000898353	0.000145763	0.00515585	0.00032236	0.00236834	0.00102759		0	0.00119288	0	0.00103912	0.00381318	0.000340657	0.00182739	8.88757e-05	2.46051e-05	0		0.00212472	0.00896928	0.00130392	0.0035349	0.000845712	0.000860047	0	0.00518508	0.000233631	0.00127009		3.19627e-05
>SD_Ssd-00703	4.37809e-05	0.00019305	0	0.00362768	4.18918e-05	4.63607e-05	0.00339076	0.00136851		0.00216671	0.00124611	0.000551732	0.00246654	0.000965151	0.000121521	0.0013794		0.00260627	0.0018748	0.0021627	0.000923167	0	0	0	0		0.00178831	0.000336453	0.00175414	0.00171149	0.0010982	0.00296372	0.00469308	0.000592505	0.000910388	0.00212306		0	0.0123932	2.66106e-05	0.000491484	2.16849e-05	0.000234558	0.0027059	0.00128309	5.84078e-05	0		0
>SD_Ssd-01267	0.00831837	0.000165472	0.00067859	0.00139061	0	0.00250348	0.0011608	0		0.000455008	0.000484597	0.000871156	0.000493307	0.00144773	0.0017013	0.00193116		0	0.00103966	0.00124771	0.00226743	0.00166654	0.000360285	0.00421995	0.0018372		0.000920712	0.000581146	0.00353613	0.000122249	0.000823648	0.00173735	0.00128748	0.000740631	0.000738153	0.000682413		0.00272673	0.0010979	0.000266106	0.000586	0.00110593	0.0022674	0.000845594	0.00166977	0.0114479	0.000233281		0.00129449
>SD_Ssd-01264	0.00783678	0	0.000363531	0.00501829	0	0.002828	0	0.0117875		0.000195004	0.000138456	5.80771e-05	0	0.000172348	0	0.000339544		0	0.000102262	0.000748628	0.00145763	0.00268208	0.00817279	0.000473668	0.00383011		0.000389532	0.000214107	0.000250592	0.000122249	0.000274549	0.000170329	0.00024919	2.96252e-05	0.000123025	7.58236e-05		0.00311626	0.00777834	0.000319327	0.000812839	0.000520438	0.000531665	0.000803315	0.00198615	0.00636645	0.00189217		0.000751123
>SD_Ssd-01113	0.000525371	0	0.0043139	0.00105807	0.00159189	0.00324525	0.000183284	0.000766367		0.000455008	0	0.000290385	0.00023021	3.44697e-05	0.000364564	0.000169772		0.00354667	0.000255654	0.000715355	0.00071262	0.0031508	0.00470267	0.0043922	0.00345644		0.000602004	0.00192696	2.78435e-05	0.00146699	0.000152527	0.000374723	0.00141208	2.96252e-05	0	0.000909884		0.00385991	0.00517315	0.00516246	0.00574658	0.000151794	0.00039093	0.00240994	0.0011249	0.000700894	0.00513219		0
>SD_Ssd-00401	0.00126965	0	0.000363531	0.00326491	0.000293243	0.000463607	9.16422e-05	1.82468e-05		0.000758347	0.00392293	0.000551732	0.00220344	0.000723863	0.000891157	0.0039472		0	0.00149984	0.0021627	0.00302863	0.000104159	5.68871e-05	8.61215e-05	0.000311391		0.00131024	0.00055056	0.00111374	0.00281174	0.00259297	0.0037813	0.00402857	0.000977633	0.00100881	0.000379118		0.00336414	0.000260518	0.000585433	0	0.0011493	0.000609851	0.00325554	0.00159947	0.00169383	0.000648004		6.39253e-05
>SD_Ssd-00072	0.00599799	0	0	0.0186523	0.00184324	0.00421882	0	0		0.000758347	0.000184608	0	0	0.000413636	8.10143e-05	0.00084886		0	0	0.000415904	0.0110456	0	0.00109982	0.00663136	3.11391e-05		0.00469209	0.000214107	2.78435e-05	0	0.000122022	0.000272526	0.000373785	0.00234039	0.00174696	0.000113735		0.000106236	0.000204693	0.000212885	0.000529291	0	0.000125098	0.000591916	0.00210919	0.00519829	0		3.19627e-05
>SD_Ssd-00658	0.000131343	0.000358522	0.000339295	0.0034463	0.00046081	0.00185443	0.000305474	0		0.00136503	6.92281e-05	0.000290385	0.000131549	0.000827272	0.000526593	0.000106108		0.0127626	1.70436e-05	0.000365996	0.00233221	0.00583288	0.01261	0.00202386	0.000685059		0.000212472	0.000122347	0	0	0.000152527	0.000272526	8.30634e-05	0.00159976	0.0019438	0.000492854		0.00138107	0.00338674	0.0010112	0.00120981	6.50548e-05	0.00195465	0.00300186	8.78827e-05	0.000116816	0.00660964		0
>SD_Ssd-01266	0	0	0	0	0	4.63607e-05	0	0		0.000801681	0.000276912	0.0163487	0.00667609	0.000103409	0.000202536	0.00176139		0	0.0068004	0	0	0	0	0	0		3.5412e-05	0.0050468	2.78435e-05	0.00091687	0.000762637	0.000408789	0	0.00165901	0.00169775	0.0110323		0	0	0	7.56129e-05	0	0	0	0	0	0		0
>SD_Ssd-01112	0.00131343	0	0.00121177	0.001179	0.00196892	0.00222531	0.00681207	0.000875848		0.000476675	4.61521e-05	0	0	6.89394e-05	0.00028355	0.000530538		0.00134344	0	0.000166362	0.000259134	0.00630159	0.00403899	0.000990397	0.00336302		8.853e-05	0	0	0	0	3.40657e-05	4.15317e-05	0	9.84204e-05	0		0.0117568	0.00072573	0.00290056	0.0081851	2.16849e-05	0.000125098	0.000803315	0.0115478	0.000584078	0.00215137		0
>SD_Ssd-00307	0.000262686	0	0	0.000392999	0	0	6.10948e-05	3.64937e-05		0.000325006	0.000784585	0	0.000263097	0.000585985	0.019565	6.36645e-05		0	0	0	0	0	0	0	0		0.01397	0.00174344	0	6.11247e-05	0.000549099	0.00371317	0.00323947	0.00977633	0.0101373	0.00155438		0.00035412	0	0	0	0	0.000625489	4.22797e-05	0	0	0		0
>SD_Ssd-00594	0.000831837	0	0	3.02307e-05	0	0.000788132	3.05474e-05	7.29874e-05		0.00509176	0.00486904	0	0.000295984	0	8.10143e-05	0.00199482		2.68687e-05	3.40872e-05	0	0.000323918	0	0.000113774	0.000172243	3.11391e-05		0.0038245	0.000428213	0	0.00158924	0.000152527	0	0.0051084	0.00681381	0.00691403	0.00155438		0.00017706	0.000130259	0	1.89032e-05	4.33698e-05	0.000140735	0.000253678	0	0.000175223	0.000103681		0
>SD_Ssd-00680	0.000875618	0	0.000920944	0.000181384	0	0.000278164	0.0018023	0		0	0	0	0	0	0	0		0	0	0.000831808	0	0.0222118	0.000151699	0.0166215	9.34172e-05		3.5412e-05	0.00036704	0	0	0.000488088	0	0.000207658	0	0	0		0.000920712	0	0.0162857	0.000529291	0	0	0	0.00091398	0	0.00375842		0
>SD_Ssd-01115	0	0	0.00104212	0.00102784	0.0020527	4.63607e-05	0.0121884	0.000328443		0.000346673	0.0017307	0.0111218	0.00161147	0.00272311	0.000445579	0.00233437		0.000376162	0.000579483	0.00206288	0.000194351	0	0.00140322	0.000301425	6.22781e-05		0.000779064	0.00226341	0	0	0.000274549	0.0011923	0.0015782	0.00115538	0.000984204	0.00295712		3.5412e-05	1.86085e-05	0.000133053	0.000945162	0	0.000250195	0.00126839	3.51531e-05	0	0.000207361		0
>SD_Ssd-00618	0	0.000661886	0	0.000181384	0	0.0012981	0.000213832	0		0.000216671	0.000461521	5.80771e-05	0.000164436	0.0174761	0.00028355	0.00237681		2.68687e-05	0.000306785	1.66362e-05	0.00241319	0	1.89624e-05	0	0		0.00154042	0	5.5687e-05	0	0.000549099	0.000170329	0.000207658	0.0126796	0.0118104	0.00515601		0.000141648	0	0.00109103	0.000113419	8.67397e-05	1.56372e-05	0	0	0	0		0.000767104
>SD_Ssd-00022	0	0	0	0	0	0.000139082	0	0		0.00145169	0.00410753	0.00156808	0.0023021	0.000379167	0.000769636	0.00218582		0	0.00809572	0	0	7.81189e-05	0	0	0		0.00120401	0.00373157	0.000779619	0.00171149	0.00125072	0.000817578	0	0.000148126	0.000319866	0.000606589		0	0	0	0	0.00303589	0.00142299	0.00490445	0	0	7.77605e-05		0
>SD_Ssd-00048	0	0	0	0	0	0	3.05474e-05	0.000255456		0.000390007	0.00371524	0.000551732	0.000591969	0.000448106	0.00141775	6.36645e-05		0	0.00393707	0	0	0	0	0	0		0.00189454	0.000948186	0.00403731	0.0174817	0.00286751	0.00221427	0.00411164	0.00260702	0.00204222	0.000644501		0	0	0	0	0	0	4.22797e-05	0	0	0.00155521		0
>SD_Ssd-01116	0.00293332	0	0.00269013	0.000332537	0.000795945	0.00143718	0.00241325	0.00385008		0.000433341	0.00170763	0.00174231	0.000328872	0.000758333	0.000445579	0.00244047		0.00153152	0.00129531	0.000964898	0.000485877	0.00226545	0.0017635	0.00193773	0.000435947		0.000725946	0.000764666	8.35306e-05	0.00116137	0.000427077	0.000987907	0.00137055	0.000325878	0.000418287	3.79118e-05		0.00159354	0.00128398	0.00167647	5.67097e-05	0.000303589	0.000828772	0.00156435	0.00499174	0.00292039	0.00217729		0
>SD_Ssd-01289	4.37809e-05	0	0	0	0	0.016458	0	0		0.000346673	0.000899965	0.000406539	0.000164436	0.000172348	0	0.00114596		0	0.000136349	8.31808e-05	0.00144144	0.000234357	0	0	0		0.000389532	0.000795253	5.5687e-05	0.000244499	0.000244044	0.000613183	0.00049838	0.000237002	0.000442892	0.000265383		7.0824e-05	0	0.000585433	3.78065e-05	4.33698e-05	0	0.00308642	3.51531e-05	0.029788	0.000181441		0
>SD_Ssd-00325	0.00280198	0.00140651	0.000363531	0.0111551	8.37837e-05	0.00148354	0.000183284	0		0.000433341	6.92281e-05	0	3.28872e-05	0.000448106	4.05071e-05	6.36645e-05		5.37374e-05	3.40872e-05	8.31808e-05	0.0071262	2.60396e-05	0.00163076	0.00417689	0.00591642		0.00070824	6.11733e-05	0	0	0	6.81315e-05	4.15317e-05	0.000414753	0.000418287	3.79118e-05		0.000956125	0.00199111	0.00157003	0.00226839	0	0.000203284	0.00194487	0.000492143	0.00169383	0.00199585		0.00966871
>SD_Ssd-01269	0.000131343	0	0	0	0	0	0.00012219	0		0.0036184	0.00149994	0.00145193	0.00351893	0.00337803	0.00109369	0.00027588		0	0.00238611	1.66362e-05	0	0	0	0.000129182	0		0.00547116	0.00103995	0	0.000794621	0.000152527	0.002589	0.00344713	0.0034069	0.00401063	0.00978125		0	0	0	3.78065e-05	0	0	0	5.27296e-05	0	0		0
>SD_Ssd-00279	0	0	0	0	0	0	0	0		0.00108335	0.0022153	0.000464617	0.000789292	0.000930681	0.000526593	0.000169772		0	0.00388594	0	0	0	0	0	0		0.0017706	0.00244693	0.00982876	0.0047066	0.00378268	0.00166922	0	0.000829507	0.000984204	0.000644501		0	0	0	0	6.50548e-05	0	0	0	0	0.00132193		0
>SD_Ssd-00463	0.00634823	0	0.000872473	0.00547175	0.0020527	0.000880853	0	5.47405e-05		0.000671679	0.000161532	0.00124866	0.00151281	0.0030678	0.00271398	0.000763974		0	8.52181e-05	1.66362e-05	0.00414615	0.000963466	0.000379248	0.00107652	0.00186834		0.00260278	0	0.0023667	0.000611247	0.000213538	0.000681315	0.0015782	0.00112576	0.00140249	0.00216097		0.000283296	1.86085e-05	0.00119748	0.00217387	0.000108425	0.00179828	0.000803315	1.75765e-05	0.000876117	0.000544323		0
>SD_Ssd-01118	0.000831837	0	2.42354e-05	0.000423229	0.0213648	0.00203987	9.16422e-05	0.00111306		0.000455008	2.3076e-05	0	0.000263097	0	0.000526593	0.00027588		0.0018002	0	0.000116453	0.000485877	0.00312476	0.00326153	0.00055979	0.000529364		0.000389532	0	0	0	6.1011e-05	0	0	2.96252e-05	9.84204e-05	0		0.000602004	0.00729452	0.000851539	0.00710762	6.50548e-05	0.00028147	0.000295958	0.00295286	0.000584078	0.00145153		0
>SD_Ssd-00291	0.00586664	0	0.00109059	0.00565313	0	0.00199351	0	0.00149624		0	4.61521e-05	0	0	0	0	0.000148551		0	0	9.9817e-05	0.00448627	0.0028904	0.0033753	0.00189467	0.00177493		1.7706e-05	0	0.000194905	0	0.000122022	0	0	2.96252e-05	0	0		0.00134566	0.00361004	0.00196918	0.000113419	0.00184322	0.00304926	0.00211399	0.00124793	0.00292039	0.000881286		0.00986048
>SD_Ssd-01268	0.00048159	0	0.00133295	0.00405091	0.000754053	0.000185443	3.05474e-05	5.47405e-05		0.000260005	0.00235376	0	0.000328872	0.000517045	0.00251144	0.00070031		0	0.000528352	0	0	0.00210921	0.00132737	0.000344486	0		0.00210702	0.00036704	0	0.00220049	0.000488088	0.00023846	0.000290722	0.00162939	0.00204222	7.58236e-05		0.00446191	0.000297735	0.00393837	1.89032e-05	2.16849e-05	0.000297107	8.45594e-05	0.00335712	0	0.00422499		0
>SD_Ssd-01271	0.000175124	0	0	0	4.18918e-05	4.63607e-05	0	5.47405e-05		0.000130002	4.61521e-05	0.00705636	0.00542638	0.000792803	0.000648114	0.000615424		0	0.00018748	0.000232906	0	0.000442674	0	0.00968867	3.11391e-05		0	0.00036704	2.78435e-05	6.11247e-05	0.00067112	0.00173735	0.0051084	0.00239964	0.00238669	0.00246427		0	0	0.0035126	0.00482032	0	6.25489e-05	0	0	0.000175223	0		0
>SD_Ssd-00059	0	2.75786e-05	0.000436237	0	0	0.000509968	0	3.64937e-05		0.00117002	0.000299988	0.00845021	0.00253231	3.44697e-05	0	0.000763974		0.000107475	0.0141292	1.66362e-05	0	0	0	0	0.00121442		0.000389532	0.0061785	0.00292357	0.000366748	0.000152527	0.000204394	0.000207658	0.000829507	0.000664337	0.00276756		0	1.86085e-05	0	0	0	1.56372e-05	0	0	0	0		0
>SD_Ssd-00482	0	0	0.000460472	0.00196499	0.000544594	0.000370885	0.00378788	0.00284651		0.0017767	0.000438445	0.000261347	0.00023021	0.00203371	0.000729129	0.00375621		0.00102101	0.00204523	0.000465813	6.47836e-05	0.000963466	0.000113774	0	0.000217973		0.00237261	0.000336453	0.00924405	0.00189487	0.000793142	0.00156702	0.00074757	0.00142201	0.00177157	0.00136483		0.000460356	0.000130259	0.000319327	0.000207936	8.67397e-05	6.25489e-05	0.000465077	3.51531e-05	0.000292039	0		0
>SD_Ssd-01270	0	5.51572e-05	2.42354e-05	0.000362768	8.37837e-05	9.27214e-05	0.00317693	0.000930589		0	0	5.80771e-05	0	3.44697e-05	0	0		0.0310334	0	0.00134753	4.85877e-05	0	0.00730052	0.000301425	0.000311391		3.5412e-05	0	0	0	0	0	0	2.96252e-05	0	0		0.011686	0.000167476	7.98318e-05	0	0	7.81861e-05	4.22797e-05	0.000158189	0	0.000699844		0
>SD_Ssd-01114	0.00240795	0	0.0169648	0.000151153	0.000837837	0	0	0.00133202		0	6.92281e-05	0	0	0	0	0		0.00658284	0.000119305	0.0155215	0	0.000755149	0.00225652	0.000258365	0.000404808		0	0	2.78435e-05	0	0	0	0	0	0	0		0.00017706	0.000930423	0.000266106	0.00449897	6.50548e-05	0.0012197	0.00105699	8.78827e-05	0.00134338	0.000622084		0
>SD_Ssd-01119	0.00240795	0	0.0011633	0.00114877	8.37837e-05	0.0025962	0.00113025	0.00133202		0.00182003	0.000161532	0.00238116	0.00108528	0.00172348	0.000729129	0.0011884		0.00244505	0.000886268	0.0025287	0.00114991	0.00153634	0.00193416	0.00129182	0.000435947		0.00155813	0.000305867	0.000334122	0.000244499	9.15164e-05	0.00163516	0.00107982	0.00130351	0.00172236	0.00083406		0.000956125	0.00130259	0.00146358	0.00164458	2.16849e-05	0.000422205	0.000972434	0.000580026	0.000817709	0.00134785		0
>SD_Ssd-00632	0.00048159	0.0125758	0.000436237	0.000483691	0.000335135	0.00347705	0	1.82468e-05		0.000996685	9.23041e-05	0.000319424	0.000197323	0.000654924	0.00263296	0		0.000241818	0	0.000199634	0.00518269	0.00148426	0.000493022	0.000430608	0.00495111		0.000123942	0.000764666	5.5687e-05	0	0	0.000204394	0	0.000651755	0.000615127	0.000189559		0.00219555	0.00318205	2.66106e-05	0.000340258	0.000260219	0.0040344	0.00452393	0.000105459	0.00169383	0.00101089		0
>SD_Ssd-00008	8.75618e-05	0	0.000145412	9.0692e-05	4.18918e-05	0.000185443	3.05474e-05	9.12342e-05		0.00201504	0.0106611	5.80771e-05	0.000295984	0.000448106	0	0.000827639		5.37374e-05	0.00269289	1.66362e-05	1.61959e-05	2.60396e-05	0	0	0.000186834		0.000513474	3.05867e-05	0.0010859	0	0.00268448	0.000885709	0.000124595	0.000118501	0.000418287	3.79118e-05		0.000920712	0.000427995	2.66106e-05	0	0.00570313	0.0167944	0.000169119	5.27296e-05	0	0.000181441		4.7944e-05
>SD_Ssd-00053	0	0	0	0	0	4.63607e-05	0	0		0.00151669	0.0023076	0.000174231	0.0015457	0.000517045	0.00101268	0.00823395		0	0.00354507	1.66362e-05	0	0	0	0	0		0.00157583	0.00263045	0.000194905	0.0051956	0.00143376	0.00255493	0	0.000118501	0.000147631	0.000530765		0	0	0	0	0.00240703	0.000609851	0.00279046	0	0	0.000181441		0
>SD_Ssd-01117	0.000350247	0	0.000581649	0.00169292	0.000628378	0.00139082	0	0.000273703		2.16671e-05	0.00124611	2.90385e-05	6.57743e-05	0.000413636	8.10143e-05	0.000360766		0.00276748	0.000528352	0.00034936	0.00338494	0.00117178	0.00032236	0.000387547	0.000716199		0.000212472	0.00027528	0.00275651	0.000977995	0.000152527	0.000442855	0.000207658	0.000414753	0.000221446	0.000113735		0.000920712	0.000446603	0.00130392	0.000151226	0.0131411	0.00206411	0.00156435	0.00233768	0.00350447	0.00101089		0.00329215
>SD_Ssd-00106	0.000788057	0	2.42354e-05	0.000241845	0	0.010153	9.16422e-05	0		0.00121336	0.000207684	5.80771e-05	0.000164436	0.00554962	0.00449629	0.000190994		8.06062e-05	3.40872e-05	0.000116453	0.00215406	7.81189e-05	5.68871e-05	0.000258365	6.22781e-05		0.00476292	0	2.78435e-05	6.11247e-05	0.000122022	0.000408789	0.00074757	0.00533254	0.00560996	0.00166812		0.00421403	0.000167476	0	1.89032e-05	6.50548e-05	0.000734949	0.00202943	1.75765e-05	0.000233631	5.18403e-05		0
>SD_Ssd-01272	0.00245173	0	2.42354e-05	0	0.00046081	0	0	1.82468e-05		0.00140836	0.00242298	0.00121962	0.00272963	0.00137879	0.00421274	0.00110352		0	0.00277811	6.65447e-05	0	0	0.000246511	0	0		0.00224866	0.00324219	0.00125296	0.000488998	0.00100668	0.00224834	0.000332254	0.00133314	0.00147631	0.00451151		0.000247884	5.58254e-05	0	0.000453678	2.16849e-05	0.00329945	0	0	0	2.59202e-05		0
>SD_Ssd-01120	0.00105074	0.00019305	9.69415e-05	0	0	0	0	5.47405e-05		4.33341e-05	0.00149994	0.000319424	0.000855066	0.00279204	0.000486086	0.00309834		0	0.000272698	0.00419231	0	0.000104159	0.0039821	0.000602851	9.34172e-05		0.000991537	0.00110112	0	0.000855746	0.0016473	0.00306592	4.15317e-05	0.00216264	0.00275577	0.00208515		0.00017706	0	0	0	4.33698e-05	0	8.45594e-05	0	0	5.18403e-05		0
>SD_Ssd-00238	0.000218905	0	0.00252048	0.00568336	8.37837e-05	0	0.000305474	0.00111306		0.000151669	0.00334603	0.0024102	0.00134837	0.000723863	0.000364564	0.000657867		0.000134344	0.00201115	0.000615538	0.00179775	0	0	0.00142101	0.000249113		0.000141648	0.000489386	0.000306279	0.00152812	0.000244044	0.00047692	0.00245037	0.000533254	0.000516707	0.000682413		0.00017706	0.000148868	0.00513585	3.78065e-05	0.000238534	0.000109461	0.000591916	0.000105459	0	0.000103681		0.00636057
>SD_Ssd-01125	0.00507859	0	0	0	0	0	3.05474e-05	0		0.000975018	0.000392293	0	0.000328872	0.000172348	0	0.00348033		0	0.00371551	3.32723e-05	0	7.81189e-05	0	0.000904276	0		0.000672828	0.00370098	0.00103021	0.00103912	0.00231842	0.00180548	0.00809868	5.92505e-05	4.92102e-05	0.00716533		0.000141648	0	0.000931371	0.000151226	0	0	0.000211399	0	0	0		0
>SD_Ssd-00578	4.37809e-05	0	0.000266589	0.000362768	0.000125676	0	9.16422e-05	0		0.00680346	0.00486904	0.00116154	0.00167725	0.00230947	0.00186333	0.000806417		0	0.00102262	6.65447e-05	0.000599249	0	0	0.000258365	0.000467086		0.00444421	0.00278339	0	0.000122249	0.00478936	0.00132856	0.00024919	0.00195527	0.00167315	0.00178186		0.000247884	0.000148868	0	0.000170129	0	0.000750586	0.000295958	0.000193342	0.000116816	0.000103681		0
>SD_Ssd-01121	0.000700495	0	0.00031506	0	0.000418918	9.27214e-05	0	0		4.33341e-05	0	0	0	0	0	0		0	0	0.000582266	0	0.00572872	0.000151699	0.000516729	9.34172e-05		0	0	0	0	6.1011e-05	0	0	0.00062213	0.000221446	0		0	0	0.013944	0.00865768	4.33698e-05	7.81861e-05	0.00240994	0.00130066	0	0.0168481		0
>SD_Ssd-01275	0.000919399	0	0.00584073	0	0.00435675	0.00143718	0	0		0.000975018	0.000276912	0.0110927	0.00286118	3.44697e-05	0.00761534	0.00112474		0	0.000170436	0.00043254	1.61959e-05	2.60396e-05	0.000549909	0.000129182	0		0.0041255	0.000489386	0	0.000183374	0.000518593	0.00177142	0.000415317	0.000385128	0.000516707	3.79118e-05		0.000212472	0.000279127	0.000745097	0.000737226	0	3.12744e-05	0	0.000685485	0	0.000259202		0
>SD_Ssd-01124	0	0	0	0	0.0111851	0	0	0		0.00474509	4.61521e-05	0.000348462	0.000986615	0	0	0.000233437		0	0.00317011	0	3.23918e-05	0	0	0	0.000435947		0.00888842	0.0061785	0	0.000427873	0.000366066	0.000681315	0.00593903	0.000296252	0.000467497	0.000568677		0	0.000390778	0	1.89032e-05	0	0	0.000465077	0	0	7.77605e-05		0
>SD_Ssd-00963	0	0	0	0	0	0	3.05474e-05	0		0.000325006	0.00671513	0	0	0.000861742	0.000445579	2.12215e-05		0	0.000289741	0	0	0	0	0	0		0.00249655	0.00125405	0	6.11247e-05	0.00033556	0.00166922	0.00257496	0.00471041	0.00462576	0		0	0	0	0	0	0	0	0	0	0		0
>SD_Ssd-01127	0.00144477	0.00226145	0.00213271	0.00166269	0	0	0	0		0.000260005	0	0	6.57743e-05	0.000344697	0.000688622	0.000106108		0	6.81745e-05	0.00099817	0.000583053	0.00184881	0.00111878	0.000645911	0.000965311		0.000247884	0.000244693	0	0	9.15164e-05	0.000170329	0	0.000740631	0.000492102	0.000379118		0.018308	0	0.00883472	0.000756129	0	0.000891321	0	0.000123036	0.000759301	0.00287714		0
>SD_Ssd-01129	0	0	0.000193883	0	0.00561351	0.00180807	0.00833944	0.000474418		0	0	0	0	0	0	0		0.0187812	0	1.66362e-05	4.85877e-05	0.0122907	7.58495e-05	0.000430608	0.000529364		3.5412e-05	0	0	0	0	0	0	5.92505e-05	0.000221446	0		0	0	0.000106442	0.000321355	0	0.000406568	0.000718755	0.000158189	0.000116816	0.000362882		0
>SD_Ssd-01281	0.00556018	0	0.000751297	0.000423229	0.00385405	0.000463607	0.00391007	0.000839355		0.000108335	0.000184608	0	0	0.000137879	0.000121521	0.000127329		0	0.00018748	0.00056563	0.000696424	0.00200505	0.000189624	0.00206692	0.00118328		0.000159354	3.05867e-05	0.000974523	0	0.000213538	0.000136263	0.000207658	0	0	0.000265383		0.000743652	0.00379613	2.66106e-05	0.00145555	0.00294915	0.00164191	4.22797e-05	0.00302317	0.00911162	0.000622084		3.19627e-05
>SD_Ssd-00573	0	0	4.84707e-05	0	0	0	9.16422e-05	0		0.00322839	0.00023076	0.000319424	0.00246654	0.00189583	0.00190384	0.00479606		0	0.000289741	3.32723e-05	0	0	0.000132737	0	0		0.00277984	9.176e-05	0	0.000122249	0.000518593	0.00122637	0.00195199	0.00115538	0.00105802	0.000871972		3.5412e-05	0	0.00478991	0	2.16849e-05	0.000860047	0.0124725	0	0	5.18403e-05		0
>SD_Ssd-01122	4.37809e-05	0	0.0182735	0.000634844	4.18918e-05	0	0	0.000675133		0	0.000715357	0.000493655	0.000131549	0.000379167	0.000202536	0.000976189		0	0.000460178	0.00445849	1.61959e-05	0.000130198	1.89624e-05	0	0		7.0824e-05	9.176e-05	0.00047334	0.00207824	0.00094567	0.000408789	0.00137055	0	7.38153e-05	0.000644501		0	0	0.000212885	0	4.33698e-05	0	0.00169119	0.000404261	0	0		0
>SD_Ssd-00983	0.00179502	0	0.000702826	0	0.00435675	0.00375522	0	1.82468e-05		0	0	0.000290385	0	0.000137879	0	0.00084886		0	0.000136349	0.000382632	0	0.0191652	0.00195312	0.00262671	0.000778477		1.7706e-05	0.000152933	5.5687e-05	0.00201711	0.00225741	0	0.00074757	0.000237002	0.000172236	7.58236e-05		0.000672828	0.00100486	0.000372548	3.78065e-05	0	0.000781861	0.000126839	0.000404261	5.84078e-05	0.00134785		4.7944e-05
>SD_Ssd-01149	0.00450943	0	0	0.0131503	0.0158351	0.00570236	0	0		0	0	0	0	0	0	0		0.000295556	0	0.000615538	0	2.60396e-05	0.000170661	0.00163631	0.000467086		0	0	0	0	0	0	0	0.000207377	0.000147631	0		0.000247884	0.000688513	0.000984592	0.001758	0	0.000125098	0	0	0	0.00261794		0
>SD_Ssd-01277	0.00048159	0	0.00392613	0	0.000251351	0.00305981	0	0.00034669		0.000823348	0.000438445	0	0.000526195	0.002275	0.000648114	0.000551759		0.000725455	0.00109079	0.00146398	0.000178155	0	0.00673164	0.00266977	0.00336302		0.000548886	0.000581146	0	0.000427873	0	0.00136263	0.000456849	0.000681381	0.000811968	0.000151647		0.00311626	5.58254e-05	0.000718486	0.000207936	0.000238534	0	8.45594e-05	3.51531e-05	0.00052567	0.00352514		0
>SD_Ssd-01274	0	0	7.27061e-05	0	0.0030581	4.63607e-05	0	3.64937e-05		0.000823348	0.000323064	0.00284578	0.00161147	0.0030678	0.000324057	0.00112474		0	0.000443134	6.65447e-05	3.23918e-05	0.000130198	0.0168386	0.000602851	9.34172e-05		0.00104465	0.000795253	0	0	9.15164e-05	0.00122637	0.000622975	0.000533254	0.000565917	0.00219889		0.000283296	5.58254e-05	0	0.00069942	2.16849e-05	0.000109461	0	0	0	0		0
>SD_Ssd-01134	4.37809e-05	0	0	0.00311376	0	0	0	0		0.000346673	0.00256144	0.000929233	0.000559082	3.44697e-05	0.000364564	0.00114596		0	0.0010567	6.65447e-05	0.00027533	0	0	0	0		0.00150501	0.00103995	0.0156202	0.00250611	0.000976175	0.000136263	0.000913697	0.000118501	7.38153e-05	0.00265383		0	0	0	1.89032e-05	2.16849e-05	0	0.000845594	0	0	0		0
>SD_Ssd-01123	0.000306466	0.00741864	0	0	0	0.00598053	0	0		6.50012e-05	0	0	0.000164436	0.000310227	0.000243043	4.2443e-05		0	0	0.00420895	0.0019597	0	0.00426654	0	0.000404808		3.5412e-05	0	0	0	3.05055e-05	0.000851644	0.00024919	0.000711006	0.00103341	7.58236e-05		0.00017706	0.00491263	5.32212e-05	0	0	0.0045817	0.00317098	0.000123036	0.00128497	0		0.0026529
>SD_Ssd-01131	0.00140099	0.00242692	0.00208424	0.00178361	0	9.27214e-05	3.05474e-05	7.29874e-05		0.000411674	0	0.000319424	0.000197323	0.000999621	0.000972172	0.000148551		0	3.40872e-05	0.00056563	0.00063164	0.0027602	0.000891232	0.000215304	0.00130784		0.000230178	0.000336453	5.5687e-05	0.000122249	0.000305055	0	0	0.00124426	0.00155012	0.000303295		0.00828641	0.00024191	0.0057745	0.000850646	0	0.00136044	0	0.000105459	0.000759301	0.00362882		0
>SD_Ssd-01135	0	0	0	3.02307e-05	0	0	6.10948e-05	0		0.00036834	0.000692281	0.00540117	0.00249942	0.00337803	0.000202536	0.0016765		0	0.00117601	0.000415904	0	0	0	0	0		0.00053118	0.000703493	0.000389809	0.000244499	0.000793142	0.00194175	0.00294875	0.000888757	0.00105802	0.00174394		0	0	0.000319327	0	2.16849e-05	0	0	0	0	2.59202e-05		0
>SD_Ssd-00685	0.00516615	0	0.001236	0.000665075	0	0	6.10948e-05	0		0.00127836	0.000646129	2.90385e-05	0	0.000344697	0.000688622	0.00422308		0	0.000289741	1.66362e-05	0.00370886	2.60396e-05	0	0	0.00491997		0.00269131	0.000305867	0.000334122	0.000244499	0	0.000136263	0.00049838	0.000296252	0.000467497	3.79118e-05		3.5412e-05	0	7.98318e-05	0	4.33698e-05	0.00084441	0.0128953	0	0	0		0
>SD_Ssd-01291	0.00621689	0	0	0.00175338	8.37837e-05	0	0	0		0.00316339	0.000138456	0.00325232	0.00647877	0.000965151	0.000891157	4.2443e-05		0	0.00117601	0.000116453	0	0	5.68871e-05	0.00275589	0.000404808		0.00125713	0.00119288	0	0.000183374	0.000183033	0.0038835	0.00145361	0.000533254	0.000615127	0.00284339		0	0	0.00087815	0.00213607	0	0	0	0	0	0.000362882		0
>SD_Ssd-01284	0	0	0	0	0	0	0	0		0.00182003	0.000946117	8.71156e-05	0.000164436	0.000172348	0.000324057	0.000212215		0	0.00276107	0	0	0	0	0	0		0.00315167	0.00131523	0.000278435	0.0127139	0.00539947	0.00245273	8.30634e-05	0.000266627	0.000418287	0.000151647		0	0	0	0	0.000737287	4.69116e-05	0.000126839	0	0	0.000311042		0
>SD_Ssd-01133	0	0	0	3.02307e-05	0	0	0	0		0.000390007	0.000853813	0.00121962	0.00164436	0.00130985	0.000405071	0.00144306		0	0.00122714	0	3.23918e-05	0	0	0	0		0.00616169	0.0009176	0.000584714	0.000122249	0.000549099	0.0062681	0.0017028	0.000977633	0.000811968	0.00409448		0	0	0	0	0	6.25489e-05	0.000169119	0	0	0		0
>SD_Ssd-01279	0	0	2.42354e-05	3.02307e-05	0	0	6.10948e-05	0		0	0	0	0	0	0	0		0	0	0	0	0.0379397	0.00032236	0	0		0	0	0	0	0	0	0	0	0	0		3.5412e-05	0	0	0.00601123	0	0	0	0	0	5.18403e-05		1.59813e-05
>SD_Ssd-00932	0.00218905	8.27358e-05	0.0047259	0.0010883	0.00125676	0.00361613	0	0.000875848		0.000866683	0.00136149	0.000319424	0.000164436	0.000585985	0.00028355	0.000615424		0.000376162	0.000681745	0.000615538	0.000680228	0.000260396	0.00117567	0.000301425	0.000155695		0.00102695	0.000152933	2.78435e-05	0.000366748	6.1011e-05	0.000442855	0.00137055	0.000651755	0.00120565	0		0.0011686	0.00213997	0.00220868	0.000207936	0.000260219	0.00161063	0.00194487	0.00237283	0.000350447	0.000699844		0.000175795
>SD_Ssd-01128	0.00122587	0	0	0	8.37837e-05	0.000741771	3.05474e-05	0.000967083		0.00140836	0.000853813	0	0.000986615	0	4.05071e-05	0.00163406		2.68687e-05	0.00143166	6.65447e-05	0.000161959	0.000442674	0.000625758	0.000516729	0.00308277		0.000424944	0.00107053	0	0.000122249	0.000305055	0.000953841	0.000789102	0.000888757	0.00108262	0.00326042		0.000106236	0.00195389	7.98318e-05	0	0.00197333	0.00186083	8.45594e-05	3.51531e-05	0.00052567	7.77605e-05		1.59813e-05
>SD_Ssd-01136	0.00118208	0	0.000727061	0.000332537	0.00121486	0.00115902	0	0.000127728		0.00316339	0.00113073	0.000406539	0.00069063	0.00186136	0.00259246	0.000318323		0.000913536	0.000204523	0.000881717	0.00105273	0.000494753	0.000170661	0.000430608	0.000560503		0.00122171	0.000489386	0	0.000855746	0.000976175	0.000545052	0.000622975	0.000711006	0.000246051	0.00041703		0.00517015	9.30423e-05	0.000239495	0.000737226	0.00013011	0.00120407	0.000972434	0.00158189	0.000876117	0.000803525		0
>SD_Ssd-12497	0	0	0	0	0	0	0	0		0.00112669	0.000507673	0	0.000855066	0.00827272	0.000445579	2.12215e-05		0	0.000477221	0	0	0	0	0	0		3.5412e-05	0	0	0	0.000152527	6.81315e-05	0.00456849	2.96252e-05	0.000172236	0.000492854		0	0	0	5.67097e-05	2.16849e-05	7.81861e-05	0	0	0	0		0
>SD_Ssd-01276	0.00148855	0	0.00031506	0.00299284	0	0.00222531	0	0.00114955		0	0	0	0	0	0	2.12215e-05		0	3.40872e-05	0.000548994	0.00542563	0.00257792	0.000663683	0.00159325	0.00149468		0	0	5.5687e-05	0	0	0	0	8.88757e-05	0	0		0.000672828	0.000949031	0.00202241	7.56129e-05	0.00379486	0.00154808	0.00194487	0.000720638	0.00461422	0.000362882		0.00605693
>SD_Ssd-01286	4.37809e-05	0	0	0	0.000418918	0.00134446	6.10948e-05	0.000109481		0.00273005	0.00184608	0.00243924	0.00499885	0.000137879	0.00599506	0.000254658		0	0.00155097	1.66362e-05	0	0.000598912	0.000227549	0.00129182	0.000186834		0.00189454	0.004588	0	0.000183374	6.1011e-05	0.00112417	0.000456849	0.000770256	0.00105802	0.00117527		0	5.58254e-05	0	0	0	0	0.000126839	7.03062e-05	0.000116816	0.00137377		0
>SD_Ssd-01145	0.004597	0	7.27061e-05	0.0029626	0.000544594	0.000602689	0.000152737	0.000729874		0.000195004	0.000392293	0.00159712	0.00023021	0.000172348	8.10143e-05	0.00101863		0.000161212	0.000102262	1.66362e-05	0.000550661	0.000416634	0.00079642	0.00167937	0.00420377		0.000159354	0.00027528	0	0.000305623	9.15164e-05	0.000340657	8.30634e-05	0.000385128	0.000418287	0.000265383		0.000212472	0.000539645	0.00135714	0.000453678	0.0011493	0.000218921	0.000422797	0.00304074	0.00712575	0.00116641		0
>SD_Ssd-00114	0	0	0	0	0	0.000880853	6.10948e-05	0		0.000476675	0.00306911	0.00133577	0.00131549	0.0011375	0.000364564	0.000997411		0	0.00143166	0	0	2.60396e-05	0	0	0		0.000602004	0.00168227	0.00398162	0.00158924	0.000793142	0.000510986	0	0.00145164	0.000836573	0.00166812		0	0	0	0	0.000628863	7.81861e-05	0.00114155	0	0	0.000336962		4.7944e-05
>SD_Ssd-01126	0.000131343	0	0	0.000120923	0.000544594	0.00213259	3.05474e-05	0.00180644		0.000476675	2.3076e-05	0.000319424	0.000164436	0.000103409	0.000769636	0.000339544		0.000537374	5.11308e-05	0.000415904	0.000469681	0.00734318	0.00534739	0.00107652	0.0012767		0.00026559	0.000244693	0	6.11247e-05	3.05055e-05	3.40657e-05	8.30634e-05	0.000296252	0.000123025	0		0.00393073	7.44338e-05	0.000345938	0.00430994	0.000455383	0.000109461	0.000507357	0.00506205	0.000992933	0.00189217		0
>SD_Ssd-01137	0	0	0	0	0.000251351	0	0	0		0.000628345	0.0017307	0.00220693	0	0.00234394	0.000324057	8.4886e-05		0	0.0012101	0.00021627	0	0.000312476	0	0	0		0.00269131	0.000336453	0	0.000244499	0.00341661	0.0010901	0.00369632	0.00379203	0.00354313	0		3.5412e-05	0	0.00244818	0	4.33698e-05	4.69116e-05	0	0	0	0.000388802		0
>SD_Ssd-01139	0	0	0	3.02307e-05	0	0.000278164	6.10948e-05	0.000565652		0.00301172	0.000599977	0.000842117	0.00417667	0.00175795	0.00157978	0.000254658		0.00134344	0.000340872	0.000365996	6.47836e-05	0.000104159	1.89624e-05	0	0.000871894		0.00221325	0.000703493	0.000723932	0.000488998	6.1011e-05	0.00473514	0.00161974	0.000325878	0.000295261	0.00174394		0.000389532	1.86085e-05	0	0.00189032	4.33698e-05	0.000719312	0.000253678	0	0	0		0
>SD_Ssd-01138	0	0	0	0	0	0	0	0		0.00169003	0.000738433	0.000290385	0.00322294	0.000861742	0.0022684	0.000212215		0	0.00446543	0	0	0	1.89624e-05	0.00297119	0		0.00061971	0.000122347	0.000194905	0.000183374	0.00262347	0.000851644	0.000166127	0.00417716	0.00383839	0.00197141		0	0	0.000266106	1.89032e-05	0	0	0.000465077	0	0	0		0
>SD_Ssd-00642	0	0.00518478	7.27061e-05	0	0	0	6.10948e-05	0.000967083		4.33341e-05	0.00152302	0.00290385	0.000953728	3.44697e-05	0.000121521	0.00237681		2.68687e-05	0.00242019	0.00034936	0.000307722	0	1.89624e-05	0	3.11391e-05		0.000318708	0.00027528	0.00520674	0.00275061	0.00106769	0.000783512	0.00049838	0.000740631	0.00115644	0.000720325		0.000106236	0	0.000186274	0	0.000151794	0	4.22797e-05	0.000210919	0.00274517	0		6.39253e-05
>SD_Ssd-01062	0.000831837	0	0.00031506	0.000665075	0.000209459	0.00111266	3.05474e-05	0		0.00151669	0	0	0.000559082	0.000551515	0.000486086	0.00112474		0	3.40872e-05	3.32723e-05	9.71754e-05	0	9.48119e-05	0.000344486	0.00193062		0.00224866	0.00440448	0.000250592	6.11247e-05	0	0.0238801	0.000124595	0	0	0		0.00017706	7.44338e-05	0.000106442	0	2.16849e-05	0.000516028	0.000295958	1.75765e-05	0	0		0
>SD_Ssd-01283	0.0020577	0	7.27061e-05	0.00145107	0.0134473	0	0	0.00786439		6.50012e-05	0	0	0	0.000689394	4.05071e-05	0		5.37374e-05	0	0.000632174	0.000906971	5.20793e-05	0.000189624	0.00301425	0.000498225		0.000318708	0	0	0.000183374	0	0	4.15317e-05	0	0	0		0.00070824	0.00267962	0.000186274	0.000151226	0.000216849	0.00153245	0.000295958	0.00383169	0.000116816	0.000388802		0
>SD_Ssd-01147	0.00753032	0.000220629	0.00218118	0.000423229	0.000670269	0.0010663	0.00345186	0.00069338		0.000606678	6.92281e-05	0.000145193	0.000197323	0.00120644	0.00141775	0.00129451		0.00454081	0.000102262	0.000632174	0.00063164	0.000468713	9.48119e-05	0.000129182	0.000249113		0.000832182	0.000152933	0	0.00116137	9.15164e-05	0.000136263	0.000166127	0.000355503	0.000615127	0.000113735		3.5412e-05	0.00284709	0.000133053	0.000812839	2.16849e-05	0.000469116	0.000591916	5.27296e-05	0.00292039	0.000855365		0
>SD_Ssd-00144	0	0.000854937	0	0	0	0	6.10948e-05	1.82468e-05		0.00145169	0	2.90385e-05	0.00108528	0.00244735	0.00198485	0.00171894		0.00969961	0.00042609	0	0.000113371	0	5.68871e-05	4.30608e-05	0.000155695		0.0032402	0	0	0.000183374	0.00259297	0.000817578	0.00220118	0.00174789	0.00100881	0		3.5412e-05	0.000167476	0	0.000264645	4.33698e-05	1.56372e-05	4.22797e-05	0	0.00286198	5.18403e-05		0.00143832
>SD_Ssd-01292	8.75618e-05	0	0	6.04613e-05	0.00402162	0	0.026393	0		0	0	0.00020327	0.000427533	0	0	0.000254658		0	0	0	0	0.00213525	0.000606796	0.00129182	0		0	0	0	0	0	0.000136263	0	2.96252e-05	0	0		3.5412e-05	0	0.000292717	0.005274	0.000607178	0	0	0	0.000116816	0.000103681		0
>SD_Ssd-01141	0	0	0	0	0	4.63607e-05	3.05474e-05	0.000218962		0.00104002	0.000807661	0.000174231	0.000394646	0.000413636	0.00105319	0.000212215		0	0.00144871	0	0	0	0	0	0		0.00214243	0.000887013	0.00297926	0.00562347	0.00494189	0.00241867	0.00166127	0.00112576	0.0014271	0.000379118		0	0	0	0	0	1.56372e-05	0	0	0	0.00241058		0
>SD_Ssd-01280	0	0	0.00111483	0.000332537	0	0.000231803	0	1.82468e-05		0.00112669	0.000415369	0	0	6.89394e-05	0.000324057	0.000403209		0	0.00037496	0	0.000761208	5.20793e-05	0	0.00150713	0.00927944		0.00216013	0.000397626	0.000334122	6.11247e-05	0	6.81315e-05	0.000207658	5.92505e-05	0.000123025	0		0	0	0.000585433	3.78065e-05	6.50548e-05	0.000906959	0.000887874	0.00894646	0.000116816	0.00741317		0
>SD_Ssd-01273	4.37809e-05	0	0	0	0	0	0	0		0.00145169	0.00186916	0	0.000197323	0.000379167	0.000445579	0		0	0.000698788	0.0119115	0	0	0	0	0		0.00164666	0.00165168	0.000278435	0	0.00256246	0.00200988	0.000166127	0.000207377	0.000344471	0.00041703		0	0	0	0.000170129	0	0	0	0.00611664	0	0		0
>SD_Ssd-01282	8.75618e-05	0	0.000121177	0.00311376	0	0.00176171	0	0.00151449		0	0	0	0	0	0	2.12215e-05		0.000107475	0	0.00021627	0.00498834	0.0024998	0.000872269	0.00137794	0.00168151		0	6.11733e-05	0.000111374	6.11247e-05	0.000152527	0	0	0	0	0		0.0008853	0.00104207	0.00255462	7.56129e-05	0.00268893	0.00243941	0.00135295	0.000580026	0.00478944	0.000259202		0.00578524
>SD_Ssd-01143	0.000175124	0	0.00147836	0.000120923	0.00167567	0.000602689	0.00012219	0.00120429		0.000390007	0.00011538	0.00139385	9.86615e-05	3.44697e-05	0.000121521	8.4886e-05		0.00161212	0.000136349	0.00257861	0.000534465	0.000468713	0.000227549	0.00055979	0.00700629		0.000725946	0.000489386	0.000139218	0.000427873	0.000457582	0.000204394	0.000456849	0.000237002	0.000172236	0.00242636		0.00385991	0.000614079	0.000319327	0.00122871	0.000889082	7.81861e-05	0.000126839	0.00159947	0.00204427	0.000466563		0
>SD_Ssd-00778	0.00100696	0	0.000436237	0.000876689	0.00599053	0.0054242	0	9.12342e-05		0.000108335	2.3076e-05	2.90385e-05	6.57743e-05	0.000482576	0.000648114	8.4886e-05		5.37374e-05	5.11308e-05	0.000449177	1.61959e-05	0.00109366	0.000189624	0.0012057	0		0.000424944	3.05867e-05	0	6.11247e-05	0	0.000204394	0.000539912	0.000237002	0.000172236	0		0.00520557	0.00316344	0.00117087	0.000567097	0	0.000218921	0.0054118	0.000580026	0.000700894	0.00165889		0
>SD_Ssd-01140	0.00161989	0	0.000727061	0.000876689	0.000544594	0.000509968	0.00391007	0.000109481		0.000585011	2.3076e-05	2.90385e-05	0	0.000620454	0.000769636	0.00233437		0.000134344	0	0.000116453	0.00123089	0	0.000208586	0.000732033	0.0108053		0.00061971	0	0	6.11247e-05	0	0	4.15317e-05	0.000474004	0.000787363	0.000189559		0.00159354	0.000837381	0.000133053	0	0.00312263	0.00253323	0.00147979	0.000263648	0.000408855	0.000129601		0
>SD_Ssd-01290	0.00100696	0.00408163	0.00118753	0.000272076	0.000418918	4.63607e-05	0.000152737	0.00264579		0.00132169	0.00131533	0.000261347	0.000295984	0	0.00028355	0.000806417		0	0.00018748	0.00021627	0.000291526	0.000546832	0.000625758	0.00275589	0.00224201		5.3118e-05	0.00100936	0.000278435	0.00152812	9.15164e-05	0.000408789	4.15317e-05	0.000296252	9.84204e-05	7.58236e-05		0.00109777	0.000930423	0.00127731	5.67097e-05	8.67397e-05	0.000359656	0.0029173	7.03062e-05	0.00181064	0.00108865		6.39253e-05
>SD_Ssd-01287	0.000218905	0.00375069	2.42354e-05	0	0.00816891	0.000509968	0.010661	0.00217137		0	0	0	0	0	0	0		0.00260627	0	0.00169689	0.000502073	2.60396e-05	0.000113774	0	0.00034253		0	0	0	0	0	0	0	0	0	0		7.0824e-05	0.0068107	0.000266106	5.67097e-05	0.000520438	0.000922596	0.000380518	0.000158189	0.000175223	7.77605e-05		1.59813e-05
>SD_Ssd-00621	0.00915021	0	0.00067859	0.00205568	0.00129865	0.000556328	0.0012219	0.000237209		0.000845015	2.3076e-05	5.80771e-05	6.57743e-05	0.000620454	0.000324057	0.000403209		0.00317051	6.81745e-05	8.31808e-05	0.000437289	0.00494753	0.00102397	0.000430608	0.000155695		0.000478062	0	0	0.000122249	6.1011e-05	3.40657e-05	0.000207658	0.000829507	0.000984204	0.000341206		0.000460356	0.000409386	0.0017563	0.00151226	0	0	0	0.00249587	0.000467262	0.000362882		0
>SD_Ssd-01298	0	0	0	0	0	0	0	0		0.000845015	0.00946117	0.000551732	0.00210478	0.000999621	0.00259246	0.000106108		0	0.000255654	0	0	0	0	0	0		0.000478062	0.00116229	0.000167061	0.00122249	0.00137275	0.00102197	0.00245037	0.000829507	0.000762758	0.0028813		0	0	0	0	0	0	8.45594e-05	0.000105459	0	0		0
>SD_Ssd-00923	0.000437809	0	0.000484707	0.00166269	0.000544594	0.00250348	0	3.64937e-05		0.000801681	0.000761509	0.000145193	0.000427533	0	0	0.000297101		0.000161212	0.000238611	0.00257861	1.61959e-05	0.00231753	0.000360285	0.000473668	0.000498225		0.000141648	0.00027528	2.78435e-05	6.11247e-05	0	0.00023846	0.000539912	0.000681381	0.000369076	0		0.00244343	9.30423e-05	0.00404481	0.00100187	2.16849e-05	0.000750586	0.00300186	0.00149401	0.00467262	0.00134785		0
>SD_Ssd-01152	0	0	0	0	0	0	0	0		6.50012e-05	0.00496135	0	0.00312428	0	0.0005671	0.00103985		0	0.000238611	3.32723e-05	0	0	0	0	0		0.000814476	0.000978773	0	0.000977995	0.00131174	0.0012945	0.0017028	0.00151089	0.00189459	0		0	0	0	0	0	0	0	0	0	2.59202e-05		0
>SD_Ssd-01293	0.00157611	0	0.000533178	0.00169292	0.00113108	0.000834492	0	0.000109481		0.00145169	0.000507673	0.000261347	0.000526195	0.000861742	0.00198485	0.000912525		5.37374e-05	0.000289741	0.000698719	0.00336875	0.000182277	0.000132737	0.000818154	0.00105873		0.00159354	0.00100936	0	0.000183374	0.000976175	6.81315e-05	0.000581444	0.00062213	0.000467497	0.000341206		0.00109777	7.44338e-05	0.000824929	0.000359161	0.000108425	0.000484754	0.0029173	0.00116005	0.00163542	0.00152929		0
>SD_Ssd-01300	0	0	0.00608308	0	0	0	0.0327163	0		0	0	0	0	0	0	0		0	0	0	0	0	0	0	0		0	0	0	0	0	0	0	0	0	0		0	0	0	0	0	0	0	0	0	0		0
>SD_Ssd-00886	0.000175124	0	0	0	0	0.00222531	3.05474e-05	0		0.00112669	0.000507673	0.000406539	0.000887953	0.00203371	0.000364564	0.0011884		0	3.40872e-05	0.000316087	0.000226743	0	0	0	0		0.0014873	0.000152933	2.78435e-05	0	0.00183033	0.000681315	0.00141208	0.000948008	0.000836573	0.00568677		3.5412e-05	0	2.66106e-05	0	0	0.00587959	0	0.00130066	0	7.77605e-05		0
>SD_Ssd-00161	0.000350247	0.00159956	0.0019873	9.0692e-05	0.00129865	0.000139082	0.00559018	0		0.00036834	0	2.90385e-05	0.000131549	0.000275757	0.000121521	0		0.00274061	0	0.000831808	0.0011823	0.000390594	0.00134633	0.000387547	0.00121442		0.00026559	0	0	0	6.1011e-05	0.000136263	0	0.00192564	0.00169775	0.000151647		0.00131024	0.00169337	0.00087815	0.000831742	0	0.00175137	0.00498901	0.000474567	0.000292039	0.000518403		0
>SD_Ssd-01142	8.75618e-05	0	0	0.000997612	0	0.00287436	0	0		0.00110502	6.92281e-05	0.0011325	3.28872e-05	0.000275757	0	2.12215e-05		0	3.40872e-05	0.000232906	0	0	0.000606796	0.000258365	0.000280252		7.0824e-05	0.000152933	0	0.000183374	0.000305055	0	0.000124595	0.00924308	0.00944835	0.00106153		0	0	0.000133053	0	0	0.0028147	0.00101471	0.000773368	0.000116816	0		0
>SD_Ssd-01132	0.000656714	0	0.00118753	0.000846458	0.000167567	0.00222531	6.10948e-05	0.00695205		0	0	0	0.000131549	0	0.00206586	0		0.000295556	0	0.00267842	0.000502073	0.00143218	0.00202897	0.000301425	0.000404808		0	0	0	0	0	0	0	0	0	0		0.000849888	0.00539645	0.00204902	0.00100187	4.33698e-05	6.25489e-05	0.000295958	0.000562449	5.84078e-05	0.00241058		0
>SD_Ssd-01146	0.000656714	0	0	3.02307e-05	0.000293243	0.000324525	0	0.000109481		0.000390007	0	0	6.57743e-05	0.000137879	0.000891157	0.000106108		0	1.70436e-05	0.000748628	0	0.00531208	0.00164973	0.00835379	0.000155695		0.000230178	0	0	0	0	0	4.15317e-05	0.000799881	0.000688942	0		0.000389532	0	2.66106e-05	0.00892233	2.16849e-05	0	0.000591916	0.00156431	0	0.00479523		0
>SD_Ssd-01285	0.000262686	0	0.000896709	0.00045346	0.000544594	0.00148354	0.000152737	0.00120429		0.000303339	0.00126918	0.0012777	0.000394646	0.000344697	0.000688622	0.00027588		0.00145091	0.0010567	0.00247879	0.00116611	0.000234357	0.000417172	0.000430608	0.00034253		0.000566592	0.000978773	0.00103021	0.000122249	0.000396571	0.000749446	0.000789102	0.000503629	0.000319866	0.000341206		0.000247884	0.00106068	0.000612044	0.000680516	0.000585493	0.00150117	0.00109927	0.00240799	0.000467262	0.000440643		6.39253e-05
>SD_Ssd-01150	0	0	0.000412001	0	4.18918e-05	0.00180807	0	0		0.00268672	0.000438445	0	0	0.000689394	0.000769636	2.12215e-05		0.000510506	1.70436e-05	1.66362e-05	0.00035631	0.000130198	0.00039821	0	0.000311391		0.00132795	0.000672906	0	0	0	0.002589	0.00120442	0.00577692	0.00420747	0.000796148		0	0.000204693	0.000106442	0.000226839	6.50548e-05	0.0014699	0.00109927	0	0.00344606	0		0.000671216
>SD_Ssd-00331	0	0	0	0	0	0	3.05474e-05	0.000164222		0.00153836	0.00131533	0.00020327	9.86615e-05	3.44697e-05	0.000891157	0.000360766		0	0.00303376	0	0	0	0	0	0		0.00198307	0.00082584	0.000723932	0.0100244	0.00353864	0.00122637	8.30634e-05	0.000237002	0.000393681	0.000189559		0	0	0	0	0.00013011	1.56372e-05	0	0	0	0.000518403		0
>SD_Ssd-01303	0	0	0	0	8.37837e-05	0	0	3.64937e-05		0.000238338	0.00154609	8.71156e-05	0.0025652	0.00237841	0	0.00084886		0	0.000511308	0	0	0	0	0	0		0.00214243	0.00125405	0	0.000244499	9.15164e-05	0.000204394	0.00178586	0.000414753	0.000467497	0.0163021		0	0	0	0	0	0	0	0	0	0		1.59813e-05
>SD_Ssd-01130	0.000175124	0	9.69415e-05	0.000241845	0	0.00069541	0.000244379	0		0.00156003	9.23041e-05	0.000290385	0.00023021	0.000654924	0	0.000106108		0.00225697	3.40872e-05	0	0	0.000156238	0.00339427	0.000645911	0.00476428		0.000672828	0.000336453	0	0	9.15164e-05	0	0.000456849	0.000444379	0.000615127	0.000113735		0	3.72169e-05	0	0.000170129	0	0	0.000295958	0.0164692	0	0.000233281		4.7944e-05
>SD_Ssd-01297	8.75618e-05	0	0	6.04613e-05	0.00138243	0.00101994	6.10948e-05	0		0.000130002	0.000161532	2.90385e-05	0.00457132	0.00151667	4.05071e-05	0.00178261		0	0.00117601	6.65447e-05	0	0.000572872	0	0.00146407	0		0.000212472	0.000519973	0	6.11247e-05	0.00283701	0.00105604	0.00220118	2.96252e-05	2.46051e-05	0		0.0008853	0	0	3.78065e-05	0	0.00103206	0	0	0	0.000829445		0
>SD_Ssd-01278	4.37809e-05	0	4.84707e-05	3.02307e-05	0	9.27214e-05	0	0.00120429		0	4.61521e-05	8.71156e-05	0	0	0	4.2443e-05		5.37374e-05	0	1.66362e-05	9.71754e-05	0.000390594	0.000208586	0.000258365	3.11391e-05		0	0.00103995	0	0	0	0	0.000124595	8.88757e-05	0.000196841	0		0.00035412	0.0286756	2.66106e-05	0	0.000108425	7.81861e-05	0	7.03062e-05	0	0.00108865		0
>SD_Ssd-01295	0.000175124	0	0.000121177	0.000120923	0.000712161	0.000278164	0	0.000748121		0.000325006	0.000738433	0.00394924	0.000559082	0.000965151	0.000931664	0.000403209		0.00102101	0.000937399	0.000964898	0.000453485	7.81189e-05	0.000189624	4.30608e-05	0.000311391		0.000389532	0.00122347	0.000696088	0.000550122	0.000762637	0.000545052	0.000332254	0.000799881	0.000861178	0.000644501		0.000247884	0.00200971	0.000212885	0.000378065	0.000455383	0.00115715	0.000465077	0.00117763	0.000876117	5.18403e-05		0
>SD_Ssd-01148	0	0	0	0	0	0	9.16422e-05	0		0.00617511	6.92281e-05	0.000116154	0.000887953	3.44697e-05	0	0		0	0	0	0	0	0	0	0		0.00426715	0.004588	0	0.000488998	0.000213538	3.40657e-05	0.000913697	0.000533254	0.000418287	0.000113735		0	0	0	0	0	0	0	0	0	0		0
>SD_Ssd-01296	0.00135721	0	0.000581649	0.00093715	0.00356081	0.000185443	0	9.12342e-05		0.0036834	0.00023076	0.000116154	0.000624856	0.000620454	0.0011342	0.000445652		8.06062e-05	0.000306785	0.000865081	3.23918e-05	0.000390594	0.000549909	0.000172243	0.000467086		0.00070824	0.0004588	0.000501183	0.000305623	0.00170831	0.000136263	0.000332254	0.000118501	0.000246051	0.000947795		0.000141648	9.30423e-05	0.000186274	0.0023629	6.50548e-05	0.00386239	0.000211399	0.000439414	5.84078e-05	0.000622084		0
>SD_Ssd-01144	0	2.75786e-05	0.000169648	0	4.18918e-05	0	6.10948e-05	7.29874e-05		0.000390007	0.000853813	0.00177135	0.0023021	0.000103409	0.000526593	0.000297101		0.000188081	0.000920355	0	3.23918e-05	0	0	0	0		7.0824e-05	0.000122347	8.35306e-05	0.000305623	0.000701626	0.000374723	0.00116289	0.000533254	0.000688942	0.000454942		0.000106236	0.000148868	0.000106442	0	0	0.000734949	0.00346694	1.75765e-05	5.84078e-05	0.000207361		0.00786282
>SD_Ssd-01305	0.000437809	0.000799779	0.00126024	0.00093715	0	0	3.05474e-05	0		0.000216671	6.92281e-05	0.000290385	0.000263097	0.000344697	0.0005671	8.4886e-05		0	1.70436e-05	0.00021627	0.000453485	0.00351535	0.000644721	0	0.00034253		0.000106236	6.11733e-05	0.000139218	0	0.000122022	3.40657e-05	0.000166127	0.000681381	0.000762758	0.000379118		0.0139169	3.72169e-05	0.00279411	0.000245742	0	0.000594214	0	5.27296e-05	0.000292039	0.00230689		0
>SD_Ssd-01288	4.37809e-05	0	0	0	0	0.00143718	0	0		4.33341e-05	0	0	3.28872e-05	6.89394e-05	0.000121521	6.36645e-05		0	0.000443134	0.0188155	0	0	0	0.00137794	0		0	0	0	6.11247e-05	0	0.000272526	0.000622975	0.000118501	7.38153e-05	0.000644501		0.00325791	0	0.000691876	0.000245742	0	0	0	0.000175765	0.00496466	0		0
>SD_Ssd-01156	4.37809e-05	0	0	0.00093715	0	0.00101994	0.00293255	0		0.000281672	0	5.80771e-05	0	0	0	8.4886e-05		0.00126283	5.11308e-05	0.000133089	4.85877e-05	0.00070307	0.000644721	0.00499505	0.00108987		3.5412e-05	0	0	0	0	0	0.00024919	0.00109613	0.000934993	0		0.000956125	0.0026424	0.0050294	0.00143665	0	0	0.00109927	0.000808521	0	0.000414723		0
>SD_Ssd-01309	0	0	0	0	0	0	3.05474e-05	0.000291949		0	0	0.00572059	0.000361759	0.000723863	0.00263296	0.00488095		0	0.00161914	0	0	0	0	0	0		0	0.00152933	0	0.00183374	0.00201336	0	4.15317e-05	0.00112576	0.00115644	0.00227471		0	0	0	0	0	1.56372e-05	0.0027059	0	0	5.18403e-05		0
>SD_Ssd-00724	0.00227661	0	0.000193883	0.00102784	0.000125676	0.000324525	0	0.000218962		0.000671679	0.000899965	0.000493655	0.00023021	0.00110303	0.000729129	0.000891303		0.000403031	0.00018748	0.000116453	0.00301244	0.00132802	0.000227549	0.00116264	0.000404808		0.000548886	0.000244693	0.000751775	0.000183374	0.000122022	0.000647249	0.000332254	0.00103688	0.00130407	0.000341206		0.000779064	7.44338e-05	0.000319327	0	0.00013011	0.000703675	0.000422797	0.00045699	0.0037381	0.000336962		4.7944e-05
>SD_Ssd-01294	0.00153233	0.00587424	0.000242354	0.000120923	0.000293243	0.00069541	0	0.000127728		0.000346673	4.61521e-05	0	0.00023021	0.000448106	0.000729129	0.000318323		2.68687e-05	3.40872e-05	0.000116453	0.00174916	0.000104159	0.000151699	0.00180855	0.000778477		0.00026559	0	5.5687e-05	0	6.1011e-05	3.40657e-05	8.30634e-05	0.000177751	0.000172236	3.79118e-05		0.000956125	0	0.00172969	0.000831742	0.00106256	0.00264269	0.000591916	0.000580026	0.00134338	5.18403e-05		0.00639253
>SD_Ssd-00936	0	0	0.000145412	6.04613e-05	0.000167567	0.00176171	0	0		0	0	0.00116154	9.86615e-05	0.00237841	0.00251144	0		0.0107206	0.000119305	0.000182998	3.23918e-05	7.81189e-05	7.58495e-05	0.000602851	3.11391e-05		0	3.05867e-05	0	0	0.000457582	0	0	5.92505e-05	4.92102e-05	0.000379118		0.00191225	0.000111651	0.000292717	0.00069942	4.33698e-05	0.00297107	0.00465077	0.000263648	0.000116816	0.000155521		0
>SD_Ssd-01301	0.00161989	0	0.00113906	0.00126969	0.00117297	0.00134446	0.00128299	1.82468e-05		0.000216671	4.61521e-05	0.000377501	0.000328872	0.000413636	8.10143e-05	0.000360766		0.00107475	0	0.000964898	0.000647836	0.00341119	0.00329945	0.00107652	0.000934172		3.5412e-05	0.000305867	0	6.11247e-05	0	6.81315e-05	0.000124595	8.88757e-05	0.000147631	0.000189559		0.000141648	0.00178641	0.000904761	0.000756129	6.50548e-05	0.000234558	0.000676476	0.000333954	0.000116816	0.00456195		0
>SD_Ssd-01311	0.00586664	0	7.27061e-05	0.000151153	8.37837e-05	0.00574873	0	0.000437924		0	0	0	0	0	0	0		0	0	0	1.61959e-05	2.60396e-05	0.00356493	0.00357404	0.0019929		1.7706e-05	0	0	0	0	0	0	0	0	0		0.000141648	0.00048382	0.000931371	0.00361052	0	0.000578577	0	0.000210919	5.84078e-05	0.00292898		0
>SD_Ssd-01160	0	0	0	3.02307e-05	0	0	0	0		0	0	0	0	0	0	0.000509316		0	0	0	0	0.00783793	0.000455097	0	0		0.00017706	0.00116229	0	0	0	0	8.30634e-05	0	0	3.79118e-05		0.00474521	0	0	0.000151226	0	0	0	0	0	0.000129601		0
>SD_Ssd-01153	0	0	0	6.04613e-05	0.00125676	0.000602689	0	5.47405e-05		0.0128702	0.000623053	0.000116154	0	0.000482576	0.000121521	0.000297101		0.00368101	0	0	0.000291526	0.000234357	3.79248e-05	0.000688972	0.000498225		0.00115089	0.000305867	0	0	0.000183033	0.0010901	0	0.000148126	2.46051e-05	0.000606589		0.000212472	0.000167476	0.000372548	0.000226839	0.000281904	0.000625489	0.000338238	0.000931557	0.000584078	0.000181441		0
>SD_Ssd-01180	0	0	0	0	0	0	0	5.47405e-05		0.000498342	0.000438445	0.000116154	6.57743e-05	0.000103409	0	6.36645e-05		0	0.000340872	0	0	0	0	0	0		0.000867594	0.000336453	0.00598636	0.0108191	0.00176932	0.000579118	0.000955229	0.000444379	0.000344471	0.000341206		0	0	0	0	0.000108425	0	0	0	0	0.00173665		0
>SD_Ssd-01312	8.75618e-05	0.0302261	4.84707e-05	0	4.18918e-05	0	0.00103861	0		0	0	0	0	0	0	0		0.000322425	0	0	0	0	0	0	0		0	0	0	0	0	0	0	0	0	0		0	1.86085e-05	0	0	0	0	0.000211399	0	0	0		0
>SD_Ssd-01302	0.00118208	0	0	0.000332537	8.37837e-05	0	0	5.47405e-05		0	0	0	0	0	0	0		0.0193723	0	0	0.000421094	0	0	0.000645911	0.000155695		0	0	0	0	0	0	0	0	0	0		0.000814476	0.000502428	2.66106e-05	0.00510387	0.000737287	4.69116e-05	0	0.00151158	0.000642486	0.000207361		0
>SD_Ssd-00143	0.00188258	0.000110314	0.000654355	0.000695305	0.000209459	0.00380158	9.16422e-05	0.00147799		0.000541677	0.000161532	0.000290385	0.000197323	6.89394e-05	0.000121521	0.000360766		0.000510506	0.000579483	0.000848445	0.000583053	0.00156238	0.00128944	0.000258365	0.000124556		3.5412e-05	0.000336453	8.35306e-05	0.000183374	0.00198286	0.000851644	0.00024919	0.000414753	0.000393681	0.000796148		0.00070824	0.003089	5.32212e-05	0.000396968	0.000108425	9.38233e-05	0.000380518	0.000298801	0	0.000336962		0.000607291
>SD_Ssd-00755	0	0	0.00101789	0.000755766	0	0	0	0		0.00344506	9.23041e-05	2.90385e-05	0.00118394	0.000275757	0.00311905	0.000509316		2.68687e-05	6.81745e-05	8.31808e-05	9.71754e-05	0	0.000208586	0	0		0.00134566	9.176e-05	0	0	0.000244044	0.00255493	0.00564831	0.00189602	0.00120565	0.000985707		0	1.86085e-05	0	7.56129e-05	0	0.000406568	0.00232538	8.78827e-05	0	5.18403e-05		3.19627e-05
>SD_Ssd-01171	0.00048159	0	0.000145412	0.000876689	0	0.00292072	3.05474e-05	1.82468e-05		0.000931684	0.000161532	0	0.000295984	0.000896212	0.00137724	0.000381987		0.00196142	0	9.9817e-05	1.61959e-05	0.00182277	0.0014601	0.000688972	0.00105873		0.000938418	0.00027528	0	0.000122249	3.05055e-05	6.81315e-05	0.000373785	0.000651755	0.000615127	0		0.00297461	0.000911815	0.000212885	0.0011909	4.33698e-05	0.000265833	0.000887874	0.000650332	0.00356288	5.18403e-05		0
>SD_Ssd-01163	0.000437809	0.000772201	4.84707e-05	0.000181384	0	0.000231803	0	5.47405e-05		0.000130002	0.000738433	0.00374597	0.000131549	3.44697e-05	0.00141775	0.000572981		0	0.000119305	4.99085e-05	1.61959e-05	7.81189e-05	0.000170661	0.000172243	0.000373669		0	0.00565853	0	0.000305623	0.000213538	0	4.15317e-05	0.00124426	0.00108262	0.000227471		7.0824e-05	3.72169e-05	0.00122409	0.000226839	4.33698e-05	3.12744e-05	0.000211399	0.000123036	0.000233631	0.000699844		0
>SD_Ssd-01164	0	0	0	0	0	0	0	0		2.16671e-05	0.00189223	0	0.000657743	0.000137879	0	0.0024617		2.68687e-05	0.00221567	4.99085e-05	0	0.000208317	0	0	0		0.000460356	9.176e-05	0.00570792	0	0.000640615	0.00023846	0.00141208	0	0	0.000796148		0	0	0.00843556	0	0	0	0.00126839	0	0	0		0
>SD_Ssd-00353	0	0	0	0	0	0.000139082	0	0		0.000845015	0.00191531	0.000435578	0.00134837	0.000206818	0.000243043	0.00106108		0	0.00267585	0	0	0	0	0	0		0.000655122	0.00146816	8.35306e-05	0.000611247	0.000427077	0.000613183	0	0.000296252	0.000147631	0.000454942		0	0	0	0	0.000845712	0.000453479	0.00329782	0	0	0		0
>SD_Ssd-01161	0	0	0.000121177	0	0	0	0	0		0.000541677	0.000692281	0	0	0.00289545	0.000445579	0		0	0.000357916	0	0	0	0	0	0.0052625		0.000159354	0.00018352	0.000167061	0.00103912	3.05055e-05	6.81315e-05	0.00257496	0.0028144	0.0043551	0.000113735		0	0.000167476	0.00138375	0	0	0.00187647	4.22797e-05	0	0	0		0
>SD_Ssd-01151	0	0	0	0.000967381	0	0	0	0		0.000216671	0.00143071	2.90385e-05	0	0.000206818	0	0.000466873		0	5.11308e-05	0.000399268	0.00262374	0.000182277	0	0	0		0	0	0.00183767	0	9.15164e-05	0.00126043	4.15317e-05	0.000859132	0.000492102	0.000113735		0	0	0	0	0	0.000344019	0.00147979	0.000210919	0.000408855	0		0
>SD_Ssd-01316	0	0	0	0	0	0	0.026393	0.000291949		0	0	0	0	0	0	0		0	0	0	0	0.000390594	7.58495e-05	0	0.000155695		0	0	0	0	0	0	0	0	0	0		0.00035412	0	2.66106e-05	0.00221168	4.33698e-05	0	0	1.75765e-05	0	0.00101089		0
>SD_Ssd-01157	0.000525371	0	0.00104212	0.000332537	0.00142432	0.000602689	0	0		8.66683e-05	0.000484597	0.000174231	0.00111816	0.000172348	4.05071e-05	6.36645e-05		0.000241818	0.00102262	0.000615538	0.00106893	0.000130198	7.58495e-05	0.00137794	0.00152581		0.000247884	0.000611733	0.000334122	0.000488998	0.000305055	0.000783512	0.000622975	0.000296252	0.000246051	0.000720325		0.000991537	0.0021958	0.000478991	7.56129e-05	0.00108425	0.000656763	4.22797e-05	0.000580026	0.00175223	0.000207361		0.00413917
>SD_Ssd-01178	0.000175124	0	2.42354e-05	0.00293237	0.000167567	0.000139082	6.10948e-05	0		0.000346673	0.000184608	0.000667886	0.00246654	0.00268864	0.00534694	0.00114596		0	0.000323829	0.000166362	0.00113371	0.000338515	1.89624e-05	0.000129182	0		0.000672828	0.000519973	0	0.00158924	0.000183033	0.000579118	0.000166127	0.000414753	0.000270656	0.000530765		0.000247884	1.86085e-05	0.000106442	0.000113419	4.33698e-05	0.000109461	0.00177575	0.000773368	0	0.000518403		0
>SD_Ssd-01063	0	0	0	0.0041416	0	0	0	0		0.00052001	0.000299988	0.000580771	0.00269675	0.000654924	0.0011342	0.00252536		0	0.000954442	0	0.00147383	0	0	0	0		0.000301002	0.000152933	0.000222748	0.000794621	6.1011e-05	0.00136263	0.000332254	0.00118501	0.00123025	0.000530765		7.0824e-05	0	0	3.78065e-05	0	3.12744e-05	0.000253678	0	0.000116816	0		0
>SD_Ssd-01168	4.37809e-05	0	0.000969415	0.000544152	4.18918e-05	0.000278164	0.00222996	0		0.000195004	0	0.00551732	0.000131549	0.000413636	0	0.000997411		8.06062e-05	0.00109079	0.00104808	0	0	3.79248e-05	0.00124876	0.000498225		0	0.00055056	0	0.000672372	0.00256246	0	0.000166127	0.000177751	2.46051e-05	0		0	0.000260518	0.00087815	0.000151226	0	0.000109461	0.000761035	0.00131824	0.00052567	0		0
>SD_Ssd-01165	0.000131343	0	0	0	0.000125676	9.27214e-05	0.00146628	0		0.00101835	4.61521e-05	5.80771e-05	0.000131549	0.00603219	0.000769636	0		0.000806062	0	0.000765264	0	0.000234357	7.58495e-05	0.000688972	0.000685059		0.00297461	0.00018352	0	6.11247e-05	0.000732131	0	0.000166127	0.00231077	0.00201762	3.79118e-05		7.0824e-05	0.000390778	5.32212e-05	0.000321355	6.50548e-05	0.000516028	0.00147979	1.75765e-05	0	0.000311042		0
>SD_Ssd-01310	0	0	0	0.000816228	0	0	9.16422e-05	0		0.00052001	0.000299988	0.000261347	0.00046042	0.00199924	0.00190384	0.00133696		0.000644849	0.000494265	0	0.000858383	0	0	0	0		0.00102695	0.00064232	0	0.000366748	0.00122022	0.000204394	0.000124595	0.00334765	0.0033955	0.000227471		0.00053118	0	0	0	2.16849e-05	0	0	0	5.84078e-05	0		0
>SD_Ssd-01155	0.000831837	0	2.42354e-05	0.000483691	0.00125676	0.000973574	0	0.000291949		0.0016467	2.3076e-05	2.90385e-05	0.00046042	0.000517045	0.000891157	0.000360766		0.000886668	1.70436e-05	0.00567293	0.000421094	0.000546832	0.000948119	0.00163631	0.00112101		0.000283296	0	0	0	9.15164e-05	0	8.30634e-05	0.000296252	0.000369076	0.000720325		0.000637416	0.000186085	0.000718486	0.0040831	0	0.000218921	0.000126839	0.00131824	0.00105134	2.59202e-05		0
>SD_Ssd-01190	0	0	0.000121177	0	0	0.000370885	0	3.64937e-05		6.50012e-05	0.000623053	0.000464617	0.000263097	0.000758333	0.000486086	0.00070031		0	0.000477221	1.66362e-05	0	0.000911387	1.89624e-05	0.000430608	3.11391e-05		0.000318708	0.000336453	0.000278435	6.11247e-05	3.05055e-05	0.000102197	0.000124595	0.00056288	0.000393681	0.00102362		0.000141648	7.44338e-05	0.000372548	1.89032e-05	0	6.25489e-05	4.22797e-05	0.000738215	0.0119736	0.000129601		0
>SD_Ssd-01158	0.000437809	0	0.00235083	0.00190453	8.37837e-05	0.00296708	0	0.000164222		0.000823348	0.00023076	5.80771e-05	0.000197323	0	0	0		0	0	0.00256197	0	7.81189e-05	0.00274954	0.000301425	0.00130784		0.00017706	0	0	0	6.1011e-05	3.40657e-05	0	0.00112576	0.000934993	0		0.000141648	5.58254e-05	0.00164986	0.00578439	0	0.000187647	0.000930154	3.51531e-05	0.000292039	0.000829445		0
>SD_Ssd-01179	0	0	0.00113906	0	0	0.0010663	0.0210166	0		0	0	2.90385e-05	0	6.89394e-05	0.000364564	0		0	0	0.000249543	0	0.000963466	3.79248e-05	0.000215304	9.34172e-05		1.7706e-05	0	0	0	0	0	0	8.88757e-05	9.84204e-05	0		0	0.000521037	0.0022619	0.00124761	0	0	0	0	0	0.000259202		0
>SD_Ssd-01162	0.000131343	0.000606729	0	6.04613e-05	0.000167567	0.000370885	9.16422e-05	0		0.000346673	0.00113073	0.000145193	9.86615e-05	0.000137879	0.000243043	0.0010823		2.68687e-05	0.000766963	0	8.09795e-05	0	0	0	0		0.000920712	0.000428213	0.000389809	0.00409535	0.000427077	0.000340657	0.000166127	0.000118501	0.000246051	3.79118e-05		0.00017706	0.000111651	0	1.89032e-05	0.00609346	0.00229867	0.00181803	0.00116005	0	0.000362882		0.000191776
>SD_Ssd-21242	0	0	0	0	0	0.000324525	0	0		0.00173337	0.000692281	2.90385e-05	0.000328872	0.00162008	0.0150282	0.000551759		0	0.000136349	0.000116453	0.00113371	7.81189e-05	0.000132737	0	0.000155695		0.000655122	0.000978773	0	0	0.000183033	0.000272526	0.00049838	0.000651755	0.000762758	0.0019335		0.000106236	7.44338e-05	0	0.000359161	0	0	0	0	5.84078e-05	7.77605e-05		0
>SD_Ssd-01307	0	0	0.000460472	0.000634844	0.000670269	0.000370885	0.00235215	0		0.000303339	0.000161532	0	0.00108528	0.00124091	0.0005671	0.000827639		0.00177334	5.11308e-05	0	0	0.000494753	0.00100501	0.000775094	0.000155695		0	6.11733e-05	0	6.11247e-05	0.00100668	0	0.000166127	0.00115538	0.00169775	0		0.000283296	0.000279127	0.000585433	0.000718323	0	0.000140735	0.000549636	0.000544873	0.000175223	0.000336962		0
>SD_Ssd-01174	8.75618e-05	0	0.000412001	0.000816228	0.00251351	0.00115902	0	0		0.00125669	0	2.90385e-05	0.00069063	0.00168901	0.00376716	0.000297101		0	0	0.00186325	0	0.000260396	0.00274954	0.000861215	0.000840755		0.000513474	0.000122347	0	0.000183374	0.00033556	0.000170329	0.00024919	0.000711006	0.00100881	0.000909884		0.00145189	0	0.000399159	0.0017769	0	0.000109461	0.000338238	0.000298801	0.000116816	0.000311042		0
>SD_Ssd-01167	0	0	4.84707e-05	0	8.37837e-05	0.000324525	0	0.000620393		0	0.00145379	0.000406539	0.000657743	3.44697e-05	0	6.36645e-05		0	0.00109079	3.32723e-05	6.47836e-05	0.00283832	0.000587834	0.00266977	3.11391e-05		0	0.000152933	0	0.000122249	3.05055e-05	3.40657e-05	0.000830634	0.000651755	0.000565917	0.000379118		0.00276214	0.00200971	0.000478991	0.000548194	4.33698e-05	0.00168882	8.45594e-05	0.000333954	0	0.00339554		0
>SD_Ssd-00207	0.00105074	0	0.000290824	0.00450437	0	0.00143718	3.05474e-05	0		6.50012e-05	0.000507673	2.90385e-05	0.000328872	0.000620454	0.000243043	0.00042443		0	0.000937399	6.65447e-05	0.000761208	0.000208317	0.000246511	0.000775094	0		0.000318708	0.0004588	0	0.000305623	0.000274549	0.000715381	0.00103829	0.000888757	0.000565917	0.000265383		0.000495768	0.00169337	0.000133053	0.000113419	0	0.000140735	0.000211399	0.00100186	0.000350447	0.000622084		0
>SD_Ssd-01306	0.00109452	0	0.00608308	0	0	0.000324525	0	0		0	0.00124611	0.00139385	3.28872e-05	0	8.10143e-05	2.12215e-05		0	0.000136349	3.32723e-05	0	0.00382783	0.00362181	0.000904276	0.000186834		0.000106236	0.00125405	0	0	0	0.000102197	0.000207658	0.000148126	0.000147631	0		0	0.00133981	0.000478991	0	0.0034479	0.000406568	0	0.000316378	0.000116816	0.000181441		0
>SD_Ssd-01169	0	0	0	0.000151153	0.00293243	4.63607e-05	0	0.000127728		0.000411674	0.00011538	0.000609809	0.00023021	0	0.00409122	0.000106108		8.06062e-05	0.000119305	0.000116453	0	0	0.0042855	0	9.34172e-05		0.00162895	6.11733e-05	0	0.000122249	6.1011e-05	3.40657e-05	0.000373785	0.00151089	0.00172236	0.00102362		0	0.00249353	0	7.56129e-05	0	0.000203284	0.00207171	5.27296e-05	0	0.000129601		0
>SD_Ssd-01183	0.000131343	0.012631	0	0.000362768	0	0	0.0138074	0.000164222		0	0	0	0	0	0	0		0.00021495	0	0.000232906	0.00027533	0	0	0	0.000249113		0	0	0	0	0	0	0	0	0	0		0.000247884	5.58254e-05	0	0	0.000108425	0	4.22797e-05	0.000140612	0	0		4.7944e-05
>SD_Ssd-01172	0	0	0	0	0	0	9.16422e-05	0		0.00277338	0.00159225	0.000261347	0.000263097	0.00165454	0.00348361	0.00294979		0	0.00149984	0	0	0	0	0.00055979	0		3.5412e-05	0.000152933	0.000779619	0.000122249	0.000518593	0.000715381	8.30634e-05	0	0.000123025	0.000189559		0	0	0	0	6.50548e-05	0	0	0	0	0.000285122		0
>SD_Ssd-00339	0	0	0	0	0	0	0	9.12342e-05		0.000281672	0.000646129	5.80771e-05	0.00023021	0.000275757	0	0.000190994		0	0.000238611	0	0	0	0	0	0		0.00070824	0.000428213	0.00448281	0.00892421	0.00115921	0.00143076	0.000955229	0.000355503	0.000590522	0.000151647		0	0	0	0	6.50548e-05	4.69116e-05	0	0	0	0.00194401		0
>SD_Ssd-01184	0.000306466	0	0.000339295	0.00120923	0.00171757	0.00338433	6.10948e-05	0.000109481		0.000975018	4.61521e-05	0	0.000295984	0.00368826	0.00166079	0.000594202		0.000268687	0	0.00021627	1.61959e-05	0.00205713	0.000815382	8.61215e-05	0.0021486		8.853e-05	0	0	6.11247e-05	0.000305055	0	0	0.000355503	0.000467497	0		0.00201849	0.000669905	0.000478991	0.000661613	4.33698e-05	0.000172009	0.000126839	0.00145885	5.84078e-05	0.000414723		0
>SD_Ssd-01308	0.000437809	0	7.27061e-05	0.000332537	0.00108919	0	0.000733138	7.29874e-05		2.16671e-05	0	0	0	3.44697e-05	0	0		0.000564243	0	0.000249543	1.61959e-05	0.0123949	0.00159284	0.000516729	0.000716199		3.5412e-05	0	0	0	0	0	0	0	0	0		0.000212472	5.58254e-05	0.0010112	0.00342149	0	4.69116e-05	0.000253678	0.00423595	0.000175223	2.59202e-05		0
>SD_Ssd-01323	0.000350247	0	0.00775532	0.00090692	0.00695404	0	0.000885875	0.000164222		0	0	0	0	0	0.000121521	0		0.000617981	0	0	3.23918e-05	0.00208317	0.00259785	0.00258365	0.000467086		0	3.05867e-05	0	0	0	0	0	0	2.46051e-05	0		0.00053118	0.000111651	0	0.000340258	0	0	0	0.000580026	0.000292039	0.000829445		0
>SD_Ssd-01182	0.000437809	0	0.000387766	0.000423229	0.000502702	0.000417246	0.00082478	9.12342e-05		0.000325006	0	0	0	0.000413636	0.00085065	0.00042443		0.000376162	0	1.66362e-05	0.000113371	0.0015103	0.00149803	0.000301425	0.000622781		5.3118e-05	0	0	0	0	0	4.15317e-05	0	0	0		0.0116506	0.000260518	0.000665265	0.00130432	0	0	0.000338238	0.00275952	5.84078e-05	0.000699844		0
>SD_Ssd-01212	0	0	2.42354e-05	0.000181384	0.000377027	9.27214e-05	0	0		0.000780014	0	0	0	6.89394e-05	4.05071e-05	4.2443e-05		0	1.70436e-05	0.00187989	8.09795e-05	0	0	0	0.000249113		0.000424944	0	0	6.11247e-05	3.05055e-05	3.40657e-05	0	8.88757e-05	7.38153e-05	0		0.000424944	7.44338e-05	7.98318e-05	0.000189032	0	0	0.000972434	0.000263648	0.0210268	5.18403e-05		0
>SD_Ssd-21244	0	0	0	0	0.00113108	0	0	3.64937e-05		0.00052001	9.23041e-05	0.0074629	0.00223633	0	4.05071e-05	0		0	0.00114192	0	0	0	0	0.00236834	0		0.000194766	0.000305867	0	0.000122249	0	0.000579118	0.000207658	0.00154051	0.00201762	0.00451151		0	0	0	0	0	0	0	0	0	2.59202e-05		0
>SD_Ssd-01315	0.000262686	0	0	3.02307e-05	0.00238783	0.000973574	0.000672043	0		0.00279505	0.0017307	8.71156e-05	0.000394646	0.000620454	0.00028355	0.00070031		0	0.00061357	0.000149726	0.000242939	0	0.000284436	0.000129182	0.000155695		0.000460356	0.00162109	0.000167061	0	0.000793142	0.00173735	0.00116289	0.000503629	0.000442892	0.000606589		0.000106236	0.000130259	0.000239495	0.000189032	0	0.00039093	8.45594e-05	0.00221464	5.84078e-05	0.000103681		0
>SD_Ssd-01322	0.000262686	0	0.00428966	0.000302307	0.00762431	0.000417246	0.000427664	1.82468e-05		0	0	0.000464617	0	0.000930681	0	2.12215e-05		0.000349293	3.40872e-05	0.000249543	0	0.000286436	0.00218067	0.000473668	0.000249113		0	0.00036704	0	0	9.15164e-05	0	8.30634e-05	0.000118501	0.000196841	0.000265383		0.000814476	0.000855989	0.00143697	0.00298671	0	0.000328382	0	0.000105459	0.000116816	0.000285122		0
>SD_Ssd-01319	0.000569152	0.000303365	0	0.000816228	0.000670269	0.000278164	0	5.47405e-05		0.000195004	0.00131533	0.000406539	0.00134837	0.000448106	0.00105319	8.4886e-05		0.000322425	0.000255654	9.9817e-05	0.000874579	5.20793e-05	0.000208586	0	6.22781e-05		0.00035412	0.00064232	0.00253376	0.000244499	0.000640615	0.000136263	0.000373785	0.000799881	0.000688942	0.00178186		0.000212472	0.000316344	2.66106e-05	0.000680516	0.000108425	0.000594214	0.000253678	0.00103702	0.00110975	0.000440643		0
>SD_Ssd-01175	0	0	0	0	0	0.000556328	0	0		0.0052651	0.000969193	8.71156e-05	0.000624856	0.000206818	0.000891157	0.000657867		0	0.000153393	0.000149726	8.09795e-05	0	0.000132737	0	0		0.00185913	0.0018352	0	0	0.00210488	0.000579118	0.000622975	0.000740631	0.000639732	0.0028813		0	0.000372169	0	0	0	0.000500391	0.000169119	8.78827e-05	0	0.000103681		0
>SD_Ssd-01176	8.75618e-05	0	0	0	0.000251351	0.000417246	0	5.47405e-05		0	0	0	0	0	0	4.2443e-05		5.37374e-05	0	0.00101481	0	0.0182017	0.00032236	0.00185161	0.000280252		0.000141648	0	0	0	0	0	0	0	0	0		0.000460356	0	0.00045238	0.00258974	0	0	0	0	0	0.000570244		0
>SD_Ssd-21247	0	0	0	0	0	0	0	0		0.000216671	0.00253836	0.000261347	3.28872e-05	3.44697e-05	0.000364564	6.36645e-05		0	6.81745e-05	0	0	0	0	0	0		0.000584298	0	0	6.11247e-05	0.000549099	0.00211208	0.00730958	0.000237002	0.000369076	0.000113735		0	0	0	0	2.16849e-05	0	0	0	0	0		0
>SD_Ssd-01166	0.000218905	0	9.69415e-05	0.000241845	0.000125676	0.000741771	6.10948e-05	0.000529158		0.000195004	0	0.000116154	3.28872e-05	0	0	2.12215e-05		0.000188081	3.40872e-05	0.00201298	0.000745012	0.00070307	3.79248e-05	0.000516729	0.000373669		3.5412e-05	0.000887013	0	0.000244499	0.000152527	0	0.000124595	0.000118501	2.46051e-05	0		0.000743652	0.00163754	0.000133053	0.000321355	0.00702591	0.00395622	0	0	0.00315402	0.000155521		0
>SD_Ssd-01317	0	0	0	0	0	0	0	0		0.000346673	0.0017307	0.000145193	0.00134837	0.00144773	0.00336209	4.2443e-05		0	0.00259063	0	0	0	0	0	0		0.0038245	0.000611733	0	0.000366748	0.00158628	0.00173735	0.000124595	0.000325878	0.000295261	3.79118e-05		0	0	0	0	4.33698e-05	0	0	0	5.84078e-05	0		0
>SD_Ssd-01170	0.000700495	0	0.000145412	0.000695305	0.00138243	0.000741771	0	0.000127728		0.000260005	0.000253836	0.000290385	3.28872e-05	0.000206818	0.00157978	6.36645e-05		0.000886668	5.11308e-05	0.00369323	0.000421094	0.000624951	0.00125152	0.0012057	0.000840755		0.000283296	0.000489386	8.35306e-05	0.000244499	0	0	4.15317e-05	8.88757e-05	0.000295261	0.000151647		0.000814476	0.00024191	0.000399159	0.00281658	6.50548e-05	0.000719312	0.000718755	0.000808521	0.000584078	2.59202e-05		0
>SD_Ssd-00562	0	0	0	0	0	4.63607e-05	9.16422e-05	0		0.00156003	0.00101535	0.000145193	0.000295984	0.00162008	0.0017013	0.000339544		0.00545435	8.52181e-05	0	8.09795e-05	0.000156238	0	0	0		0.000655122	0.000489386	0	0.000244499	0.000305055	0.000885709	0.00211812	0.00148126	0.000959598	0.000341206		3.5412e-05	1.86085e-05	0.000345938	0	0	0.000734949	0.00173347	1.75765e-05	0	0.000181441		0
>SD_Ssd-01321	0.00148855	0	0.000169648	0.00126969	0	0.00134446	6.10948e-05	0.00290125		2.16671e-05	0	0	0	0	0	0.000127329		0	0	0.000182998	0.000388702	0.00622347	0.00185831	0.00215304	0.00140126		3.5412e-05	0	0	6.11247e-05	0	0	0	0.000118501	2.46051e-05	0		0.00070824	0.00102347	0.00127731	0.000151226	2.16849e-05	0.000406568	0.000972434	0.000421837	0.000642486	0.000984966		0
>SD_Ssd-21243	0	0.025455	0	0	0	0	0.000733138	0		0	0	0	0	0	0	0		0	0	0	0	0	0	0	0		0	0	0	0	0	0	0	0	0	0		0	0	0	0	2.16849e-05	0	0.000169119	0	0	0		6.39253e-05
>SD_Ssd-21245	0	0	0	0	0	0	0	0		0.000260005	0.000161532	0.000377501	0.000295984	0.000999621	0.000688622	0.000148551		0	0.000818094	0	0	0	0	0	0		0.000389532	0.000336453	0	0	0.000549099	0.00514393	0.00199352	5.92505e-05	9.84204e-05	0.00265383		0	0	0	0	0	0.000969507	8.45594e-05	0	0.000233631	0		0
>SD_Ssd-01318	0	0	0	0	0	0	0	0		0.000108335	0.000576901	0.00211981	0.00144704	0	0	0.00216459		0	0.00204523	0.000332723	0	0.000130198	0	0	0		0.000548886	0.00064232	0	0.000550122	0.000823648	0	0.00107982	0.00133314	0.00127946	0.00163021		0	0	0	0	0	0	0	0	0	0		0
>SD_Ssd-01324	0	0	0	0.000211615	0.000209459	0.000278164	0.00522361	0.000127728		0	0	0	0	0	0	0		0.000241818	0	0.000232906	0.00027533	0	0.000360285	0	0.00137012		0	0	0	0	0	0	0	0	0	0		0.00828641	0.00388917	0	0	0	0.000109461	0.00122611	0.000351531	0.000992933	0.000103681		0.00273281
>SD_Ssd-21251	4.37809e-05	0	0.000484707	0.000785997	0.000335135	0	0	0		0	0	0	3.28872e-05	0	0	0		0	0.000102262	0	4.85877e-05	0.00437466	0.000606796	0.000645911	0		0	0.00214107	0	0	3.05055e-05	0	0	0.000177751	0.000270656	0		0.00998619	0.000372169	7.98318e-05	5.67097e-05	4.33698e-05	0	0	0.000263648	0.000175223	0.00186625		0
>SD_Ssd-00488	0.000306466	0	0	0.000181384	0	0.00111266	6.10948e-05	0.00034669		0.000325006	0.00251529	0.000377501	0.000263097	0.000206818	0.000121521	0.000360766		0	0	0	6.47836e-05	5.20793e-05	0.00032236	0	0		0.000371826	0.00018352	0	0.00220049	0.000122022	0.000102197	0.00240884	0.000799881	0.000934993	0.000265383		0	0.000111651	0.00146358	5.67097e-05	4.33698e-05	0.00107897	0	0	0	0		0
>SD_Ssd-00025	0	0	0	0	0.000167567	0	0	1.82468e-05		0.000411674	0.00023076	0	3.28872e-05	0.000344697	0.000324057	0.00647256		0	0.000784006	0	0	0	0	0	0		0.000584298	0.0013764	0	0.00629584	0.00103719	0.00180548	0	8.88757e-05	9.84204e-05	0		0	0	0	0	0.000346959	4.69116e-05	0	0	0	5.18403e-05		0
>SD_Ssd-00010	0.000218905	0	0	0	0	0	0	0		0.000455008	0.000692281	8.71156e-05	0.000263097	0.00165454	0.00145826	6.36645e-05		0	1.70436e-05	0	0	0	0	0	0		0.000336414	0.000152933	5.5687e-05	0	0.000244044	0.000851644	0.00116289	0.0059843	0.00573299	0.000530765		0	0	0	0	0	0.000328382	4.22797e-05	0	0	0		0
>SD_Ssd-01188	0.000175124	0	0.000242354	0.000634844	0.000544594	0.00134446	0	0.000145975		0.000671679	0.000461521	0.000493655	0.00046042	0.00175795	0.0005671	0.000572981		2.68687e-05	0.000306785	4.99085e-05	0.00063164	0	0.000208586	0.000904276	0.00146354		0.000566592	0.000581146	0	0.000305623	0.000762637	0.000374723	0.000415317	0.000296252	0.000639732	0.000454942		0.000495768	5.58254e-05	0.000292717	1.89032e-05	4.33698e-05	0.000531665	0.000338238	0.000228495	0.000175223	0.000233281		0
>SD_Ssd-01299	0	2.75786e-05	0	0	0	0	0.00219941	0		0	0	0	0	0	0	0		0	0	0.0100649	0	0.000234357	0.00682646	0	0		0	0	0	0	0	0	0	0	0	0		0	0	0.00042577	0.00517949	0	0	0	0	0	0.000466563		0
>SD_Ssd-01313	0.00490346	0.000137893	0.000727061	0.00371837	0	0	0	0		0	0	0	0	3.44697e-05	0	0		0	0	8.31808e-05	0.00425952	7.81189e-05	0.00072057	0	0.000934172		0	0	8.35306e-05	0	0	0	0	0	0	0		0.000602004	0.000465211	0.000665265	0	0.000108425	0.0014699	0.00143751	0.00108975	0.000116816	0.000285122		0.00313234
>SD_Ssd-01186	0.000175124	0.0101489	4.84707e-05	0.001179	0.000837837	0.00101994	0	0		0.000693346	0	5.80771e-05	0	0	0.000121521	0.000148551		0	1.70436e-05	8.31808e-05	0.000502073	0	0.00115671	0.000172243	0.000778477		0.000230178	6.11733e-05	0	0.000122249	0	0	0	0.000355503	0.000442892	0		0.00145189	0.000427995	0.000186274	0	0.000216849	0.000156372	0.00173347	0.000105459	5.84078e-05	0.000259202		0.000143832
>SD_Ssd-00590	0.000700495	0.00019305	2.42354e-05	0.00093715	8.37837e-05	0.000463607	0	0		0	0.000923041	0.000609809	0	0.000137879	0.000162029	0.000190994		0	0.00080105	0	0.0035631	0.000234357	3.79248e-05	0	0		1.7706e-05	0.000122347	0.00297926	0.00336186	3.05055e-05	0.000408789	0.00116289	8.88757e-05	4.92102e-05	0.000151647		0.000318708	0	0.000319327	0	0.00013011	0.00056294	0.000126839	0.000527296	0.000233631	0		0
>SD_Ssd-01304	4.37809e-05	0	0	0	0.000754053	0	6.10948e-05	0		0	0	2.90385e-05	0	0	0	0		0	0	0	0	0.000130198	0	0.00055979	0		0	3.05867e-05	0	0	0	0	0	0	0	0		3.5412e-05	0	0.000133053	0.0225894	0	0	0	0	0	5.18403e-05		0
>SD_Ssd-01173	0.000306466	0	0.000460472	0.00571359	0	0	0	0.00142325		0	0.00011538	0	3.28872e-05	0	4.05071e-05	2.12215e-05		2.68687e-05	6.81745e-05	0.000182998	0.0011823	0	1.89624e-05	0.00228222	3.11391e-05		0	6.11733e-05	0	0	0	0	0.000166127	2.96252e-05	0	0		0.000106236	0.000279127	0.00369887	0.000113419	6.50548e-05	0.000109461	0.000338238	0	0	2.59202e-05		0.00680805
>SD_Ssd-00061	0	0	0	0	0	0	0	0.000145975		0.000303339	0.000899965	5.80771e-05	0.000263097	0.000413636	0.000607607	6.36645e-05		0	0.000886268	0	0	0	0	0	0		0.000779064	0.000611733	0.00136433	0.00550122	0.000915164	0.00126043	0.00145361	0.000592505	0.000590522	0.000265383		0	0	0	0	0	0	0	0	0	0.000596164		0
>SD_Ssd-00964	0.000218905	0	0.000775532	0.00090692	0.000335135	0.000463607	0.00284091	1.82468e-05		0.000303339	4.61521e-05	0.000174231	0.000263097	0.000827272	0.00028355	0.000509316		0.00134344	0	0.000382632	0.000745012	0.00114574	0.00326153	0.000861215	0.000404808		0.00017706	0.00027528	0	6.11247e-05	0.000122022	0.000272526	4.15317e-05	8.88757e-05	0.000147631	0.000113735		0.000318708	0.00150729	0.000478991	0.000491484	6.50548e-05	0.000437842	0.000295958	0.000105459	0	0.000933126		0
>SD_Ssd-21253	0	0	0	0	0.000125676	0	0	0		0.000910017	0.000461521	0.014287	6.57743e-05	0	0.000526593	0		0	0.000392003	0	0	7.81189e-05	0	0	0		0	0.00284456	0	0.000122249	0.000793142	0.000408789	0	0.000474004	0.000418287	0.000227471		0	0	0	0	2.16849e-05	0.000187647	0	0	0	0		0
>SD_Ssd-00036	0	0.00336459	4.84707e-05	0.000604613	0	0.000139082	6.10948e-05	0		0.000390007	9.23041e-05	0	0	0.00237841	0.000202536	0.00142184		5.37374e-05	0	0	0.000550661	5.20793e-05	0.00208586	0.000129182	6.22781e-05		0.000991537	0	0	0.000244499	3.05055e-05	6.81315e-05	0.000124595	0.00263665	0.00319866	0		0.000495768	0.00024191	0.00138375	1.89032e-05	0	4.69116e-05	4.22797e-05	1.75765e-05	0	7.77605e-05		9.5888e-05
>SD_Ssd-21254	0	0.0179261	0	0	0.00092162	0	0.00433773	0.000127728		0	0	0	0	0	0	0		0.000268687	0	0	0	0	0	0	0		0	0	0	0	0	0	0	0	0	0		0	0	0	5.67097e-05	6.50548e-05	0	0	0	0	0		0
>SD_Ssd-01320	0.000656714	5.51572e-05	0.000266589	0.000876689	0.00046081	0.000602689	0	0.000529158		0	6.92281e-05	0	0	6.89394e-05	0	0		0.000510506	0	9.9817e-05	0.00126328	0.000468713	0.000417172	0.000516729	0.000809616		5.3118e-05	3.05867e-05	0.000779619	0.000183374	3.05055e-05	6.81315e-05	0	8.88757e-05	0	7.58236e-05		0.000602004	0.000632688	0.000319327	1.89032e-05	0.00782826	0.000703675	0.000126839	0.00045699	0.000700894	0.000311042		0.00166206
>SD_Ssd-01187	0	0	0	0	0	0	6.10948e-05	0		4.33341e-05	6.92281e-05	0.000174231	0	0.000585985	0.000202536	0.000785196		0	0.00255654	0	0	0	0	0	0		0.000602004	0	0.00139218	0	0.000488088	0.00194175	0.00245037	0	0	0.000492854		0	0	0	0	2.16849e-05	0	0	0	0.0015186	0		0
>SD_Ssd-21248	0.000394028	0	7.27061e-05	9.0692e-05	4.18918e-05	0.00407974	6.10948e-05	0		0	0	0	0	0.00279204	0	0		0	0	0	0	0.000260396	0	0	0		0	0	0.000111374	0.000488998	6.1011e-05	0.00401976	8.30634e-05	0	0	0		0.000566592	0	0	3.78065e-05	4.33698e-05	0	0	0.0084719	0	7.77605e-05		0
>SD_Ssd-21250	0	0.000579151	0	0	0.000795945	0	0.0104778	0.000182468		0	0	0	0	0	0	0		0.00709334	0	0	0	0	0	0	0		0	0	0	0	0	0	0	0	0	0		0	0.00148868	0	3.78065e-05	2.16849e-05	0	0	1.75765e-05	0	0		0.00228533
>SD_Ssd-21252	0.00100696	0	0	0	0	4.63607e-05	0.00183284	1.82468e-05		0.00247005	4.61521e-05	0.000725963	0.00134837	0.000344697	0.000364564	4.2443e-05		0	0.000494265	3.32723e-05	0	2.60396e-05	3.79248e-05	8.61215e-05	0.000155695		0.00141648	0	0	0.000305623	0	0.000102197	0.000456849	0.00115538	0.000738153	0		0	0.000372169	0	0.000189032	0	0	0	0	0	0.00129601		0
>SD_Ssd-00769	4.37809e-05	0	7.27061e-05	0	0	0.000463607	0	0.00476243		0.00073668	0.000461521	0.000522694	9.86615e-05	6.89394e-05	0.00028355	0.000339544		0.000107475	0	0.00202961	0.00027533	2.60396e-05	0.00432342	0.000473668	0		0.000230178	0.000244693	0	0.000183374	0.000122022	0.000170329	0.000124595	0.000859132	0.000615127	0.000113735		0.00134566	0	5.32212e-05	0.000453678	0	0.000437842	0.000253678	0	0	0.000855365		0
>SD_Ssd-01192	0.000700495	0	0.00470166	0.000181384	0.000167567	0.00101994	9.16422e-05	5.47405e-05		0.000130002	0.000299988	0.000174231	0.000131549	0.000413636	0.000445579	0.000403209		0.000537374	0.000392003	0.00151389	0.000178155	0	0.000170661	0.00124876	0.000155695		0.000212472	0	2.78435e-05	0	0	0.000170329	8.30634e-05	0.000444379	0.000319866	0.000720325		0.00141648	0.000893206	0.000212885	0.00156897	0.00013011	6.25489e-05	0.000930154	0.000351531	0.000700894	0.000103681		1.59813e-05
>SD_Ssd-01185	8.75618e-05	0	0.000339295	0.000544152	0.000502702	0.000788132	3.05474e-05	1.82468e-05		0	2.3076e-05	2.90385e-05	0.000295984	0.000965151	0.000405071	6.36645e-05		0.000698587	5.11308e-05	0.000199634	0.000518269	0.000156238	0.00678853	0.000301425	0.000249113		0	0	0	0.000122249	0.000152527	6.81315e-05	8.30634e-05	0.000148126	4.92102e-05	3.79118e-05		0.00155813	0.00178641	0.00138375	0.00069942	6.50548e-05	0.000109461	0.00156435	0.000650332	5.84078e-05	0.000518403		0
>SD_Ssd-01181	4.37809e-05	0	0	0.000211615	0	0.000370885	3.05474e-05	0.00614919		0.000303339	0.000184608	2.90385e-05	0.000197323	0.000241288	8.10143e-05	6.36645e-05		0	0.000323829	0.00321078	0.000259134	0.000390594	7.58495e-05	0.000344486	0.000404808		0.00017706	3.05867e-05	0.000194905	0.000244499	0.000213538	0.000613183	0.000456849	0.000148126	0	0.000151647		0.000495768	0.000316344	0.00042577	0.000415871	2.16849e-05	0.000797498	0.000465077	0.000755791	0.00175223	0		0
>SD_Ssd-21261	0	0	0	0	0	0.00755679	0	5.47405e-05		0.000173337	0	2.90385e-05	0	0.00241288	0	4.2443e-05		0	0.000443134	0.00043254	0	0.00200505	0	0	0		7.0824e-05	0	0	6.11247e-05	0	0	4.15317e-05	0.000325878	0.000319866	0.000265383		0	0	0.00675909	0	0	0	0	0	0	0.000103681		0
>SD_Ssd-21249	0	0	0	0	0	0	0	1.82468e-05		4.33341e-05	2.3076e-05	0.00211981	0.000526195	3.44697e-05	0.00117471	0.000318323		0	0.000443134	0	0	0.00200505	0	0	0		1.7706e-05	0.00177403	0	0.000305623	0	0	0.000872165	0.00062213	0.000196841	0		0	0	0.000133053	0.00610574	2.16849e-05	0	0	0	0	0		0
>SD_Ssd-00751	0.00455322	0	0.00404731	9.0692e-05	0	9.27214e-05	0	7.29874e-05		0.000108335	0.000461521	0	0.000131549	0	0.000121521	0.000148551		0.000188081	0.000119305	8.31808e-05	0.000615444	0.000156238	0.000227549	0.000215304	0.000373669		0.000106236	6.11733e-05	0.000111374	0.000305623	3.05055e-05	0.000102197	0.000166127	2.96252e-05	0.000196841	0.000113735		0.000779064	0.000279127	0.000239495	9.45162e-05	0.000346959	0.000453479	0.00101471	0.00297044	0.00175223	0.000103681		0
>SD_Ssd-01193	0.000525371	0	0.00278707	0.000181384	0.000251351	9.27214e-05	0	0.000529158		0.000281672	0.000346141	0.00148097	0.000328872	0.000172348	0.000162029	0.000551759		0	0.00080105	0.0007819	0.000745012	0	0	0.000129182	0		0.000283296	0.00073408	0.00119727	0.000611247	0.000579604	0.000715381	0.000373785	0.000118501	0.000369076	0.000265383		0.000106236	9.30423e-05	0.00109103	0	0.000151794	0.000453479	0.000295958	7.03062e-05	0.000408855	0.000103681		0
>SD_Ssd-00015	0	0	0	0	0	4.63607e-05	0	0		4.33341e-05	0.00242298	0.00182943	0.00269675	0.000517045	8.10143e-05	0.000233437		0	0.00207932	0	0	0	0	0	0		0.000123942	0.000703493	0.000807462	0.000366748	3.05055e-05	0.000442855	0	0.000237002	4.92102e-05	0.000796148		0	0	0	0	4.33698e-05	0	0	0	0	2.59202e-05		0
>SD_Ssd-00587	8.75618e-05	0	0	3.02307e-05	0	0.00245712	0	1.82468e-05		0	0	0	0	0	0	0		5.37374e-05	5.11308e-05	4.99085e-05	0.000178155	0	1.89624e-05	0	0		0	0	0	0	0	0.000204394	8.30634e-05	0	0	0.000303295		0	5.58254e-05	5.32212e-05	0	0	4.69116e-05	0.000295958	0	0.0173471	5.18403e-05		0
>SD_Ssd-01314	0.000131343	0	0	0	0	0.000602689	0.000213832	0		0	0	0	0	0	0	0		0	0	0	0	0.00184881	0	0.000430608	0		0	0	0	0	0	0	0	0	0	0		0.000106236	0	0	0.01758	0	0	0	0.00105459	0	0		0
>SD_Ssd-21256	0	0	0	0	0	0	0	0		0.000151669	0.00198454	0	0.00177591	3.44697e-05	8.10143e-05	0		0	0.00129531	0	0	0	0	0	0		0.00157583	0.000122347	0	6.11247e-05	0.000823648	0.000340657	0.00257496	0.00266627	0.00206683	0.000530765		0	0	0	0	0	0	0.00143751	0	0	0		0
>SD_Ssd-00381	0	0	0	0	0	0	0	0		0.000260005	0.00207684	0	0	0	0	0.000106108		0	1.70436e-05	1.66362e-05	0.000129567	0	0	0	0		0.000123942	0.000214107	0.000222748	0.000244499	0.000122022	0.000170329	0.000290722	0.000177751	9.84204e-05	0		0	0	0	0	0	7.81861e-05	8.45594e-05	3.51531e-05	0	0.013297		0
>SD_Ssd-21255	0	0	0	0	0	4.63607e-05	6.10948e-05	0		0.000325006	0.00101535	0.000871156	0.000822179	0.00137879	0	0.000190994		0	0.000153393	0	0	0	0	0	0		0.00035412	0.00140699	0	0	0.000793142	0.000306592	0.000207658	0.00133314	0.000639732	0.000871972		0	0	0	0	0	0	0	0	0	0		0
>SD_Ssd-01206	0	0	0	0	0	0	3.05474e-05	0		0	0	0.000493655	0.000493307	0.00103409	0	0		0	1.70436e-05	0	0	0	0	0	0		0	6.11733e-05	0	0	0	0.0048714	4.15317e-05	0.00251815	0.00275577	0		0	0	0	0	0	0	0	0	0	0		0
>SD_Ssd-01195	0.000394028	0	0.000218118	0.00090692	0.000293243	0.00115902	0.00106916	0.000474418		0.000411674	4.61521e-05	0.000145193	0.000295984	0.000310227	0.000486086	0.000551759		0.000591112	5.11308e-05	0.00101481	0.00100415	0.0013801	0.00183935	0.00107652	0.000186834		0.000318708	9.176e-05	0	6.11247e-05	9.15164e-05	6.81315e-05	0.00024919	0.000207377	7.38153e-05	0.00041703		0.000389532	0.000893206	0.000372548	0.000907355	2.16849e-05	0.000203284	0.000761035	0.000580026	0.000292039	0.000233281		0
>SD_Ssd-01189	0	0	0	0	0	0	0	5.47405e-05		0	0	0	0	0.000585985	0.00133674	0		0	0.000255654	0	0	0	0	0	0		5.3118e-05	3.05867e-05	0	0	0	0.00241867	0	0	0	3.79118e-05		0	0	0	0	0	0	0	0	0	0		0
>SD_Ssd-01199	8.75618e-05	0	0	0.000211615	0.000502702	0.0010663	0	0		0.00036834	0	0	0	0.000448106	0.000364564	2.12215e-05		0.000483637	0	0.000698719	0.000437289	0.00127594	0.00233237	0	0.000404808		0.000301002	0	0	0	0	0	0	2.96252e-05	0.000172236	0		0.00694076	3.72169e-05	0.000638655	0.000945162	0	0	0	0.000474567	0.000116816	0.00254018		0
>SD_Ssd-01198	0.00105074	0	2.42354e-05	6.04613e-05	0.00263919	0.00236439	0	0.000547405		4.33341e-05	0	0	0	0	0.000162029	0		0.000241818	0	0.00189652	0.000113371	0.00187485	0.00072057	0.00301425	0.000249113		0	0	0	0	0	0	0	2.96252e-05	0	0		0.000672828	5.58254e-05	2.66106e-05	0.00240071	0	0.000109461	0	0.00151158	0.000233631	0.000233281		0
>SD_Ssd-01154	0	0.000248207	0	0	0	0	0	0		0	0	0	0	0	0	0		2.68687e-05	0	0	0	0	0	0	6.22781e-05		0	0	0	0	0	0	0	0	0	0		0	0	0	0	0	0.00136044	0.000253678	0	0	0		0.0191616
>SD_Ssd-00564	0	0	4.84707e-05	0	0	0	0	0.000419677		0.000866683	0.000369217	0.000116154	0.000295984	0.000137879	0.000607607	0.000233437		0	0.000255654	0	0	0	0	0	0		0.00134566	0.000244693	0.000111374	0.00372861	0.000976175	0.000204394	0.000622975	0.000681381	0.000615127	0.000151647		0	0	0	0	0	0	0	0	0	0.00305858		0
>SD_Ssd-00322	0.00218905	0	0	0.00208592	0	0.00199351	0	0		0.000238338	0.000507673	0	0	0.000206818	0.000769636	0.00163406		0	0.000392003	3.32723e-05	0.000178155	0	0.00119463	0.000301425	0		0.000212472	6.11733e-05	0.00116943	0.000305623	0	0.000408789	0.000124595	0.00106651	0.000615127	0.000568677		3.5412e-05	0	7.98318e-05	0.00187142	0	0.000172009	8.45594e-05	0	0	0		0
>SD_Ssd-01194	0.00341491	0.000330943	0.00324754	0.000997612	0	4.63607e-05	0	1.82468e-05		0	0.000299988	0	0	0.000241288	0	0.000212215		0	3.40872e-05	0.000133089	0.00260754	0	0.000265473	4.30608e-05	0.000591642		8.853e-05	0	0.00047334	0.000244499	3.05055e-05	0	0.00024919	2.96252e-05	0	0		0.000389532	0	0.000478991	0	0.000390329	0.000766224	0.000803315	0.00191584	0.000116816	0.000129601		0.000671216
>SD_Ssd-00586	8.75618e-05	0	0.000363531	0.000181384	0	0.00398702	0.00012219	3.64937e-05		0.00052001	0	5.80771e-05	0.000131549	0.000172348	0.000769636	0.000509316		2.68687e-05	3.40872e-05	0.00211279	0.000226743	0.000260396	0.000227549	0.000258365	0.00099645		0.00108007	6.11733e-05	0	0.000550122	0.000183033	6.81315e-05	0.000290722	0.000770256	0.000442892	0.000227471		0.000106236	0.000539645	0.00042577	0.000321355	0	0.00120407	0.00101471	0.000755791	0.000175223	0.000259202		0
>SD_Ssd-21257	0	0	0	0	0	4.63607e-05	0	0		0.00173337	0.000507673	0	0.000394646	0.00120644	0	0		0	0.000306785	0	0	0	0	0.000129182	0		0	0.00691258	0	0	9.15164e-05	0	0	0	0	0		0	0	0	0	0	0	0	0	0	0		0
>SD_Ssd-01204	4.37809e-05	0	0	0	0	0	3.05474e-05	0		8.66683e-05	0.00122303	0.00342655	0	0.00106856	0.00105319	0.0016765		0	0.000119305	0	0	0	0	0	0		0.000513474	0.00143757	0.000918836	0	0.0011287	0.00149889	0.000290722	0	0	0.00178186		0	0	0	0	0	0	0	0	0	0		0
>SD_Ssd-01196	0	0	0	0	0	4.63607e-05	0	5.47405e-05		0.000195004	0.00099227	0.000348462	0.000328872	0.000275757	0.000972172	0.000190994		2.68687e-05	0.000937399	6.65447e-05	0.000307722	0	0	4.30608e-05	0.000217973		0.000407238	0.0004588	0.00200473	0.000244499	0.000854153	0.00102197	0.000706039	0.000177751	0.000393681	0.000227471		0	1.86085e-05	0	0	0.000238534	0.000359656	0	0.000246072	0	0		0
>SD_Ssd-21258	8.75618e-05	0	0.000242354	0.000302307	0.000125676	9.27214e-05	0	0		4.33341e-05	0.0010615	0.000145193	0.000855066	0	0	0.000148551		0	0.000323829	0	0.000906971	2.60396e-05	0.000246511	0	0.000809616		0.000247884	0.000305867	0.00222748	6.11247e-05	0.000732131	0.000885709	0.00182739	0.000207377	0.000172236	0		0.000495768	7.44338e-05	7.98318e-05	0.000132323	0.000650548	0.00056294	0.00114155	0.000175765	0.000175223	0		0
>SD_Ssd-12451	0	2.75786e-05	9.69415e-05	0	0	0	0	0.000145975		6.50012e-05	0.00189223	0.00078404	0.000559082	0.000275757	0.000405071	0.000339544		2.68687e-05	0.00129531	8.31808e-05	3.23918e-05	0	0	0	0		0.000194766	0.000336453	0.000529027	0.00201711	0.00033556	0.000306592	0.00232577	0.000888757	0.000418287	0.000113735		0	0	0.000159664	0	8.67397e-05	3.12744e-05	0.000253678	0	0	0		7.99067e-05
>SD_Ssd-01200	0	0	0	0	0	0	0.00012219	1.82468e-05		0.000715013	0.000599977	0	0.00023021	0.000792803	0.00141775	6.36645e-05		0	0.000255654	0	3.23918e-05	0	0	0	0		0.00178831	0.00055056	5.5687e-05	0.00110024	0.00186083	0.000817578	0.000332254	0.000918382	0.000492102	0.000303295		0	0	0	0	0	7.81861e-05	0	0	0	0.00300674		0
>SD_Ssd-01065	0.000131343	0	0	0	0.00046081	0.000324525	0	0		0	9.23041e-05	0.000493655	9.86615e-05	0	0	2.12215e-05		0	0.000119305	0	0	0.00963466	0	0	0		0	0.000305867	0	0.00336186	6.1011e-05	0	0	2.96252e-05	7.38153e-05	0		0	0	0.000532212	0	0	0	0	0	0	5.18403e-05		0
>SD_Ssd-01240	0	0	0	0	0	0	0	0		8.66683e-05	4.61521e-05	0	0	0.000103409	0.000202536	0.00027588		0	8.52181e-05	0	0	0	0	0	0		0.000761358	0.0004588	2.78435e-05	0.0102689	0.00176932	0.00292965	8.30634e-05	0.000207377	0.000172236	0		0	0	0	0	0	0	0	0	0	0.000259202		0
>SD_Ssd-01159	0	0	0	0	0	0	0	0		0	0	0	0	0	0	0		0	0	0	0	0	5.68871e-05	0	0		0	6.11733e-05	0	0	0	0	0	0	0	0		0	0	0	0	0.000173479	6.25489e-05	0.000169119	0	0	0		0.0194333
>SD_Ssd-00181	0	2.75786e-05	0	0	0	0	0	0		0.000238338	0.00152302	0.000290385	0.00151281	0.00413636	0.000810143	0		0	0.00158506	8.31808e-05	0	0	0	0	0		0.00070824	0.000214107	2.78435e-05	6.11247e-05	0.000396571	0.000204394	0.000789102	0.000148126	0.000762758	0.00254009		0	0	0	0	0	0.000109461	0	0	0	2.59202e-05		0
>SD_Ssd-00407	0.00197014	0.000110314	0	0.000151153	0.00159189	0.00241076	0.000488759	7.29874e-05		0.000130002	0	0	9.86615e-05	3.44697e-05	0.000364564	0		0.000322425	0	0	3.23918e-05	0.000442674	0.000474059	0.000344486	0.000217973		8.853e-05	0	0	6.11247e-05	3.05055e-05	0	0	0.000474004	0.000442892	0		0.0011686	0.0046149	0.000159664	0.000340258	0	0.000250195	0.000507357	0.000386684	0	0.000155521		0.00140636
>SD_Ssd-21268	0	0	0	0	0	0	0	0		0.0017767	0.000392293	0.00606905	0.000526195	0	0	0.00106108		0	0.000170436	0	0	0	0	0	0		0.000194766	0	0	0	0	0.00102197	0.00805715	5.92505e-05	0.000123025	7.58236e-05		0	0	0	0	0	0	0	0	0	0		0
>SD_Ssd-01217	0	0	0	0	0	0	3.05474e-05	0		0.000823348	0.000761509	0	0.000164436	0.000379167	0	6.36645e-05		0	0.000221567	0	0	0	0	0	0		0.000230178	0.00272221	0	0.000305623	0	0.00309998	0.00245037	0.00159976	0.00130407	0.001289		0	0	0	0	4.33698e-05	6.25489e-05	0	0	0	7.77605e-05		0
>SD_Ssd-01207	0	0	0	0	0	0	0	0		0.000260005	0.00110765	0	0	0.000310227	0.000202536	4.2443e-05		0	0.000579483	0	0	0	0	0	0		0.000495768	0.000305867	0.00412084	0.00220049	0.00128123	0.00146483	0.000290722	5.92505e-05	0.000246051	0.000341206		0	0	0	0	0	0	0	0	0	0		0
>SD_Ssd-01233	0	0	0	3.02307e-05	0	0	3.05474e-05	0		6.50012e-05	0	0.000174231	0.00023021	0.000310227	0	0		0	3.40872e-05	0	0	0	0	0	0		0.000123942	0.00116229	8.35306e-05	0	0.000122022	0	0.0107567	5.92505e-05	0	3.79118e-05		0	0	0	0	0	0	0	0	0	0		0
>SD_Ssd-01191	0	0	0	0	0	0.000417246	0.000885875	1.82468e-05		0	0	0	0	0	0	0		0.00306303	0	3.32723e-05	0	0.00104159	0.00716778	0.000430608	0.000435947		0	0	0	0	0	0	0	0	0	0		0	0.000911815	0.000186274	0.00413981	0	0	0.000253678	0.000369107	5.84078e-05	0		0
>SD_Ssd-00260	0	0	0	0.00045346	0	0	0	1.82468e-05		0.00138669	0.000276912	0	0.000953728	0.000241288	0	0.00575103		0	0.000170436	0	0.000404898	2.60396e-05	0	0	0		0.00159354	0.000336453	2.78435e-05	0	0	0.000545052	0.00103829	0.000474004	0.000369076	0.000113735		0.00017706	0	0	0.000151226	0	4.69116e-05	0	0	5.84078e-05	0		0.000111869
>SD_Ssd-01203	0.00135721	0	2.42354e-05	9.0692e-05	0.000544594	4.63607e-05	0	0		0.00179837	0.000138456	5.80771e-05	0.00023021	0.00117197	0.00243043	0.00027588		0.00158525	0	3.32723e-05	6.47836e-05	0.000104159	9.48119e-05	0.000430608	0.000404808		0.00203619	9.176e-05	0	6.11247e-05	0	0	0.000124595	0.000355503	0.000541312	3.79118e-05		0.00070824	0	0.000186274	0.000453678	0	0.000860047	0.000549636	0.0011249	0.000233631	0.000362882		0
>SD_Ssd-01197	0.00048159	0.000165472	0.00191459	0.00244868	8.37837e-05	0	0	1.82468e-05		0	0.000853813	0.000261347	0.000394646	0	0	0.000127329		0	0.000357916	0.000266179	0.00149002	2.60396e-05	5.68871e-05	0.000129182	0.000155695		0	3.05867e-05	0.000139218	0.000366748	0.000122022	6.81315e-05	0.000539912	2.96252e-05	2.46051e-05	7.58236e-05		0.000460356	0	0.00170308	0	0.000151794	0.000172009	0.000761035	0.000527296	0.000116816	0.000103681		0.00212552
>SD_Ssd-21288	0.000175124	0	0	0	0	0	3.05474e-05	0		0.000715013	0.000715357	5.80771e-05	0.000493307	6.89394e-05	0.0132053	0		0	0	0	0	0	0	0	0		0	0	0	0	0	0.00269119	0	0	0	0.000530765		0	0	0	0	0	0	0	7.03062e-05	0	0		0
>SD_Ssd-01177	0	0.000579151	0	0	0	0	0.000152737	0.000419677		0	0	0	0	0	0	0		0.00411091	0	0	9.71754e-05	2.60396e-05	5.68871e-05	0	0.000217973		0	0	0	0	0	0	0	0	0	0		0	0.000409386	0	0	0	0.000187647	0	0	0	0		0.012849
>SD_Ssd-01213	0.00131343	0	0	0.000151153	0.00092162	0.00227167	0	1.82468e-05		0.000866683	0	8.71156e-05	0	0.000413636	0.00202536	2.12215e-05		0.00083293	1.70436e-05	0.000449177	6.47836e-05	0.000286436	0.000436135	0.000258365	0.00146354		0.00061971	0	0	0	0	0	8.30634e-05	0.000592505	0.000984204	0.000682413		0.0011686	0.000167476	0	0.000321355	0	0.000109461	0	0.00116005	5.84078e-05	0.000362882		0
>SD_Ssd-00848	0.000394028	0	0	0	0.000293243	0.000417246	0.000152737	0		0.0020367	6.92281e-05	2.90385e-05	0.000526195	0.00158561	0.00178231	0.000254658		2.68687e-05	1.70436e-05	8.31808e-05	0.000210547	5.20793e-05	0.000170661	8.61215e-05	0.000217973		0.000903006	0.00027528	0	0.000183374	0.000244044	0.000408789	0.000373785	0.00165901	0.00231288	0.000265383		3.5412e-05	0	0	0.000207936	0	0.00104769	0	0	0	5.18403e-05		0
>SD_Ssd-00513	0	0	0	0	0	0	0	1.82468e-05		0.000281672	0	0	0	3.44697e-05	0.00028355	0.000212215		0	1.70436e-05	0	0	0	0	0	0		0.000655122	0.000336453	0	0.00849633	0.00240993	0.00299779	0	0.000237002	0.000221446	0		0	0	0	0	0.000108425	0	0	0	0	0.000570244		0
>SD_Ssd-21263	0.000175124	0.00797022	0.000460472	3.02307e-05	0.000377027	9.27214e-05	0.00268817	1.82468e-05		0	0	0	0	0	0	0		0.00134344	0	9.9817e-05	3.23918e-05	0	0.000303398	8.61215e-05	0.000871894		0	0	0	0	0	0	0	2.96252e-05	0.000221446	0		0	0.00096764	0.000372548	9.45162e-05	0.000238534	0.000484754	0.000295958	0.00050972	0	0.000751685		0
>SD_Ssd-01215	0	0	0	0	0	0	0	0.000127728		8.66683e-05	0.000461521	0	0.000131549	0	0	6.36645e-05		0	0.000596527	1.66362e-05	0	0	0	0	0		0.00035412	0.000214107	0.00481693	0.00348411	0.000732131	0.000613183	0.000332254	0.000177751	0.000196841	3.79118e-05		0	0	0	0	0.000845712	1.56372e-05	0	1.75765e-05	0.000116816	0.00132193		0
>SD_Ssd-21246	0	0	9.69415e-05	0	0.00230405	0	0.00070259	7.29874e-05		0	0	0	0	0	0	0		0.00153152	0	0.0119115	0	2.60396e-05	0.000284436	0.000430608	0		0	0	0	0	0	0	0	0	0	0		0.000743652	0.000223302	7.98318e-05	0	0	0	8.45594e-05	0	0	2.59202e-05		0
>SD_Ssd-21264	0	0.011059	0.000387766	0	0	0	3.05474e-05	0.00213488		0	0	0	0	0	0	0		0.000107475	0	0.0007819	0.000469681	0	5.68871e-05	8.61215e-05	3.11391e-05		0	0	0	0	0	0	0	0	0	0		3.5412e-05	3.72169e-05	5.32212e-05	0	4.33698e-05	0	0	0.000246072	0.00280357	7.77605e-05		3.19627e-05
>SD_Ssd-21259	4.37809e-05	0	0	6.04613e-05	0.000502702	0.000602689	0	0.00167871		6.50012e-05	0	0	3.28872e-05	0	0.00186333	0		0.000188081	0	0.000415904	0.000340114	0.000182277	0.00362181	0.000947337	0.00155695		8.853e-05	0	0	0	0	0	0.000124595	0	2.46051e-05	0		0.00152272	0.000297735	0.000239495	0.000737226	6.50548e-05	0	0	0.00114248	0.000116816	0.00168481		0
>SD_Ssd-01222	0	0	0	0	0.00117297	0	0	0		0	0	2.90385e-05	0	0	0	0		0.000107475	0	0	0	0.00507773	0.00104293	0.0043922	0.00242885		0	0.000397626	0	0	0	0	4.15317e-05	0.00127389	0.00120565	0		0	0	0	0.000245742	0	0	0	0	0.000292039	0.000544323		0
>SD_Ssd-01214	0	0	0	0	0	0	0.00012219	0.000237209		0.000130002	0.00099227	0	6.57743e-05	6.89394e-05	0.000121521	4.2443e-05		0	0.000852181	0	0	0	0	0	0		0.00035412	0.0004588	0.00303494	0.00348411	0.00103719	0.000272526	0.00024919	0.000385128	0.000246051	0.000189559		0	0	0	0	0.00013011	1.56372e-05	0	0	0	0.00152929		0
>SD_Ssd-01201	0.000262686	0	0.000145412	0.00126969	4.18918e-05	0.00208623	0	0		8.66683e-05	0.000138456	0	0	0.000103409	0	0.000530538		0	5.11308e-05	3.32723e-05	0.00228362	2.60396e-05	0	0.00111958	9.34172e-05		0	0	0	0.000366748	0	0	8.30634e-05	0.000859132	0.000762758	0.000113735		0.000566592	0	0.000478991	0	0.000108425	0.000516028	0	0	0.00169383	0.000362882		0.00327617
>SD_Ssd-01216	0	0	0	0	0	0	0	0		0.00073668	0.00198454	0	0.00552504	6.89394e-05	0.00028355	0.000891303		0	0.000204523	0	0	0	0	0	0		0.000230178	6.11733e-05	0	0	0	0.00115824	0	0.000829507	0.00140249	0.000985707		0	0	0	0	2.16849e-05	0	0	0	0	2.59202e-05		0
>SD_Ssd-00316	4.37809e-05	0.00099283	0	0.000423229	0	0.000509968	0	0		0.000455008	0.000207684	0	0.00147992	0.000689394	4.05071e-05	0.000148551		0	0.000102262	0	0.000518269	0	0	0	0		0.00132795	6.11733e-05	0	0.000122249	0.00128123	0.000102197	0.000332254	0.00133314	0.00177157	0.000379118		0	5.58254e-05	0	0.000151226	0	0.000500391	0.000169119	0.000949133	0.000116816	2.59202e-05		0
>SD_Ssd-01208	0	5.51572e-05	0	0	0	0	0	0		0.00156003	0.00011538	0	0.000131549	0.00117197	0.000405071	4.2443e-05		0	0.00245428	0	0	0	0	0	0		0.000230178	0.000672906	5.5687e-05	0	0.000549099	0.000851644	0	0.000592505	0.000492102	0.00390492		0	3.72169e-05	0	0	0	0.000172009	0	0	0	0		0
>SD_Ssd-00941	0	0	0	9.0692e-05	0	0.00676866	0	0		4.33341e-05	0	2.90385e-05	0.00023021	0	0.000202536	0		0	5.11308e-05	0	0	0.000312476	7.58495e-05	0	0.0012767		0	0.0004588	0	0	0	0	0.000166127	0.000385128	0.000246051	0.000151647		7.0824e-05	0.000576862	5.32212e-05	0.000189032	0	0.000594214	0.00274818	0	0	0		0
>SD_Ssd-21271	0.000306466	0	0	0.000151153	0.00108919	0.00194715	6.10948e-05	0		0.000108335	0	0	0	0.000585985	8.10143e-05	8.4886e-05		0.000107475	0	0.000249543	0.000178155	0.00130198	0.000815382	0.00167937	0.000186834		8.853e-05	0	0	0	0	0	0	0.000355503	0.000147631	0		0.00467439	5.58254e-05	0.000319327	0.000888452	2.16849e-05	3.12744e-05	0	0.000123036	0	0.000466563		0
>SD_Ssd-21260	8.75618e-05	0	0	0.000151153	0.000125676	9.27214e-05	0	5.47405e-05		0.000130002	0	0	0	0	0.000162029	0		0	1.70436e-05	0.0017468	0	0.00106762	0.000474059	0.0036171	0.00133898		7.0824e-05	0	0	0.000122249	0	0	8.30634e-05	0	0	0		0.000141648	0.000707121	0.000133053	0.00230619	0	3.12744e-05	0	0.0020213	0.000116816	0.00274754		0
>SD_Ssd-21304	8.75618e-05	0	0	0	0.015123	0	0	5.47405e-05		0.000108335	0	0	0	0	0	0		0	0	0.000133089	0	0	0	0	0.00105873		7.0824e-05	0	0	0	0	0	0	5.92505e-05	9.84204e-05	0		0	0	0	0.000529291	0	0	0	0	0	0		0
>SD_Ssd-01230	4.37809e-05	0	0.000920944	0	0.000293243	0.0015299	0	0		0.00123502	0	0.000145193	0.000131549	0.000758333	0.00413173	4.2443e-05		0.000134344	3.40872e-05	0.000182998	0	7.81189e-05	0.000606796	0.000645911	0.000155695		0.000106236	0.000152933	0	0	0	0	0	0.000533254	0.000492102	0.000341206		0.00226637	0.000316344	0.000266106	0	2.16849e-05	0	0.000465077	0	0	2.59202e-05		0
>SD_Ssd-00241	0	0	0	0	0	0	0	0		8.66683e-05	0.00129226	0.00119058	0.00236788	0.000241288	8.10143e-05	0.000445652		0	0.0022668	0	0	0	0	0	0		7.0824e-05	0.000795253	0.000222748	0.000550122	0.000366066	0.00047692	0	8.88757e-05	0.000172236	0.000492854		0	0	0	0	0	0	0.000253678	0	0	0		0
>SD_Ssd-01211	0.000218905	0	2.42354e-05	0	0.000544594	0.000370885	3.05474e-05	0		0.00145169	0.000853813	8.71156e-05	0.000361759	0.00179242	0.00153927	0.000148551		0.00110162	0.000528352	0.000615538	0.000485877	0	9.48119e-05	0.000258365	0.00099645		0.000106236	0.000122347	5.5687e-05	0.000183374	0.000488088	0.000102197	8.30634e-05	0.000533254	0.000516707	0		3.5412e-05	0.000427995	0	9.45162e-05	0.000303589	0.000375293	4.22797e-05	0.000158189	0	0.000103681		0
>SD_Ssd-21267	0	0	0	0	0	0	0	0		0.000216671	0.000253836	0	0	0.000241288	0.00121521	0		0	0	0	0	0	0	0	0		0	0.00116229	0	0	6.1011e-05	0.00170329	0.000124595	0.000385128	0.000639732	0.000227471		0	0	0	0	0	0	0	0	0	0		0
>SD_Ssd-01235	0	0	0	0	0	0	0	0.000127728		0.00101835	0.00011538	0	3.28872e-05	0.000448106	0.000486086	0		0	0.000443134	0	0	0	0	0	0		0.00122171	0	8.35306e-05	0.00574572	0.0016778	0.0011923	0.000622975	0.000266627	0.000516707	0.000151647		0	0	0	0	0	0	0	0	0	0.000855365		0
>SD_Ssd-01219	0.00135721	0.000744622	0	0.000272076	4.18918e-05	0.00148354	0	0		0.00101835	0	0	0	0.000137879	8.10143e-05	0.000742753		0.000107475	0	3.32723e-05	0.000550661	0.00195297	0.000151699	0.000861215	0.000186834		0.000212472	0	0	0	0	0	0	0.000237002	0.000442892	0		0.00106236	0.000130259	0.000851539	0.000245742	0	0.000328382	0.000549636	0.000263648	0.000759301	0.000129601		0
>SD_Ssd-01224	0	0	0	9.0692e-05	0	0	0	0		6.50012e-05	0.00189223	8.71156e-05	9.86615e-05	0.000241288	0.000243043	0.000212215		0	0.000511308	0	0.000842187	0	0	0	0		0.000230178	6.11733e-05	0.000111374	0.000611247	0.000305055	0.000442855	0.000456849	5.92505e-05	7.38153e-05	0.00470107		0	0	0	0	4.33698e-05	0	0	0	0.00122656	0		0
>SD_Ssd-00459	0	0	0	3.02307e-05	0.000209459	0	0	0.00680607		0.000130002	0.000207684	0.000435578	0.000624856	0.00137879	0.000162029	2.12215e-05		0	0.000238611	0	0	0	0	4.30608e-05	0		8.853e-05	0.000214107	2.78435e-05	0.000122249	0.000457582	6.81315e-05	0.000166127	0.000948008	0.000762758	0.000682413		0.000814476	7.44338e-05	0	0.000378065	0	0	0	0	0	7.77605e-05		0
>SD_Ssd-01210	0	0	0	0	8.37837e-05	4.63607e-05	0	0.000200715		0.000476675	0.00023076	0.000493655	0.00236788	0.000206818	0.000324057	0.000997411		0.000322425	0.00243724	0.000149726	0	0	1.89624e-05	0	0		0.000389532	0.00055056	5.5687e-05	0.000366748	0	0.000408789	0.00174433	0.000414753	0.000295261	0.000189559		0	9.30423e-05	0	0	2.16849e-05	1.56372e-05	0	0	0	0		0
>SD_Ssd-01223	0.000350247	0	4.84707e-05	0.000634844	0.000125676	0.000370885	0	0		8.66683e-05	0.000392293	2.90385e-05	0.000263097	0.000413636	8.10143e-05	0.00148551		0	0.000835137	3.32723e-05	4.85877e-05	0	0	0	0		0.00026559	0.00036704	0	0.00091687	0.000274549	0.00023846	0.000581444	0.000118501	2.46051e-05	7.58236e-05		0	0.000130259	5.32212e-05	0	8.67397e-05	0.000344019	8.45594e-05	0.000158189	0.00286198	0		0
>SD_Ssd-01205	0.000218905	0.00559846	0.000412001	9.0692e-05	0.000251351	0.000417246	0.000733138	0.000729874		0	0	0	0	0	0	0		0.00123596	0	0.0033106	0.000129567	0	0.000208586	0	9.34172e-05		0	0	0	0	0	0	0	0	0	0		0.000141648	0.00115372	0.000345938	0.000151226	0.000195164	0.000125098	0.000887874	7.03062e-05	0.00052567	0.000103681		0
>SD_Ssd-01202	0.000131343	0	4.84707e-05	0	4.18918e-05	0	9.16422e-05	3.64937e-05		0	0	0	0	0	0	0		0	0	0.00292797	0	0.000650991	5.68871e-05	0.00185161	0.00149468		0	0	0	0	0	0	0	0	0	0		0.00251425	0	0	0.00616245	0	0	0	0.000228495	0	0.000622084		0
>SD_Ssd-01220	4.37809e-05	0	0	0	8.37837e-05	0	0	0		0	0	0.00078404	0.000394646	0.000103409	0.000405071	6.36645e-05		0.00349293	0.000920355	0.000482449	0	0.00239565	3.79248e-05	0.000215304	3.11391e-05		0.000247884	0.00100936	2.78435e-05	6.11247e-05	0.000579604	0.000715381	0	0.000207377	0.000196841	0.00117527		0	0	5.32212e-05	0.000264645	0	0	8.45594e-05	1.75765e-05	0	0.00124417		0
>SD_Ssd-01221	0.00048159	0	4.84707e-05	0.000211615	0.000125676	0.000463607	0	0		0.000455008	0	2.90385e-05	9.86615e-05	0.000206818	0	0.000636645		0	0	0.000282815	0	0.00492149	0.000284436	0.000818154	0.00034253		8.853e-05	6.11733e-05	0	0.000305623	0	0	8.30634e-05	0	4.92102e-05	7.58236e-05		0.00134566	3.72169e-05	0.000186274	0.000226839	0	0	0.00173347	0.000808521	0	7.77605e-05		0
>SD_Ssd-00405	0	0.000606729	0	0	0	0	0	0		0.000563344	0	2.90385e-05	0.000328872	0.000758333	0.000891157	0.000657867		0.00507819	0.000357916	0	1.61959e-05	0	0	0	6.22781e-05		0.000690534	0	0	6.11247e-05	0.00128123	3.40657e-05	0.00103829	0.000503629	0.000639732	0		0	5.58254e-05	0	1.89032e-05	0	3.12744e-05	0	0	0.000116816	0		0.000687197
>SD_Ssd-12484	0	0	0	0	0	0	0	0		0.000173337	0.000784585	0.000116154	0.000493307	0.000344697	0.000121521	0.000148551		0	0.000903312	0	0	0	0	0	0		0.000495768	0.00073408	0.00150355	0.00116137	0.00137275	0.000170329	0	0.000118501	0.000442892	0.000341206		0	0	0	0	0	0	0	0	0	0.000103681		0
>SD_Ssd-21295	0	0	0	0	0	0	0	0		0	0	0.00238116	0.0126287	0	0	0		0	0	0	0	0	0	0	0		0	0	0	0	0	0.000272526	0.000373785	0	4.92102e-05	0.000151647		0	0	0	0	0	0	0	0	0	0		0
>SD_Ssd-00137	0.00048159	0	2.42354e-05	0.000604613	4.18918e-05	0.000370885	0	1.82468e-05		0.00156003	0.000184608	0	0.000131549	0.00155114	0.000202536	8.4886e-05		0	0	3.32723e-05	0.00116611	2.60396e-05	3.79248e-05	0.000387547	0.00252226		0.00162895	0	2.78435e-05	0	0.000274549	3.40657e-05	0	0.000503629	0.000393681	3.79118e-05		0.000106236	0.000316344	0.000133053	0.000945162	0.000303589	0.000422205	8.45594e-05	0.000316378	0.000350447	0.000259202		4.7944e-05
>SD_Ssd-21297	0	0	0	0	0	4.63607e-05	3.05474e-05	0		0.000108335	0.000484597	0	0.00108528	0	0	0		0	0.000119305	0	0	0	0	0	0		0.000194766	0	0	0	0	0.00269119	0.000124595	0.000355503	7.38153e-05	0.00614171		0	0	0	0	0	0	0	0	0	0		0
>SD_Ssd-21276	4.37809e-05	0.00714286	4.84707e-05	3.02307e-05	0.000418918	0	0.00482649	0.000656886		0	0	0	0	0.000172348	0	2.12215e-05		0.000456768	0	3.32723e-05	3.23918e-05	7.81189e-05	0.000246511	4.30608e-05	0.000155695		0	6.11733e-05	0	0	0	0.000102197	0	0	4.92102e-05	0.000265383		0	3.72169e-05	0.000106442	0	0.000585493	0	0.000253678	0	5.84078e-05	0		0
>SD_Ssd-00644	0.000262686	0	0	3.02307e-05	0	0	0	0		0.000780014	0.00131533	8.71156e-05	0.00069063	0.000689394	4.05071e-05	0.000445652		0	0.000221567	4.99085e-05	9.71754e-05	0	0	0	3.11391e-05		0.000460356	0.00036704	0.000111374	0.000550122	0.000152527	0.000204394	0.000290722	0.00157014	0.00147631	0.00106153		0	0	0	0	0	4.69116e-05	0.000422797	0	0	0		0
>SD_Ssd-01231	0	0	0	0	0	0	0	0		0.0015817	0.000207684	0	3.28872e-05	0	0.00174181	0		0	0.000409047	0	0	0	0	0	0		0.00143419	0.0027528	0	0.000122249	0.00033556	3.40657e-05	0.000207658	0.000444379	0.000565917	0.00155438		0	0	0	0	0	6.25489e-05	0.000591916	0	0	0		0
>SD_Ssd-00782	4.37809e-05	0	7.27061e-05	0.000211615	0.00213648	0.000370885	0.000427664	3.64937e-05		0.000281672	0.000138456	0.000145193	6.57743e-05	0.000517045	0.000445579	0.000212215		8.06062e-05	3.40872e-05	4.99085e-05	0.000437289	0.000781189	0.000436135	0	3.11391e-05		0.000336414	0.000244693	0	0	0.000122022	0.000170329	0.000332254	0.000799881	0.000492102	7.58236e-05		0.000424944	0.00113512	0	3.78065e-05	0	0	0.000211399	0.000105459	0	0.000233281		0
>SD_Ssd-21280	0.000131343	0	0.000412001	6.04613e-05	0.00121486	9.27214e-05	0.00928641	0.000255456		0	0	0	0	0	0	0		0.000295556	0	0.00056563	0	0.000442674	0.000189624	0.000172243	0.000560503		0	0	0	0	0	0	0	0	0	0		0.000779064	0.000744338	0.000106442	1.89032e-05	0	6.25489e-05	8.45594e-05	7.03062e-05	0	0.000103681		0
>SD_Ssd-01239	0	0	0	0	0	0	0	0.000291949		0.000541677	0.00129226	0	0.000887953	0.000172348	0.0017013	0		0	0.000170436	0	0	0	0	0	0		0.000371826	0.00140699	0.00055687	0.00103912	0.00100668	0.000170329	0.000622975	2.96252e-05	0.000319866	0.00121318		0	0	0	0	8.67397e-05	0	0	0	0	0.000103681		0
>SD_Ssd-01237	8.75618e-05	0	0	3.02307e-05	0.00092162	0.000324525	0	0		0.00149503	0.000161532	0.000290385	0	0.000654924	0.00243043	0.000169772		0.000268687	0	9.9817e-05	0	0.000156238	0.000246511	0.000602851	0.000217973		0.000495768	0.000122347	0	0.000122249	0.000183033	0.000102197	0.00024919	0.000296252	0.000492102	0.000341206		0.0017706	0.000316344	2.66106e-05	0.00102077	0	0	4.22797e-05	0	0	0.000103681		0
>SD_Ssd-21281	0	0	0	0	0	0	0	0		0.000606678	0	0.00217789	0.000855066	0.00258523	0	6.36645e-05		0	0.0013294	0	0	0	0	0	0.00171265		3.5412e-05	0.0004588	0	0.000244499	0	0.000170329	0.000622975	0.000177751	0.000123025	0.00200933		0	0	0	7.56129e-05	0	0	0	0	0	0		0
>SD_Ssd-00378	0	0	0	0	0	0	6.10948e-05	0		0.000303339	4.61521e-05	0	0	0.00272311	0.000162029	0.000148551		0	0	0	0	0	0	0	0		0.000318708	0.00055056	0.000306279	0	0.0011287	6.81315e-05	4.15317e-05	0.000207377	0.000319866	0		0	0	0	0	0	0	0	0	0	0		0
>SD_Ssd-01234	0	0	0	0	0	0	0	0		0.000130002	0.00126918	0.000116154	0.000822179	0.000792803	0	8.4886e-05		0	0.000971486	0	0	0.000182277	0	0.000129182	0		0.000318708	0.000152933	0	0	0.00189134	0.000885709	0.000955229	0.00127389	0.00118104	0.000568677		3.5412e-05	0	0	0	0	0	0	0	0	0		0
>SD_Ssd-21270	0.000131343	0	7.27061e-05	0.000362768	0.000251351	0.000788132	0	0.000164222		4.33341e-05	0.000346141	2.90385e-05	6.57743e-05	3.44697e-05	0	0.000127329		0.00174647	0.000102262	0.000382632	0.000809795	0.000234357	7.58495e-05	0.000344486	0.000249113		0.000106236	0.00018352	0.000445496	0.000122249	0.000183033	6.81315e-05	0	2.96252e-05	2.46051e-05	3.79118e-05		0.000602004	0.000260518	0.000532212	0.000132323	0.00184322	0.00039093	0.000507357	0.00050972	0.000642486	0.000336962		0.000447477
>SD_Ssd-21269	0.000612933	0	0.000193883	0.000332537	4.18918e-05	0.00111266	0.00158847	0		2.16671e-05	0	0	3.28872e-05	0.000275757	4.05071e-05	0		5.37374e-05	0	0.000365996	3.23918e-05	5.20793e-05	0.000360285	0.000473668	0.000186834		0.000194766	0	0	0.000122249	0	0.000204394	0.000166127	0.00056288	0.000393681	0.000227471		0.000389532	0.00442881	0.00042577	0.000737226	0	0.000328382	0.000295958	0.000228495	0	0.000544323		0
>SD_Ssd-01225	0.000262686	0	4.84707e-05	0.001179	0.000125676	0.000278164	0.000366569	0		0.000433341	0	5.80771e-05	0	0.000482576	4.05071e-05	0		5.37374e-05	0.000153393	0.000316087	0.000161959	0.000104159	0.000246511	0.000344486	3.11391e-05		0.000371826	3.05867e-05	0	6.11247e-05	6.1011e-05	0.000204394	0.00124595	0.00118501	0.00108262	0		0.00138107	0.000297735	0	0.00200374	2.16849e-05	0.000484754	0.000295958	0.000158189	0	0.000181441		0
>SD_Ssd-21293	0	0	0	0	0	0	0	0		6.50012e-05	2.3076e-05	0.000842117	0.00286118	0.00268864	0.00267347	0.00042443		0	0.000204523	0.000316087	0	0	0	0	0		0.000123942	0.000489386	0	0.000122249	0	0	0	0.00062213	0.000861178	0.00113735		0	0	0	0	0	0	0	0	0	0		0
>SD_Ssd-12490	0	0	0	0	0	0	0	0		0.000195004	0.000553825	0.000232308	6.57743e-05	0.000413636	0.000202536	0		0	0.000715832	0	0	0	0	0	0		0.000424944	0.000795253	0.000863149	0.00220049	0.000732131	0.000374723	0.00107982	0.000385128	0.000442892	0.000303295		0	0	0	0	0	0	0	0	0	0.000103681		0
>SD_Ssd-14094	0.00197014	0	0	0	4.18918e-05	0.00101994	0	0		0	0.000415369	0	0	0.000344697	0.000405071	0.000254658		0	0.000119305	0.000133089	0	0.000390594	0	0.00275589	0		7.0824e-05	0.000519973	0	0.000122249	0.000244044	3.40657e-05	0.00153667	0.000118501	9.84204e-05	0		0.00216013	0	0	0	0	0.000656763	0	0	0	0.000907206		0
>SD_Ssd-01218	0.000306466	0	0	0	0	0	3.05474e-05	0		0.000758347	0.000669205	0.000290385	0.000328872	0.000275757	0	4.2443e-05		0	0.000102262	0	0.000469681	0	1.89624e-05	4.30608e-05	0		0.00070824	0.00018352	2.78435e-05	0.000183374	0	0.000885709	0.000872165	0.000385128	0.000295261	0.00117527		0	0.00180502	0	0	4.33698e-05	0.00084441	0.000380518	0.000281225	0	0		0
>SD_Ssd-00313	0	0	0	0	0	0	0	0		4.33341e-05	0.00138456	0.00272962	0.00161147	0.000172348	0.000121521	0.000190994		0	0.0016021	0	0	0	0	0	0		3.5412e-05	0.000672906	2.78435e-05	0.000183374	9.15164e-05	0.000136263	0	0	9.84204e-05	0.000758236		0	0	0	0	2.16849e-05	0	0.000380518	0	0	0		0
>SD_Ssd-01236	0	0	7.27061e-05	0	0	0	0.00782014	0.000565652		8.66683e-05	0.000138456	0.000174231	0.000197323	0.000137879	0.00028355	6.36645e-05		0.000376162	1.70436e-05	0.000881717	3.23918e-05	0.000130198	5.68871e-05	0.000129182	9.34172e-05		1.7706e-05	0.000122347	0.000222748	0.000122249	0	0.000136263	8.30634e-05	8.88757e-05	4.92102e-05	7.58236e-05		0.000141648	0.000279127	0	0.000132323	0.000216849	3.12744e-05	0.000380518	0.000386684	0.000700894	2.59202e-05		0
>SD_Ssd-21272	0.00126965	0.00261997	0.00159953	0.00045346	8.37837e-05	0	0	0		0.000130002	0.000392293	0	3.28872e-05	0.000137879	0	0.000297101		0	0.000102262	3.32723e-05	0.000340114	0	0.000360285	0.000258365	3.11391e-05		0.000123942	6.11733e-05	0.000696088	0.000488998	6.1011e-05	3.40657e-05	0.000207658	5.92505e-05	7.38153e-05	3.79118e-05		0.000849888	0.000279127	0.000345938	0	0.00123604	0.000469116	8.45594e-05	0.000527296	0.000116816	7.77605e-05		0.000447477
>SD_Ssd-00617	4.37809e-05	0.000661886	4.84707e-05	0	0	0.00268892	0.00192449	9.12342e-05		0	4.61521e-05	2.90385e-05	3.28872e-05	0	0	0		0.00193455	0	0.000133089	0	0.00132802	0.000815382	0.00124876	0.000249113		0	0	0	0	3.05055e-05	0	0	0	9.84204e-05	0.000113735		3.5412e-05	0.000279127	0	0.000415871	4.33698e-05	3.12744e-05	0.000761035	0.000755791	0.000175223	5.18403e-05		0
>SD_Ssd-00636	0	0	0	0.000151153	0	0	0	0		0	2.3076e-05	0	0	0.00313674	0	0.000827639		0	0.000409047	0	4.85877e-05	0	0	0	0		0.00109777	0.00159051	0.000222748	0.000488998	0	6.81315e-05	0.000913697	0.000385128	0.000270656	0		0	0	0	0	0	0	0	0.000210919	0	0		0
>SD_Ssd-13212	0	0	0	0	0	0	0	0		0.000151669	0.000184608	0.000435578	0.000263097	3.44697e-05	0.000121521	0		0	3.40872e-05	0	0	0	0	0	0		0.000247884	0.000152933	0	0	0.00128123	0.00047692	4.15317e-05	0.000148126	4.92102e-05	0.00997081		0	0	0	0	0	0	0	0	0	0		0
>SD_Ssd-21316	0	0	0	0	0	0	0	0		0	0.00203069	0	0	0.000241288	0.000769636	0		0	0.000204523	0	0	0	0	0	0		0.000106236	0	0	0	6.1011e-05	0.000817578	0.00876319	0	0	0.00151647		0	0	0	0	0	0	0	0	0	0		0
>SD_Ssd-01209	0	0	0	0	0	0	0.00012219	0		0.000260005	0.00161532	0.000116154	0.00184168	0.000689394	0.000526593	4.2443e-05		0	0	0	0	0	0	0	0		0.00727717	0	0	0	0.000366066	3.40657e-05	0.00024919	0	0	0		7.0824e-05	0	0	0	0	0	8.45594e-05	0	0	0		0
>SD_Ssd-21266	0.000262686	0.000413679	7.27061e-05	0	0.000502702	0.000973574	0.00302419	0.00253631		0	0	0	0	0	0	0		5.37374e-05	0	0.00163034	0.000259134	0.000234357	0.000284436	8.61215e-05	0.000124556		0	0	0	0	0	0	0	0	0	0		0.000106236	0.000744338	0	0.00170129	0.000281904	0.000140735	0.000211399	0.000790945	0.000350447	0		0.000255701
>SD_Ssd-01232	0	0	0	0	0	0	0	1.82468e-05		0.000108335	0.00110765	0	0	0.000275757	0.000202536	8.4886e-05		0	0.000596527	0	0	0	0	0	0		0.000407238	0.000122347	0.00531811	0.000488998	0.000274549	0.00122637	0.000290722	0.000207377	0	0.000113735		0	0	0	0	0	0	0	0	0	5.18403e-05		0
>SD_Ssd-21273	0	0	0	0	0	0	0	0		0	0	0.0042977	0.000986615	0.00120644	0	4.2443e-05		0	0.000170436	1.66362e-05	0	0	0	0	0		0	0.00241635	0	0	0.000122022	0	0	0.000177751	0.000270656	0.000265383		0	0	0	0.00211716	0	0	0	0	0	0.000388802		0
>SD_Ssd-21265	0	0	2.42354e-05	0	0	4.63607e-05	0	0		0	0	0	0	0	0	0		0.000107475	0	0.00552321	3.23918e-05	0.000885347	0.00132737	0.00150713	0.000124556		0	0	0	0	0	0	0	5.92505e-05	0.000172236	0		0.000106236	5.58254e-05	0.00119748	0.00111529	0	3.12744e-05	8.45594e-05	0.000158189	0.00169383	0.000259202		0
>SD_Ssd-21305	0	0	0	0	0	0	0	0		0	0	0	0.0118065	0	0	4.2443e-05		0	0	0	0	0	0	0	0		0	0	0	0	6.1011e-05	0	0.000456849	0.000118501	4.92102e-05	0.000568677		0	0	0	0	0	0	0	0	0	0		0
>SD_Ssd-00670	0	0	4.84707e-05	0	0.000209459	9.27214e-05	6.10948e-05	9.12342e-05		0.00156003	0	2.90385e-05	0.000624856	0.0019303	0.00230891	0.000403209		0.000161212	0	3.32723e-05	0	2.60396e-05	0.000910194	4.30608e-05	0		0.000690534	0.000214107	0	0	3.05055e-05	0.000102197	0.000166127	0.00056288	0.000639732	0		0.0014873	0.000111651	0	3.78065e-05	6.50548e-05	1.56372e-05	0.000507357	1.75765e-05	0	0		0
>SD_Ssd-00806	0.00140099	0	0.000387766	0.00139061	0	0.00143718	0	0.000237209		0	0	0	0	0	0	4.2443e-05		0	0	8.31808e-05	0.00131187	0.000260396	0.000568871	0.00163631	0.000280252		0	0	2.78435e-05	0	6.1011e-05	0	0	0	0	0		0.000212472	0.000446603	0.000585433	7.56129e-05	2.16849e-05	0.000703675	0.000591916	0.000105459	0.00134338	2.59202e-05		0.000942899
>SD_Ssd-21278	0	0	0	0	0.00046081	0	0	0		0.000346673	0.000553825	0.000145193	0.00171013	0	0.000445579	0.000190994		0	0.00117601	0.000365996	0	0	0	0	0		8.853e-05	0.0004588	0	0	0.00033556	0.000681315	8.30634e-05	0	0	0.000151647		0	0	0	0	0	0.000109461	0	0	0.00105134	0		0
>SD_Ssd-21282	0	2.75786e-05	0.000145412	6.04613e-05	0.000125676	0	0.00626222	0		0	0	0	0	0.000137879	0	0		0.000456768	0	1.66362e-05	0.000210547	0.00247377	0.000568871	8.61215e-05	0.000311391		0	0	0	0	0	0	0.000124595	0.000177751	0.000270656	0		0.000283296	0.000595471	0.000212885	0.000283549	0	7.81861e-05	0.000422797	0	0	0.000751685		0
>SD_Ssd-21277	0	0	0	0.000272076	0.000125676	0	0	0		0.00296839	2.3076e-05	0	0.000164436	6.89394e-05	0	0		8.06062e-05	0.000221567	6.65447e-05	0	0	0	0	0		0.000141648	0	0	0	0.00640615	3.40657e-05	0.000456849	0.000385128	0.000861178	0		0	1.86085e-05	7.98318e-05	1.89032e-05	2.16849e-05	0	0	3.51531e-05	0	7.77605e-05		0
>SD_Ssd-00574	0	0	0	0	0.000167567	0	9.16422e-05	0.000255456		0.000758347	0.00011538	0.00153904	0.00147992	0.000206818	0.000769636	0.000318323		0	0.000340872	9.9817e-05	0	0	1.89624e-05	0	0		7.0824e-05	0.000152933	8.35306e-05	0.000122249	0.000244044	0.000340657	0.000207658	0.000444379	0.000369076	0.000151647		0	0	7.98318e-05	0	0	0.000203284	0.000169119	3.51531e-05	0	0.000336962		0
>SD_Ssd-21274	0.00350247	0	0	0	0	0	0	0		0	0	0	0.000164436	3.44697e-05	0.000364564	0		0	0	0.000815172	0	0.000390594	0.00079642	0.00137794	0		0.000106236	0	0	0	3.05055e-05	0	8.30634e-05	0	7.38153e-05	0		0.000247884	0	0.000266106	0.005274	0	0	0	3.51531e-05	0	0.000959046		0
>SD_Ssd-21286	8.75618e-05	0	0	0	0.00217838	0	0	0		0.00318506	6.92281e-05	0	0.000295984	0	0.0028355	8.4886e-05		0	3.40872e-05	6.65447e-05	0	0.000937427	3.79248e-05	4.30608e-05	0.00130784		3.5412e-05	0.000122347	0	0.000183374	0	0.000102197	8.30634e-05	0	0	0		0	0	0	5.67097e-05	0	3.12744e-05	0	0.000210919	0.000175223	0.000181441		0
>SD_Ssd-00845	0.000218905	0	0.000266589	9.0692e-05	0.000251351	4.63607e-05	6.10948e-05	0.000182468		0.000650012	0	5.80771e-05	0.000526195	0.000137879	0.00101268	8.4886e-05		0.000403031	0	0.00302778	0.000210547	0.000182277	0.000227549	0.000301425	0.000311391		0.000690534	0.00082584	0	0	3.05055e-05	0.000170329	8.30634e-05	2.96252e-05	9.84204e-05	0		0.000212472	0.000204693	0	0.000491484	2.16849e-05	0	0	3.51531e-05	0	0		0
>SD_Ssd-12468	0	0	0	0	0	0	0	0.000328443		2.16671e-05	0.000323064	0.000116154	3.28872e-05	6.89394e-05	8.10143e-05	4.2443e-05		0	0.000460178	0	0	0	0	0	0		0.000106236	9.176e-05	0.00222748	0.00433985	0.000122022	0.000851644	0.000539912	8.88757e-05	0.000147631	3.79118e-05		0	0	0	0	0	0	0	0	0	0.000414723		0
>SD_Ssd-00925	0	0	0	0	0	0	6.10948e-05	0		0	0	0	0	0.000103409	0.000162029	6.36645e-05		0	6.81745e-05	3.32723e-05	0.00100415	0	0	0	0		0.000141648	0	0	0	0	0.000102197	0.000373785	0	0	0		3.5412e-05	0	0	0.00589781	0.000238534	0.000453479	0.000169119	0	0.00443899	2.59202e-05		0
>SD_Ssd-01227	0.00157611	0	0.000218118	9.0692e-05	0	0.000324525	0	0		0	0	0	0	0	0	0		0	0	0.000133089	0.00123089	0.0024998	0.00149803	0.000732033	3.11391e-05		0	0	0	0	3.05055e-05	0	0	0	0	0		0.000247884	0.00124677	0.00196918	0	0.000151794	0.000250195	0	0.00100186	0.000759301	0.000259202		0
>SD_Ssd-01228	8.75618e-05	0	0.000727061	9.0692e-05	0.000795945	0.000463607	3.05474e-05	3.64937e-05		6.50012e-05	0	0.000377501	0.000164436	3.44697e-05	8.10143e-05	2.12215e-05		0	0.000818094	0.000815172	0	0.000260396	0.00326153	0.00155019	0.000280252		0	0	0	0.000488998	0	0	0	0.000385128	0.000393681	0		0	0	0	0.000623807	0	0	0	0.000369107	0	5.18403e-05		0
>SD_Ssd-21290	0	0	9.69415e-05	0.000211615	0.000754053	0.000370885	0.00467375	0		0.000130002	0	0	6.57743e-05	0	8.10143e-05	0		0.000107475	0	0.000632174	4.85877e-05	0.000104159	0.000701608	0.00129182	3.11391e-05		0	6.11733e-05	0	0	0.000244044	0	8.30634e-05	0	0	0.000113735		0.00053118	0.00024191	0.000372548	0.000945162	0	0	0.000465077	0.00050972	5.84078e-05	0.000622084		0
>SD_Ssd-21289	0	0	0	0	4.18918e-05	0.000231803	0.00201613	0.000474418		0	0	0	0	0	0	0		0.0108012	0	3.32723e-05	0	0	0	0.000172243	6.22781e-05		0	0	0	0	0	0	0	0	0	0		3.5412e-05	1.86085e-05	0	3.78065e-05	0	7.81861e-05	4.22797e-05	0	0	7.77605e-05		0
>SD_Ssd-00366	0	8.27358e-05	0.000121177	0.000332537	0.000963512	0.000185443	0	0.000145975		0.000563344	9.23041e-05	0.000145193	0.000328872	0.000310227	0.000607607	0.000148551		0	6.81745e-05	0.000232906	0.000761208	0.000156238	7.58495e-05	4.30608e-05	3.11391e-05		0.000743652	0.0004588	0	0	0.00158628	0.000102197	0.000207658	0.000177751	0.000492102	0.000796148		0.000141648	0.000279127	2.66106e-05	0.000132323	2.16849e-05	0.000625489	8.45594e-05	0.000738215	0.000350447	2.59202e-05		0
>SD_Ssd-01238	0	0	0	0	4.18918e-05	0.000324525	0	5.47405e-05		0.000346673	9.23041e-05	0.000232308	0	3.44697e-05	0	8.4886e-05		0	0.000749919	8.31808e-05	0	0	0.000170661	0.00103346	0		0.00026559	0.00018352	0	0.000672372	0	0	0.000290722	0.0026959	0.00189459	0		0	0.000223302	2.66106e-05	0	0	0.000312744	4.22797e-05	0	0.000116816	0.000388802		0
>SD_Ssd-21301	0	0	0	0	0	0.000185443	0	0		0	0	0	0	0	0	0		0	0	0	0	0.000182277	0.00441823	0.00818154	0		0	0	0	0	0	0	0	0	0	0		0	0	0.000133053	0	0	0	0	0	0	0.000829445		0
>SD_Ssd-21298	0.00048159	0	0	0	0.000879729	0.000463607	0	0		0	0	0	3.28872e-05	0	4.05071e-05	0		0.000537374	0	0.000316087	9.71754e-05	0.000859308	0.000587834	0.00124876	0.00065392		1.7706e-05	9.176e-05	0	0	0	6.81315e-05	0	0	0	3.79118e-05		0.00332873	5.58254e-05	0.000478991	0.000245742	0	3.12744e-05	0.000126839	0.00189827	0.00105134	0.000103681		0
>SD_Ssd-00650	0.00516615	0	9.69415e-05	0	0	0.00125174	0	0.000127728		0	0	0	0	0.00182689	8.10143e-05	0		0	0	1.66362e-05	0	0	0.000113774	0.000258365	3.11391e-05		0	0	0	0	0	0	0.00024919	0.000829507	0.000762758	0		7.0824e-05	1.86085e-05	0.000532212	0	0	0	0.00101471	5.27296e-05	0.000759301	2.59202e-05		0
>SD_Ssd-21291	0	0	4.84707e-05	0	0.000377027	4.63607e-05	0	0		2.16671e-05	0	2.90385e-05	0	0	4.05071e-05	0		0	0	1.66362e-05	0	0.000182277	0.000189624	0	0		0	0	0	0	0	0	0	2.96252e-05	4.92102e-05	0		0.000283296	0	0.00755741	0	0	0	0	0	0	0.00440643		0
>SD_Ssd-00399	0	0	0	0	0	4.63607e-05	0	0		0.000151669	0.000807661	0	0.000263097	0.000206818	0.000243043	0.00027588		0	0.000153393	0	0	0	0	0	0		0.000566592	0.000152933	0.000640401	0.00207824	0.000274549	0.000681315	0.000664507	0.000740631	0.000492102	0.000151647		0	0	0	0	0	0	0	0	0	0.000440643		0
>SD_Ssd-13630	0.000350247	0	0	6.04613e-05	0.00184324	0.000231803	0.00439883	0		0	0	0.000232308	9.86615e-05	0	0	0		0.000591112	0	0.000133089	6.47836e-05	0.00106762	0.000436135	0.000215304	0.000155695		1.7706e-05	3.05867e-05	0	0	3.05055e-05	0	8.30634e-05	0	0.000172236	0		7.0824e-05	0.000427995	2.66106e-05	0.00120981	0	0	0.000211399	0.000474567	0	0.000622084		0
>SD_Ssd-00327	4.37809e-05	0	0.00067859	0.00241845	0	0	0	0.000200715		0.000108335	0.00113073	0.000377501	0.000263097	0.000137879	8.10143e-05	8.4886e-05		2.68687e-05	0.000306785	9.9817e-05	0.000793599	0	0	0.000430608	9.34172e-05		3.5412e-05	0.000122347	0	6.11247e-05	3.05055e-05	0.000272526	0.000373785	0	0.000172236	0.000568677		7.0824e-05	7.44338e-05	0.00106442	0	0	4.69116e-05	0.000253678	0	0	2.59202e-05		0.00103879
>SD_Ssd-13288	0	0	0	0	4.18918e-05	0	0	0.000510912		0.000693346	0.000276912	0.000377501	0.00184168	0.00120644	0.000729129	0.000318323		0.000134344	0.000289741	0	0.000129567	0	0	0	0.00112101		0.000159354	0.00100936	0.000111374	0.000244499	0.00033556	0.000136263	0.000622975	2.96252e-05	9.84204e-05	3.79118e-05		0	0	0	0	0	0.000375293	0.000126839	0	0	0		0
>SD_Ssd-00295	0	0	0	0	0	0	0	3.64937e-05		6.50012e-05	0.000138456	0	0	0.000310227	0.000121521	0.00222826		0	6.81745e-05	0	0	0	0	0	0		0.000123942	0.000489386	0	0.00397311	0.000274549	0.00180548	0	0.000444379	0.000467497	0		0	0	0	0	0.000173479	3.12744e-05	0	0	0	0.000285122		0
>SD_Ssd-16187	0.000131343	0	0.000266589	0.000151153	0	0.00148354	0.00222996	0		4.33341e-05	0	0	3.28872e-05	0.000241288	0	0		0.00588425	0	0.000116453	0	0.000338515	0.000132737	0.000516729	3.11391e-05		1.7706e-05	3.05867e-05	0	0	0	0	0	0	0	0		0.000141648	0.000930423	2.66106e-05	0.000170129	4.33698e-05	6.25489e-05	8.45594e-05	1.75765e-05	0	0.000207361		0
>SD_Ssd-21284	0	0	0.000848238	0.000241845	0	0.000880853	0	7.29874e-05		0.000195004	0.000807661	0.000261347	0	0.000172348	4.05071e-05	0.000148551		0.000107475	0.00037496	0.000865081	3.23918e-05	2.60396e-05	0.00106189	0.000344486	0.000404808		0.000141648	0.000519973	0.000417653	6.11247e-05	0.000579604	0.000136263	8.30634e-05	0.000207377	0.000270656	7.58236e-05		3.5412e-05	0.00113512	0.000319327	0	0.000151794	0	0.000380518	0	0	0		0
>SD_Ssd-21300	0	0	0	0	0	0	0	0		0.000173337	0.00023076	8.71156e-05	6.57743e-05	0.000103409	8.10143e-05	0.000106108		0	1.70436e-05	1.66362e-05	0	0	0	0	0		5.3118e-05	0	0	0	0.000549099	0.00419009	0	0.000237002	0.000147631	7.58236e-05		0	9.30423e-05	0	0	0	3.12744e-05	4.22797e-05	0	0	0		0
>SD_Ssd-21275	0	0.000110314	0	0	0.000377027	0.000370885	6.10948e-05	0		0.000455008	0.000461521	0.000116154	0.000295984	0.000137879	0.000445579	0.000636645		2.68687e-05	0.000681745	0	3.23918e-05	0	0	0	0		0.000513474	0.000336453	0	0.000122249	0.000549099	0.000272526	0	0.000207377	0.000196841	0.000151647		3.5412e-05	0	0	0	0.000693917	0.00150117	0.000930154	0.000439414	0	0.000129601		0.000143832
>SD_Ssd-16919	0.000175124	0	0.00031506	0.00120923	0.00318378	0	0	0		0	0	0	0	0	0	0		5.37374e-05	0	0	0.000680228	0.00184881	0	4.30608e-05	0		0	0	0	0	0	0	8.30634e-05	0	0	0		0.00237261	0	0.000319327	0.001172	0	6.25489e-05	0	0	0.00128497	0.000155521		0
>SD_Ssd-21299	0	0	0	0	0.000125676	0	0	0		0.000260005	0.0027922	0.000319424	0.000197323	0.00134432	0.000810143	6.36645e-05		0	0.000102262	0	0	0	0	0	0		0.00026559	0.000305867	2.78435e-05	0.000305623	0.0011287	0.0011923	0.000124595	0.000118501	0.000319866	0.00041703		7.0824e-05	0	0	0	0	0	0	0	0	0		0
>SD_Ssd-13152	0.00223283	8.27358e-05	2.42354e-05	0.00111853	0	0.000788132	0.00164956	0		4.33341e-05	0	2.90385e-05	3.28872e-05	0.000206818	0	0.000190994		2.68687e-05	0	0.00133089	9.71754e-05	0.000208317	0.00032236	0.000387547	0.000217973		5.3118e-05	0	0	0	0	0	0	0.000385128	0.000270656	0		0.000424944	0.000186085	0.000798318	0.000207936	0	0.000641126	0.000549636	0.000105459	0.000175223	0.000259202		0
>SD_Ssd-01243	0	0	0.000799767	6.04613e-05	0.000251351	0	9.16422e-05	0.000145975		0	0	0.000232308	0.00108528	0.000137879	8.10143e-05	0		2.68687e-05	0.000562439	0	0	0	0	0	0		0.000460356	6.11733e-05	0	0.000122249	0.00137275	0.000102197	0.000166127	0	0	0.000682413		3.5412e-05	0	0	0.00126652	0	0	0.00207171	0.000210919	0	0.000829445		0
>SD_Ssd-01226	0	0	0.000339295	6.04613e-05	8.37837e-05	0.000185443	0	0.000894095		4.33341e-05	0.000207684	0.000522694	6.57743e-05	0.000137879	0	0		0.000698587	8.52181e-05	0.000282815	1.61959e-05	2.60396e-05	0.000208586	0	0.00149468		7.0824e-05	0.000122347	5.5687e-05	0	3.05055e-05	3.40657e-05	0	0.000207377	7.38153e-05	0.000189559		0.00035412	0.0013212	0.000106442	0.000245742	0.00277567	0.000938233	0.000253678	8.78827e-05	0	0.000129601		0.000591309
>SD_Ssd-00253	0	0	0	0	0	0	0	9.12342e-05		4.33341e-05	0.00119995	0.000464617	0.000591969	0	0.000486086	0		0	0.00129531	0	0	0	0	0	0		0.000371826	0.000152933	0.000139218	0.000977995	0.000854153	0.000579118	0.00149514	0.000118501	0.000196841	0		0	0	0	0	0	0	0	0	0	0.000129601		0
>SD_Ssd-21283	0	0	0	0	0	0	0	0		0.00286005	4.61521e-05	8.71156e-05	0.000295984	0	4.05071e-05	0.000297101		0	0.00115897	0	0	0	0	0	0		8.853e-05	0.000795253	0	0.000183374	0.00228791	0	0	0.000533254	0.000467497	0		0	0	0	0	0	0	0	0	0	0		0
>SD_Ssd-00626	0.00122587	0.00311638	0.00164801	0.000272076	0	4.63607e-05	0	1.82468e-05		8.66683e-05	0.00011538	2.90385e-05	0	0	0	0.000127329		0	6.81745e-05	1.66362e-05	0.000242939	0	0.000113774	0	0.000217973		5.3118e-05	9.176e-05	0.000361966	0.000855746	0	3.40657e-05	0.000290722	0	2.46051e-05	0		0.000495768	0.000111651	0.000319327	0	0.000281904	0.000484754	0.000253678	0.000544873	0.000175223	0.000233281		1.59813e-05
>SD_Ssd-21294	0.00175124	0.000303365	2.42354e-05	0	0	0.000509968	0	1.82468e-05		0.000151669	0.000253836	0.000145193	0.000197323	3.44697e-05	0	8.4886e-05		0	3.40872e-05	0.000133089	0	0.00169258	3.79248e-05	0.000258365	0		5.3118e-05	0.000305867	0	0	0	0.000102197	0.000124595	8.88757e-05	0.000221446	7.58236e-05		0	7.44338e-05	0.000532212	9.45162e-05	0	0	0	0.00133582	0.000350447	0.000751685		0.000127851
>SD_Ssd-01241	0	0	0	0	0	9.27214e-05	0	0		0.00429008	9.23041e-05	2.90385e-05	0.000394646	0.00144773	0.0017013	2.12215e-05		0	0.000136349	1.66362e-05	0	0	0	0	0		0.00141648	0.000152933	0	0	0	0	4.15317e-05	0.000177751	0.000221446	0.000758236		0	0	0	0	0	0.000156372	0	0	0	0		0
>SD_Ssd-00009	0	0	0	0	0	0	0	0		0	0.00805354	2.90385e-05	0	0.000275757	0	0		0	0.00114192	0	0	0	0	0	0		0	0	0.000612557	0	0.00192184	0	0	5.92505e-05	2.46051e-05	0		0	0	0	0	0	0	0	0	0	0		0
>SD_Ssd-21296	0	0.000799779	2.42354e-05	0.000392999	0	0	0.00668988	0.000127728		0	0	5.80771e-05	0	0	0	0		0.000698587	0	0.000149726	0	0	0	0	0.000155695		0	0	0	0	0	0	0	0	0	0		0	0.00225162	0.00109103	0	0	0	0	0.000333954	5.84078e-05	2.59202e-05		0
>SD_Ssd-00100	0	0	0	0	0	4.63607e-05	0	0		2.16671e-05	0.00113073	0.00162616	0.00121683	0.000241288	0.000243043	6.36645e-05		0	0.00148279	0	0	0	0	0	0		7.0824e-05	0.000703493	0.000111374	0.000183374	0.000122022	6.81315e-05	0	5.92505e-05	2.46051e-05	0.000151647		0	0	0	0	0	0	0	0	0	0		0
>SD_Ssd-21310	0.00175124	0	0.00392613	0	0	0	0	0		6.50012e-05	0	0.00020327	0	0	0	8.4886e-05		0	0	0.000182998	0	0.00067703	3.79248e-05	0.000430608	6.22781e-05		0.000141648	0	0	0.000733496	3.05055e-05	0	0	8.88757e-05	0.000246051	0		0	0	0.000292717	9.45162e-05	0	0	0.00139523	0	0	0.00139969		0
>SD_Ssd-15427	0.000262686	0	0.000339295	6.04613e-05	0.000167567	0.000463607	0.00109971	0.000237209		6.50012e-05	0	0.000174231	9.86615e-05	0.000137879	4.05071e-05	4.2443e-05		0.00083293	3.40872e-05	0.00163034	9.71754e-05	0.000338515	0.000360285	0.000172243	9.34172e-05		8.853e-05	0.000214107	5.5687e-05	6.11247e-05	0	0	0	5.92505e-05	7.38153e-05	0.000113735		7.0824e-05	0.000502428	0.000904761	0.000207936	0	9.38233e-05	0.000169119	0.000228495	0.00204427	0.000518403		0
>SD_Ssd-13575	0.000919399	0	0	6.04613e-05	4.18918e-05	0.000185443	0	5.47405e-05		0.00151669	0.000207684	0	3.28872e-05	0.000310227	0.000648114	0.000254658		0.000161212	0	0.000199634	6.47836e-05	0	0.000170661	0.000861215	0.000591642		0.00100924	0.000214107	0	0	6.1011e-05	0.000204394	0.00024919	0.000592505	0.000295261	0.000758236		0.000389532	5.58254e-05	0	0.000491484	0	0	0	0.000281225	0.000116816	7.77605e-05		0
>SD_Ssd-21262	0	0.00237176	2.42354e-05	0	0	0	0.000397116	1.82468e-05		0	0	0	0	0	0	0		0	0	0	4.85877e-05	0	1.89624e-05	0	3.11391e-05		0	0	0	0	0	0	0	0	0	0		0	3.72169e-05	0	0	0	4.69116e-05	0.000126839	0	0	0		0.00965273
>SD_Ssd-16329	0	0	0	0	0	0	3.05474e-05	0		4.33341e-05	0.00124611	0	0.000559082	0.000137879	0.000688622	0		0	0	0.000482449	0	0	0	0	0		0.000637416	0	0	0	0	0.00272526	0.00398704	5.92505e-05	9.84204e-05	7.58236e-05		0	0	0	0	0	0	0.000338238	0	0	0		0
>SD_Ssd-01242	0	0	0	0	0	0	0	0		0.000281672	0.000484597	5.80771e-05	0.000394646	0.000137879	0.000324057	0.000127329		0	0.000664701	0	0	0	0	0	0		0.000637416	0.00036704	0.00116943	0.000672372	0.000579604	0.000545052	4.15317e-05	0.000296252	0.000319866	0.000151647		0	0	0	0	0	0	4.22797e-05	0	0	0.000103681		0
>SD_Ssd-21313	0	0	0	0.000120923	0	0.00064905	0	0.000145975		2.16671e-05	0	0.000232308	0	6.89394e-05	0	0.000339544		2.68687e-05	3.40872e-05	0	0.000534465	0.000234357	0.00079642	0.000258365	0.000217973		0	0	0	6.11247e-05	3.05055e-05	0	0.00236731	8.88757e-05	2.46051e-05	0		0.00138107	0.000316344	0.000106442	3.78065e-05	0.000108425	0.000125098	0.00126839	0	0.000233631	0.000336962		0
>SD_Ssd-21287	0	0	0	0	0	0	0	0		0	0.00103842	0.00220693	0.000789292	0	0.0017013	4.2443e-05		0	3.40872e-05	0	0	0	0	0	0		0	0.000581146	8.35306e-05	0	0	0	0	2.96252e-05	0	0.000189559		0	0	0	0	0	0	0	0	0	0		0
>SD_Ssd-00333	0	0	0.000169648	0	0	0.000417246	0	0		4.33341e-05	0.00011538	0.000755002	0.00023021	0	0	0.000254658		0	0.000323829	1.66362e-05	0	0	0	0	0.000560503		8.853e-05	0.00180461	0.000278435	0.000244499	9.15164e-05	0.000136263	4.15317e-05	5.92505e-05	0.000123025	0.000985707		0	0	0	0	2.16849e-05	0	0	0	0	2.59202e-05		0
>SD_Ssd-21285	0.000437809	2.75786e-05	0.000145412	0.000120923	0	0.000139082	6.10948e-05	0.00520035		0.000411674	0.000161532	0	9.86615e-05	0	0	0.000381987		0	0	0	6.47836e-05	2.60396e-05	0	0.000344486	0		0	0.000122347	2.78435e-05	0.000183374	0	0	0	0.000118501	2.46051e-05	0		0.000283296	3.72169e-05	7.98318e-05	5.67097e-05	0	0.000125098	0.000465077	3.51531e-05	0.00175223	5.18403e-05		0
>SD_Ssd-13211	0	0	0	0	0.000502702	0.000463607	0	0.00286475		0.00073668	0	5.80771e-05	0	0.000861742	0.00121521	0.000127329		0.000886668	8.52181e-05	0.000166362	0	0	0.000568871	0	0		0.000141648	9.176e-05	0	0	6.1011e-05	0.000306592	8.30634e-05	0.000237002	0.000295261	0.000379118		0.000956125	0	0	5.67097e-05	0	0	0.000676476	1.75765e-05	0	5.18403e-05		0
>SD_Ssd-21315	0	0	4.84707e-05	0	0	0	0	0		0	6.92281e-05	0.00528501	0.00046042	0.000103409	0	0		0	0	3.32723e-05	0	5.20793e-05	0	0	0		0	0.000428213	8.35306e-05	0.000122249	0	0	4.15317e-05	2.96252e-05	9.84204e-05	0.000492854		0.00169978	1.86085e-05	0	9.45162e-05	0	1.56372e-05	8.45594e-05	0	0	0.000129601		0
>SD_Ssd-13567	0.00394028	0	0	0.00142084	0	0	0	0		0	0	0.000377501	0	0.000448106	0.0005671	0		8.06062e-05	0.00037496	0	0	0	0.000113774	0.00107652	0		0	0.000122347	0.00047334	0	0	0.000783512	4.15317e-05	2.96252e-05	0	0		0.00035412	0.00048382	0	0	0	0.000656763	0	0	0	0		0
>SD_Ssd-21292	0	0	0	0	0	0	0.000213832	0.000620393		0.000498342	0	8.71156e-05	9.86615e-05	0.000482576	0	0		0.000940405	1.70436e-05	0	0.000583053	0	0	0	0.00230429		0.000141648	0.000214107	0	0	0.000488088	6.81315e-05	0	8.88757e-05	0	0.000189559		0	0.000223302	0	3.78065e-05	0	0.00225176	0.00135295	0.000140612	0.000292039	0		0
>SD_Ssd-00440	0.000306466	0	9.69415e-05	0.00175338	0	0.000278164	0	0.0011313		0	4.61521e-05	0	0	0	0	0.000106108		0	8.52181e-05	0.000282815	0.000583053	7.81189e-05	0.000265473	0.00055979	0.000249113		0	0	0	6.11247e-05	0	0	0	2.96252e-05	0	0		0.00017706	0.000111651	0.00167647	1.89032e-05	4.33698e-05	0.000109461	0.000295958	8.78827e-05	0.000350447	7.77605e-05		0.0028287
>SD_Ssd-13121	0	0	0.000218118	0	4.18918e-05	0	0	0.000675133		0.000216671	4.61521e-05	0	0.00368336	0.000172348	0	4.2443e-05		0.000188081	0.000664701	1.66362e-05	0.000291526	0	1.89624e-05	0	0.00108987		7.0824e-05	0.000397626	0	0	0	3.40657e-05	0.000332254	0.000888757	0.000664337	0		0	0	0	0.000661613	0	0.000156372	0	0	0	0		0
>SD_Ssd-21279	0.00048159	0	9.69415e-05	9.0692e-05	0	0.000463607	0	1.82468e-05		0	0	0	0	0	0	0		0.000322425	0	0.000499085	0	7.81189e-05	0.00644721	0	0.000871894		0	0	0	6.11247e-05	0	0	0	2.96252e-05	0	0		0.00152272	9.30423e-05	0.000106442	0.000737226	0	0	0	8.78827e-05	0	0.000207361		0
>SD_Ssd-21314	0.00135721	0	0	0	0.000544594	4.63607e-05	0	0.000127728		4.33341e-05	0	0	0	0	0.00028355	0		0.000241818	0	8.31808e-05	3.23918e-05	0	0.000151699	0	0.000249113		5.3118e-05	0	0	0	0	0	0	0.000385128	0.000344471	0		0.00173519	0	0	0.000661613	0	0	4.22797e-05	5.27296e-05	5.84078e-05	0.00554692		0
>SD_Ssd-12932	0	0	0	9.0692e-05	8.37837e-05	0.000370885	0	0		0.000108335	0.000669205	0	9.86615e-05	0.000206818	4.05071e-05	6.36645e-05		0.00120909	0.000221567	0	8.09795e-05	0	0.000151699	0	0.000155695		0.000318708	0.000244693	5.5687e-05	6.11247e-05	0.000213538	0	0.00107982	0.000177751	0.000123025	0.000265383		0	0	0	0.000850646	0	0	0.00300186	0	5.84078e-05	0		0
>SD_Ssd-00704	4.37809e-05	0	0.000121177	0.000272076	0	0	0	0		0.000238338	4.61521e-05	0.000145193	0.000164436	0.000241288	0.000162029	2.12215e-05		0	0	0.000249543	0.000210547	0.000859308	0	8.61215e-05	0.000124556		0	0	0	0	0	0	8.30634e-05	0.000681381	0.000910388	0		0.00017706	1.86085e-05	0.00186274	5.67097e-05	0	0.000516028	0	1.75765e-05	5.84078e-05	0.000129601		0
>SD_Ssd-19699	0	0	0.000218118	0	0	0	0	5.47405e-05		0.000281672	6.92281e-05	0.00136481	0.000591969	0.000241288	0.000324057	2.12215e-05		0	0.000903312	0.000282815	1.61959e-05	0	0	0	0		0.00053118	0.000244693	8.35306e-05	0.000611247	0.000244044	0.000306592	0.000581444	0.000385128	0.000172236	0		0	0	0.000106442	0.000396968	0	0	0	0	0	0		0
>SD_Ssd-00023	0	0	0	0	4.18918e-05	0	0.000213832	0.000894095		2.16671e-05	0.00267682	0.000551732	0.000394646	6.89394e-05	0	0.000127329		0.00233758	0.000255654	0.000116453	0	0	0	0	0		1.7706e-05	6.11733e-05	0	0	0	0.000272526	0.000996761	8.88757e-05	0	3.79118e-05		0	0.000130259	0	0	8.67397e-05	6.25489e-05	0.000253678	0	5.84078e-05	2.59202e-05		0
>SD_Ssd-12393	0.00135721	0	0.000121177	0.00196499	0	0	0.00183284	0		0	0	0	0	0	0	0		5.37374e-05	0	4.99085e-05	1.61959e-05	0	0	0.000387547	0.00233543		0	0	0	0	0	0	0	8.88757e-05	7.38153e-05	0		0.000247884	0	0	0.000907355	0.000195164	0	0.000126839	0.000527296	0.00134338	0		0
>SD_Ssd-00850	0.000262686	0	2.42354e-05	0.000272076	4.18918e-05	0.000139082	3.05474e-05	0.000109481		0.000238338	2.3076e-05	8.71156e-05	9.86615e-05	0.000344697	0.000162029	0.000318323		0.000268687	0.000153393	0.00034936	0.000404898	0	0.000379248	0	3.11391e-05		0.000407238	9.176e-05	0	0.000488998	0.000152527	0.000272526	0.000290722	0.000325878	7.38153e-05	0.000492854		0	0.000111651	5.32212e-05	0.000151226	8.67397e-05	0.000187647	0.000295958	7.03062e-05	0.00251154	5.18403e-05		0
>SD_Ssd-21307	0.000131343	0	0.000242354	0.000574383	0.000335135	0.00176171	6.10948e-05	0		0	0	0	0	0	0	0		0	0	0.0007819	0	0.00257792	0.000929157	0.000473668	0.000186834		0	0	0	0	0	0	0	0	0	0		0	0	0.00087815	0.000604903	0	0	4.22797e-05	0.000316378	5.84078e-05	0.00158113		0
>SD_Ssd-12865	0.00306466	5.51572e-05	0.000266589	0.000332537	0	0	0	0		6.50012e-05	4.61521e-05	0.000145193	0.000131549	0.000344697	0.000324057	0		0	0	0	0.000372506	0.000234357	7.58495e-05	0.000602851	0.000155695		1.7706e-05	6.11733e-05	0	0	3.05055e-05	0.000102197	4.15317e-05	0.000414753	0.000590522	0.000303295		0.000318708	1.86085e-05	0.000399159	3.78065e-05	6.50548e-05	0.000453479	0	0	0.000116816	0.000803525		0
>SD_Ssd-12545	0	0	0	0	0	0	0	1.82468e-05		0.000238338	0.00023076	2.90385e-05	6.57743e-05	6.89394e-05	8.10143e-05	8.4886e-05		0	0.00117601	0	0	0	0	0	0		0.00061971	0.000214107	2.78435e-05	0.00409535	0.00183033	0.000170329	0	5.92505e-05	0.000196841	0		0	0	0	0	0	0	0	0	0	5.18403e-05		0
>SD_Ssd-21302	0.000175124	0	0	0	0.00163378	0.000278164	0	3.64937e-05		0.000151669	0	8.71156e-05	6.57743e-05	0	8.10143e-05	0		0.00276748	0	0.00154716	0	0.000312476	0.000474059	0.000301425	0.000186834		0	0	0	0.000122249	0	0	4.15317e-05	5.92505e-05	0.000172236	0.000151647		0.000247884	0.000186085	5.32212e-05	0.00172019	2.16849e-05	0	0	0.000246072	0.000116816	0.000259202		0
>SD_Ssd-21325	0.00249551	0	0	0	0	0	0	0		0	2.3076e-05	0	0	0	0.000769636	0		0	0	3.32723e-05	0	0.00252584	0.000910194	0.00198079	0		0	0	0	6.11247e-05	0	0	0	0	0	0		0	0	0.000159664	5.67097e-05	0	0	0	0	0	0.00220321		0
>SD_Ssd-00762	0	0.000358522	0.000339295	0.00120923	0.000586486	0.000139082	0	0		0.000650012	0.000161532	0	0	0.000310227	0	0.000106108		0	5.11308e-05	0	0	0.00161446	0.000151699	0.000387547	0.000280252		1.7706e-05	0	0	0	0	0	4.15317e-05	5.92505e-05	7.38153e-05	3.79118e-05		7.0824e-05	0.000297735	0.00117087	0.000283549	0	0.000187647	0.00164891	0	0.000467262	0		0
>SD_Ssd-16404	0	0	0.00252048	0	0	0	0.00119135	0		8.66683e-05	0.000484597	0.000638848	6.57743e-05	0.000103409	4.05071e-05	0.000169772		0.00021495	3.40872e-05	0	0	0	7.58495e-05	0	0.000249113		0	9.176e-05	0	0	0	0.000306592	0	0.000207377	0.000196841	0.000227471		0	0.00096764	2.66106e-05	0	0	3.12744e-05	0.000295958	0	5.84078e-05	0		0
>SD_Ssd-13045	0.000131343	0	0	0.000211615	0	9.27214e-05	0	7.29874e-05		0.000498342	0.000138456	8.71156e-05	0.000295984	0.000896212	0.000769636	4.2443e-05		0.000698587	5.11308e-05	0.000266179	0	0.000104159	0.000379248	0.000215304	0.00034253		0.000566592	0	0	0	0.000183033	0	0.00024919	0.000385128	0.000492102	0.000151647		0.000424944	0	2.66106e-05	0.00107748	8.67397e-05	0.000312744	0.000169119	0.00110732	0.000233631	2.59202e-05		0
>SD_Ssd-21318	0	0	0.000121177	0.00196499	0	0.00125174	0.00177175	0		0	0	0	0	0	0	0		0	0	0.000133089	0	0.00192693	0.000834345	0.000688972	9.34172e-05		0	0	0	0	0	0	0	0	0	0		0.000283296	0	0.000106442	0.000586	0	0	0.000295958	0.00103702	0	0.000311042		0
>SD_Ssd-00103	0.000350247	0.00110314	9.69415e-05	3.02307e-05	0	0.000185443	6.10948e-05	0		2.16671e-05	0	0	0	0.000241288	0.000162029	8.4886e-05		0	1.70436e-05	3.32723e-05	0.00187873	5.20793e-05	3.79248e-05	8.61215e-05	0.000124556		0.000478062	0	2.78435e-05	0	0	6.81315e-05	4.15317e-05	0.000207377	0.000393681	7.58236e-05		0	7.44338e-05	0	5.67097e-05	0	0	0.000126839	8.78827e-05	0	2.59202e-05		0.00484234
>SD_Ssd-12722	4.37809e-05	0	0.000169648	0	0	0	0	0		2.16671e-05	0	0.000174231	0	0.000482576	0.000324057	0		0	0	0	0	0.00458298	3.79248e-05	0.00055979	0		3.5412e-05	3.05867e-05	0	0	0	0	0.000373785	5.92505e-05	7.38153e-05	0		0	0	0.000159664	0.000340258	0	0.000312744	0.00135295	7.03062e-05	0	0.000622084		0
>SD_Ssd-21311	0.00197014	0	2.42354e-05	0	0.000335135	0.000370885	0	0		0.000498342	0	0.000232308	0	0.000172348	0	0		0	0	0.000133089	0	0.00101555	0.000568871	0.000215304	0.000529364		0.00026559	0	0	6.11247e-05	0	0	0	0.000207377	0.000196841	0		0.000779064	0	7.98318e-05	0.00215497	0	0	8.45594e-05	0.000826098	0	0.000259202		0
>SD_Ssd-21705	0.000262686	0.00019305	0.000702826	0	8.37837e-05	0	0.00226051	0		4.33341e-05	2.3076e-05	0.000174231	0	0	8.10143e-05	0		0.000349293	0	0.000182998	0.000129567	0.00174466	0.000284436	0.000215304	0.000280252		0	3.05867e-05	0	0	0	0.000102197	0.000166127	5.92505e-05	0.000123025	0		0	0.000427995	0.000292717	0.000945162	0	6.25489e-05	0.000845594	3.51531e-05	5.84078e-05	0.000259202		0
>SD_Ssd-21309	0.000612933	0	0.00181765	0.000181384	8.37837e-05	0.000278164	0	0		0	0.00023076	0.000464617	0	0	0	0		0	0	0.000499085	0	0.00309872	7.58495e-05	0.000258365	0.000249113		0	0.000305867	0	0	0	0	0	0	0	0		7.0824e-05	0.000111651	0	0	0.000325274	3.12744e-05	0	0.000615179	0	0.000829445		0
>SD_Ssd-14477	8.75618e-05	0	0	6.04613e-05	0.000251351	0	0	0		0.00101835	6.92281e-05	0	0.000328872	0.000654924	0.000769636	0.000339544		0.000188081	0	0.00034936	3.23918e-05	5.20793e-05	0.000246511	0.00172243	0.000186834		0.00100924	0	0	0.000183374	3.05055e-05	0.000170329	0.000124595	0.000414753	0.000590522	0.000151647		0	3.72169e-05	0	0.00143665	4.33698e-05	7.81861e-05	0	0.000158189	0.000116816	0		0
>SD_Ssd-21303	0	0	4.84707e-05	0	0	0	0.000183284	0		0	0	0	0	0	0	6.36645e-05		0	0	0	0	0	0	0	0		0	0	0	0	3.05055e-05	0	0	0.000888757	0.000836573	0		0	0.00119094	0	0	4.33698e-05	0	0	0	0	5.18403e-05		0
>SD_Ssd-19246	0.000131343	0	0	0	0	0	0	0		0.000823348	0.00011538	0.00365886	0	6.89394e-05	0.000121521	0.000106108		0	3.40872e-05	0.000133089	0.000615444	0	0	0	0.000311391		0.000106236	0.000122347	0	0	0.000244044	0	4.15317e-05	5.92505e-05	2.46051e-05	0.000454942		0	7.44338e-05	0	0	0	0.000109461	0.000507357	0.000123036	0.0022195	0		0
>SD_Ssd-12448	0	0	0	0	0	0	0	0.000766367		0.000151669	9.23041e-05	2.90385e-05	0	0	4.05071e-05	6.36645e-05		0	0.000136349	3.32723e-05	0	0	0	0	0		0.000159354	0.00018352	0.00114158	0.00183374	0.000366066	0.000204394	0.000373785	0.000444379	0.000516707	0		0	0	0	0	6.50548e-05	6.25489e-05	0.000126839	0	0	0.00189217		0
>SD_Ssd-21320	0.000131343	0	0.000218118	0.00045346	0.00163378	0.000556328	0	7.29874e-05		4.33341e-05	0	0.000261347	0	0	0.000243043	0		0.000913536	0	0.000482449	9.71754e-05	0	0.000208586	0.000818154	0.000747338		1.7706e-05	0	0	0	9.15164e-05	0	0	0.000237002	0.000172236	7.58236e-05		0.000672828	5.58254e-05	0.000239495	0.00162568	4.33698e-05	3.12744e-05	8.45594e-05	0.000175765	0	5.18403e-05		0
>SD_Ssd-01055	0	0	0	0.00045346	8.37837e-05	0.00190079	0.00094697	0		0.000130002	4.61521e-05	8.71156e-05	0	0	0	0		0.00212263	0	0.000149726	4.85877e-05	0.000156238	0.000549909	0.000602851	6.22781e-05		7.0824e-05	0	0	0	0	0	0	0.000266627	0	0.000113735		7.0824e-05	0.000521037	0.000159664	7.56129e-05	0.000108425	9.38233e-05	0.000591916	0	0.000233631	0.000336962		6.39253e-05
>SD_Ssd-21317	4.37809e-05	0	0	0	0.00150811	0	0.000183284	1.82468e-05		0.000541677	4.61521e-05	8.71156e-05	0.00023021	0.00103409	0.000364564	6.36645e-05		5.37374e-05	0.000153393	0.000465813	0.000291526	0	0.00079642	0	0		0.000424944	0.000244693	0	0.000122249	6.1011e-05	0.000102197	0.000373785	0.00062213	0.000319866	0.000227471		0	0.000279127	0.000186274	5.67097e-05	0	0.000250195	0	0	0.000233631	0		0
>SD_Ssd-12571	0	0	0	6.04613e-05	0	0	0	3.64937e-05		6.50012e-05	0.00099227	0.000580771	0.000394646	6.89394e-05	0.000202536	0.00027588		0	0.00167027	0	4.85877e-05	0	0	0	0		0.000159354	0.00018352	0	0.000366748	0.00033556	6.81315e-05	0.000124595	0	0	7.58236e-05		0	0	0	0	0	7.81861e-05	0.000380518	1.75765e-05	0	2.59202e-05		0.000335608
>SD_Ssd-21306	4.37809e-05	0	0.00167224	9.0692e-05	0.000251351	0	0.000366569	0.0011313		2.16671e-05	0	2.90385e-05	0.000131549	0	8.10143e-05	0		0.000483637	5.11308e-05	0.000798536	0	0.000130198	9.48119e-05	0.000645911	0.000373669		0	3.05867e-05	0	0.000183374	0.000152527	0	4.15317e-05	0	0	0		0.000495768	0.000558254	0.00042577	0.000245742	0	0.000359656	0.000422797	0.000492143	0	0.000103681		0
>SD_Ssd-01229	0	0	4.84707e-05	0	4.18918e-05	0	0.00012219	0		0	0	0	0	0	0	0		0	0	0	3.23918e-05	0.000286436	0	0	0		0	0	0	0	0	0	0	0	0	0		0	0.00243771	2.66106e-05	0	0	0.0053792	0.000930154	0.000193342	0	0.00129601		4.7944e-05
>SD_Ssd-21331	4.37809e-05	0	0	0.000302307	0.00456621	0.000185443	0.000183284	0		0.00123502	0	0	3.28872e-05	3.44697e-05	4.05071e-05	0.000127329		0.00115535	0	0	3.23918e-05	2.60396e-05	0.000568871	0.000172243	0		0.00017706	3.05867e-05	0	0	0	0	0	0	0	0		0	0	0.000372548	0.000567097	0	4.69116e-05	8.45594e-05	0.000140612	0.000408855	0.000207361		0
>SD_Ssd-14366	0.000175124	0	0	0.000785997	0.00368648	9.27214e-05	0	1.82468e-05		0	0	0	0.000263097	6.89394e-05	0	0.000106108		0.000456768	0	0	0.000194351	0	1.89624e-05	0	0.00105873		0.000460356	0	0	0	0	0.000170329	0	0.000148126	9.84204e-05	0		0	0.00122816	0	7.56129e-05	2.16849e-05	0.00028147	0.000295958	5.27296e-05	0.000175223	0		0
>SD_Ssd-21319	0.000131343	0	9.69415e-05	6.04613e-05	0.000712161	0.000324525	0	0.000182468		0.000541677	9.23041e-05	8.71156e-05	0.00023021	0.000103409	0.0005671	8.4886e-05		2.68687e-05	3.40872e-05	0.000981534	1.61959e-05	0.000130198	7.58495e-05	0.000301425	0.000186834		0.000230178	0.000336453	0	6.11247e-05	0.00033556	6.81315e-05	0	0.00062213	0.000516707	0		0.0008853	0.000148868	2.66106e-05	0.000207936	0	3.12744e-05	8.45594e-05	0.000298801	0	0.000181441		0
>SD_Ssd-12666	0	0	0	0	0	0.000324525	0	0		8.66683e-05	0.00113073	2.90385e-05	0.000328872	0.000172348	0	6.36645e-05		0	0.000698788	0	0	0	0	0	0		1.7706e-05	0.00018352	0.00158708	0.000305623	0	3.40657e-05	0	8.88757e-05	0.000196841	0.000341206		0	0	0	0	0.000889082	4.69116e-05	0.000845594	0	0	0.000155521		0
>SD_Ssd-00272	0	0	0	0	0	0	0	0		0.000498342	0	0.00302001	0.000164436	0	0	0.000148551		0	0.000102262	0	0	0	0	0	0		0	0.00241635	0	0.000183374	0	3.40657e-05	4.15317e-05	0.000177751	7.38153e-05	0.000568677		0	0	0	0	0	0	0	0	0	0		0
>SD_Ssd-00931	8.75618e-05	0	0	0.000120923	0.000125676	0	0	0		0	0	0	0	0	0	0		8.06062e-05	8.52181e-05	0.00182998	0.000129567	7.81189e-05	0	0	0		0	0	0.000278435	0	0	0.000136263	0.000124595	0	0	0		0	9.30423e-05	0	0	0.000824027	0.00372166	0	0.00304074	0	0		0
>SD_Ssd-00390	0	0.00113072	0	0.000272076	0	0.000231803	0	0		6.50012e-05	6.92281e-05	0	6.57743e-05	0.000517045	4.05071e-05	0.00114596		0	5.11308e-05	0	0.000437289	0	0.000587834	4.30608e-05	0		0.000141648	3.05867e-05	0.000139218	6.11247e-05	0.000122022	0	4.15317e-05	0.000651755	0.000713548	0.000454942		0.000389532	5.58254e-05	0.00135714	0	2.16849e-05	0	0.000338238	0	5.84078e-05	0.000103681		3.19627e-05
>SD_Ssd-13202	0	0	0	0	0.000293243	0	0	0		0.000411674	0	0	0	6.89394e-05	0.00522542	0.000318323		0	3.40872e-05	0	0	0	0	0	6.22781e-05		0.000991537	6.11733e-05	5.5687e-05	0	0.000122022	6.81315e-05	4.15317e-05	0.000770256	0.000934993	7.58236e-05		0	0	0.000133053	5.67097e-05	0	0	4.22797e-05	0	0	2.59202e-05		0
>SD_Ssd-17034	8.75618e-05	0.000330943	0.000169648	6.04613e-05	0	0	0.004185	0.000200715		0	4.61521e-05	0.000290385	0	6.89394e-05	0	4.2443e-05		0	0.000136349	0.000199634	0.000404898	5.20793e-05	0.000379248	0	3.11391e-05		0	0	5.5687e-05	0	9.15164e-05	0.000170329	0	8.88757e-05	0	7.58236e-05		0.000849888	0	0.000266106	0	0.000477068	7.81861e-05	0	0.000439414	0.000700894	0.000362882		0
>SD_Ssd-12450	0	0	0	0	0	0	0	0		0.00036834	0.000530749	0	3.28872e-05	0.000310227	0	2.12215e-05		0	0.00042609	0	0	0	0	0	0		8.853e-05	0.00027528	0.000835306	0.00134474	0.000701626	0.000306592	0.000830634	2.96252e-05	0.000172236	3.79118e-05		0	0	0	0	0	3.12744e-05	0	0	0	0.00114049		0
>SD_Ssd-12493	0	0	0	0	0	0	0	0		0.000108335	0.000507673	8.71156e-05	0.000197323	0	0.00028355	0		0	0.000954442	0	0	0	0	0	0		0.000141648	0.000244693	0.000222748	0.00122249	0.000762637	0.000408789	0.000996761	0.000148126	0.000172236	0		0	0	0	0	0	0	0	0	0	7.77605e-05		0
>SD_Ssd-00756	8.75618e-05	0	0	0	0	0.000880853	0	0.000109481		0.000195004	4.61521e-05	0	0.000197323	0.000310227	0.0005671	0		2.68687e-05	6.81745e-05	0	0	0	0.000303398	0.000301425	0		0.000230178	3.05867e-05	0	0	3.05055e-05	0.000102197	4.15317e-05	0.00145164	0.00108262	0.000189559		0	7.44338e-05	0	0	0	4.69116e-05	0.000169119	0.000210919	0	0		0
>SD_Ssd-00138	0	0	0	0	0	0.000231803	0	0		8.66683e-05	0.00122303	0.000116154	0.000263097	0.000723863	0.000162029	0.000827639		0	0.000289741	1.66362e-05	0	0	0	0	0		8.853e-05	0.000397626	0.000389809	0.000122249	0.000183033	0.000204394	0	0.000237002	0.000295261	0.000796148		0	0	0	0	2.16849e-05	0	0.000295958	0	0	0		0
>SD_Ssd-01061	0.000175124	0.00118588	2.42354e-05	6.04613e-05	0	0	0	0.000109481		6.50012e-05	0.000692281	0.000580771	0	0	0	0.00027588		0	0.00018748	0	6.47836e-05	7.81189e-05	0	4.30608e-05	0.000716199		7.0824e-05	0.000122347	0	0.00091687	0.000183033	0	0.000166127	0.000118501	7.38153e-05	0.000682413		0.000283296	0	0	0.000113419	0	0	0	0.000316378	0	0.00129601		0
>SD_Ssd-00946	0	0	0	0	0	0	0	0		4.33341e-05	0.00023076	0.000377501	0.00121683	0.000758333	8.10143e-05	0.00112474		0	6.81745e-05	0	0	0	0	0	0		0	0.00055056	0	0	0	0.0012945	0.000872165	0	0.000344471	0		0	0	0	0	0	0	0	0	0	0		0
>SD_Ssd-20058	8.75618e-05	0	0	0	0	0.0051924	0	0		0.000130002	2.3076e-05	0	3.28872e-05	0.000103409	0.000162029	0		0	1.70436e-05	0.000582266	0	0	0	0.000172243	0		7.0824e-05	6.11733e-05	0	0	0	0	0.000207658	0.000651755	0.000861178	3.79118e-05		0	5.58254e-05	0	1.89032e-05	0	3.12744e-05	0.000634196	3.51531e-05	0	0		0
>SD_Ssd-21323	0	0	0	0	0	0	0	0		0.000390007	0	0	0.00171013	0.000310227	0.00149876	0		0	0	0	0	0	0	0	0		0.000566592	0.00171285	0	0	0	0	8.30634e-05	0.000177751	2.46051e-05	0		0	0	0	0	0	3.12744e-05	0	0	0	0		0
>SD_Ssd-19746	0.000131343	0	0	0.000272076	0	0	0.00012219	0.000109481		2.16671e-05	6.92281e-05	0	0	6.89394e-05	0.00028355	0.000212215		0	1.70436e-05	1.66362e-05	0.000161959	0	0.000113774	0.000301425	0.0012767		0.00026559	3.05867e-05	0	0.000122249	0	0	4.15317e-05	0.000237002	0.000319866	7.58236e-05		0.000247884	0.000669905	0	0	0	0.000734949	0.000422797	0.000949133	0.000467262	0.000622084		0.000639253
>SD_Ssd-21706	4.37809e-05	0	0	0	0	0	0	0		4.33341e-05	0	0	0	0.000448106	0.000202536	0.000233437		0	8.52181e-05	0	0	2.60396e-05	0	0	6.22781e-05		7.0824e-05	0.000214107	0	0	0	3.40657e-05	0.000789102	0.00216264	0.0019192	0.000113735		0	0.000186085	0	0	8.67397e-05	0.00100078	0	0	0.000408855	0		0
>SD_Ssd-00004	0	0	0	0	0	0	0	0		4.33341e-05	6.92281e-05	0	0	0	0	6.36645e-05		0	0	0	3.23918e-05	0	3.79248e-05	0.00344486	0		0	0	0	0	0	0.000170329	0	8.88757e-05	0.000221446	0.000227471		0	0.00303318	0.00045238	0.00113419	4.33698e-05	1.56372e-05	0	0	0	0.000984966		0
>SD_Ssd-12927	0	0	0	3.02307e-05	4.18918e-05	0.000185443	3.05474e-05	0		0.00036834	0.00023076	0	0	3.44697e-05	4.05071e-05	0.000594202		0	6.81745e-05	3.32723e-05	0	2.60396e-05	1.89624e-05	0.000516729	0		0.000495768	0.000214107	0	0.000122249	0	0	0.000539912	0	9.84204e-05	0		0	0	0.000984592	0.000831742	0	1.56372e-05	0.00101471	8.78827e-05	0	0		0
>SD_Ssd-12656	0	0	0	0	0	0.000231803	0	0		0.000130002	0.000484597	0.00078404	0.000526195	0.000103409	0	0.000127329		0	0.00102262	0	0	0	0	0	0		0.000123942	0.000397626	0.000306279	0.000122249	9.15164e-05	0.000136263	0.000166127	8.88757e-05	7.38153e-05	0.000341206		3.5412e-05	0	0	0	0	0	0.000126839	0	0	0		0
>SD_Ssd-21327	0.000218905	0.000606729	0.000412001	3.02307e-05	0.000125676	0	0.0012219	0		0	0	0	0	0	4.05071e-05	0		0.00540061	0	1.66362e-05	0	2.60396e-05	0.000113774	0	0.000685059		0	0	0	0	0	0	0	2.96252e-05	0	0		0	0.000334952	0.000212885	0	0.000173479	0	0	3.51531e-05	0	0.000233281		0
>SD_Ssd-13709	4.37809e-05	0	0	0.000544152	0	0	0	0		0.000173337	0.000253836	0.000174231	0.000131549	0.000241288	0.000202536	0.000806417		0	3.40872e-05	0	0.000242939	0	0	0	0		5.3118e-05	9.176e-05	0.000167061	6.11247e-05	9.15164e-05	0.000783512	8.30634e-05	0.000474004	0.000467497	0.000492854		0	0.000372169	0.000106442	0	0	0.0006724	0.000211399	0	0.000642486	0		0
>SD_Ssd-12668	0	0	0	0	0	0	0	0		4.33341e-05	0.00113073	5.80771e-05	0.00023021	0.000137879	4.05071e-05	0.00027588		0	0.000784006	0	0	0	0	0	0		0.000159354	0.0004588	0.00142002	6.11247e-05	6.1011e-05	0.000102197	0	2.96252e-05	0	0.000606589		0	3.72169e-05	0	0	0	0	0	0	0	0		0
>SD_Ssd-21322	0.000218905	0	0.000799767	0.000211615	0	4.63607e-05	0.000885875	0		0.000260005	0	2.90385e-05	0.000131549	0.000517045	0.000121521	0.000190994		0.000644849	1.70436e-05	9.9817e-05	3.23918e-05	2.60396e-05	0.000113774	4.30608e-05	0.000311391		0.000159354	0.000152933	0	0	6.1011e-05	0	0	0.000325878	0.000221446	0.000303295		3.5412e-05	0.00113512	0.000638655	0.000245742	0	0	0.000422797	1.75765e-05	0	0.000673924		6.39253e-05
>SD_Ssd-13197	0	0	0	0	0	0	0	0		0.000411674	0	0	9.86615e-05	0	0.000445579	4.2443e-05		0	0.000494265	0	0	0	0	0	0		0.00079677	0.000122347	0.000417653	0.00091687	0.00131174	0.000953841	8.30634e-05	2.96252e-05	9.84204e-05	0.000341206		0	0	0	0	0	0	0	0	0	0		0
>SD_Ssd-21338	0	0	0	0	0	4.63607e-05	0	0		0.000260005	0.000369217	5.80771e-05	0.000657743	0.000275757	0.000526593	0		0	0.000221567	0	0	0	0	0	0		0.000212472	0.0013764	0	0	0.000488088	0.000851644	0.000456849	0.00056288	0.000221446	0.000720325		3.5412e-05	0	0	0	0	0	0	0	5.84078e-05	0		0
>SD_Ssd-01048	0	0	0	6.04613e-05	8.37837e-05	0.00751043	3.05474e-05	0		0	0	5.80771e-05	0	0	0	0		0.000134344	0	1.66362e-05	0.000161959	0	3.79248e-05	0	0.000467086		0	0	0	0	0	0	0	0.000177751	0	0		0	0	0	0	0	0.000547303	0.000211399	0	0	0		0
>SD_Ssd-00750	0.000131343	0	0	0.000513921	0.000377027	4.63607e-05	0	0		0.00088835	0	0	0.000361759	0.000275757	0.000648114	0.000657867		0	0	3.32723e-05	0.000194351	0	0	0	6.22781e-05		0.00175289	0	0	0	0.000183033	3.40657e-05	0	0.000148126	0.000319866	3.79118e-05		3.5412e-05	1.86085e-05	0	3.78065e-05	0	0.000312744	0.000126839	0.000105459	0.000934525	0		3.19627e-05
>SD_Ssd-12522	0	0	0	9.0692e-05	0	4.63607e-05	0	0		0.000216671	0.000807661	0.000174231	0.000394646	0	0.000121521	0.000148551		0	0.0012101	0	0	0	0	0	0		0.000194766	0.000152933	0	0.000855746	0.000488088	0.000136263	4.15317e-05	5.92505e-05	0	0		0	0	0	3.78065e-05	0.000260219	0.000218921	0.000549636	7.03062e-05	0	0.000181441		7.99067e-05
>SD_Ssd-21329	0	0	0	0	0	0	0	0		0.000260005	0.000138456	0.000319424	9.86615e-05	0.000585985	4.05071e-05	0.000360766		0	0.000204523	0	0	0	0	0	0		0.000230178	9.176e-05	0	0.00103912	0.00149477	0.000545052	4.15317e-05	0.000148126	0.000369076	0		0	0	0	0	0	0	0	0	0	0		0
>SD_Ssd-21312	0	0	2.42354e-05	0	0.000125676	0.000509968	0	3.64937e-05		0	2.3076e-05	0	0	3.44697e-05	0	2.12215e-05		0	0.000170436	0.000715355	1.61959e-05	0.000208317	0.000834345	0.000473668	6.22781e-05		1.7706e-05	6.11733e-05	0	0	9.15164e-05	0	0	5.92505e-05	4.92102e-05	0		0	0	0.0012507	0.000434774	0.000867397	0.000781861	0.000380518	0.00107217	0	0.000362882		0
>SD_Ssd-21333	0.000306466	0	0.000581649	0.000725536	0.000167567	4.63607e-05	0	1.82468e-05		0	0	0	0	0	0	0		0	0	3.32723e-05	9.71754e-05	0	0.000246511	0.000775094	0.00105873		5.3118e-05	0	0	0	0	0	0	2.96252e-05	2.46051e-05	0		0.00272673	0	0.000505602	0.00064271	0	0	0.000126839	0.00103702	0.000175223	0.000259202		0
>SD_Ssd-21328	8.75618e-05	0	4.84707e-05	3.02307e-05	0	0	0	0		0.000216671	6.92281e-05	5.80771e-05	0	0.000172348	8.10143e-05	0.000190994		2.68687e-05	0.00185775	0	1.61959e-05	0	5.68871e-05	0	0		0.000407238	0	2.78435e-05	0	0.000457582	0.00153296	0.00186893	0	0	3.79118e-05		0.000566592	0	0	0	0	0	0	0	0	0		0
>SD_Ssd-21321	0	5.51572e-05	0	3.02307e-05	0	0	0	0		0.000195004	0.000299988	0.000464617	0.000197323	0.000137879	8.10143e-05	0.000148551		0	0.00037496	0.00109799	0.00100415	0	0	0	0		0.000230178	0	0.000501183	6.11247e-05	0.000488088	0.000442855	0.000124595	0.000207377	0	0.000151647		0	7.44338e-05	0	1.89032e-05	0	0	4.22797e-05	7.03062e-05	0.000934525	0		0
>SD_Ssd-12548	0	0	0.000387766	0.000755766	0.000209459	0	0	0.00111306		4.33341e-05	0.000507673	0.000319424	0.000328872	0	0.000243043	0.000212215		0	0.000170436	0.000482449	0.000113371	7.81189e-05	0	0.000473668	9.34172e-05		7.0824e-05	0.000122347	0	6.11247e-05	9.15164e-05	3.40657e-05	4.15317e-05	2.96252e-05	4.92102e-05	0.000303295		0	1.86085e-05	0.00162325	1.89032e-05	0	3.12744e-05	0.000211399	0	0	7.77605e-05		0
>SD_Ssd-12453	0	0	0	0	0	0	0	0		4.33341e-05	0.00122303	0.000958272	0.000591969	0.000206818	8.10143e-05	0.000403209		0	0.00112488	0	0	0	0	0	0		0	0.0004588	2.78435e-05	0.000305623	0.000213538	0.00047692	0	0	4.92102e-05	7.58236e-05		0	0	0	0	0	0	4.22797e-05	0	0	0		0
>SD_Ssd-12496	0.000131343	0	0	0.000785997	8.37837e-05	9.27214e-05	0	0.000145975		2.16671e-05	0.000507673	2.90385e-05	3.28872e-05	0	8.10143e-05	4.2443e-05		0.000322425	0.00061357	0.000166362	0.00027533	2.60396e-05	3.79248e-05	4.30608e-05	6.22781e-05		0	0.000122347	0.000194905	0.000550122	0	3.40657e-05	0.000290722	0	4.92102e-05	0		0.000106236	0	0.000904761	0	0.000390329	3.12744e-05	0.000126839	0	0	0.000259202		0.00137439
>SD_Ssd-21336	0	0	0	0	0	0	0	0		0.000151669	0	0.00775329	0.000131549	0	0	0		0	0	0	0	0	0	0	0		0	0	0	0.000122249	0	0	0	0.000237002	0	0		0	0	0	0	0	0	0	0	0	0		0
>SD_Ssd-13075	0	0	0	0	0	0	0	0		4.33341e-05	4.61521e-05	0	0.00023021	0	0	0		0	0	0	0	7.81189e-05	0	0	0		0	0	0	0	0	0.000170329	0.0015782	0	0	3.79118e-05		0.00548886	0	0	1.89032e-05	0	0	0	0	0	0.000181441		0
>SD_Ssd-21308	8.75618e-05	0	0	9.0692e-05	0.000418918	9.27214e-05	0	0		0.000130002	9.23041e-05	0	3.28872e-05	3.44697e-05	0.000364564	2.12215e-05		0.000107475	0	0.00482449	0.000453485	5.20793e-05	0	0.000172243	0.000155695		3.5412e-05	0	0	0.000122249	0	3.40657e-05	0	2.96252e-05	0	0.000151647		0.00035412	0.000186085	0	0.000415871	0	3.12744e-05	4.22797e-05	3.51531e-05	0.00052567	0		0
>SD_Ssd-21330	0.000350247	0	0.000581649	6.04613e-05	4.18918e-05	0.00139082	0.000244379	0		4.33341e-05	0	0	0	3.44697e-05	0	8.4886e-05		0.000188081	0	0.000182998	6.47836e-05	0.000234357	0.00278747	0.000387547	0		0	0	0	0	0	0	0	0	2.46051e-05	0		0.00035412	0.000186085	0.000186274	7.56129e-05	0	3.12744e-05	0	0	0	0.00158113		0
>SD_Ssd-13801	0	0	0	0	0	0.00268892	0	0.000383184		0	0	0	0	0	0	0		0.0004299	0	0	0	0.00072911	0.000227549	0.000344486	0.00099645		0	0	0	0	0	0	0	0.000266627	2.46051e-05	0		0.00053118	0.000539645	2.66106e-05	0.00128542	6.50548e-05	0	0	8.78827e-05	0	0.000544323		0
>SD_Ssd-12985	0.000262686	0	0	3.02307e-05	0	0	0	0.000364937		0.000996685	0.00023076	0.000638848	0	0.000103409	4.05071e-05	0.000169772		5.37374e-05	8.52181e-05	0	0	0	0	0	0.0014324		3.5412e-05	0.000948186	0	0	9.15164e-05	0.000102197	0	0.000296252	0.000147631	0.000113735		0.000106236	0.000204693	0	0	0	0.000328382	0	0	0	0		0
>SD_Ssd-13073	4.37809e-05	0	0	0	0	0.000509968	0	0		0.000260005	0.000530749	0	0.000624856	0.000310227	0.000202536	8.4886e-05		0	1.70436e-05	4.99085e-05	0	0.000156238	0	0	0		0.00053118	0.000122347	0	0.000305623	9.15164e-05	0.000102197	0.00049838	0.000177751	0.000196841	0.000341206		0	0	0	0.000132323	0	0	4.22797e-05	0.000263648	0	0.000285122		0
>SD_Ssd-21339	0	0	0	0	0.000251351	0	0	0.000237209		0	0.000138456	2.90385e-05	0	0	0	0.000976189		0.000483637	0	0.00021627	0	0.00140614	0	0	0		0	0	0	0.000977995	0.000122022	0	0.000415317	0	0	0		0	0	0.0022619	0	0	0	0	0	0	0		0
>SD_Ssd-21349	0.000919399	0	0.00130871	0	0	0.00143718	0	0		0.000173337	0	0	0.000164436	0.000137879	0.000243043	0		0	0	0	0	0.000312476	0.000948119	0.00185161	0		0	0	0	0	0	0	0	0.000266627	9.84204e-05	0		0	0	0.000212885	0.000226839	0	6.25489e-05	0	5.27296e-05	0	0.000129601		0
>SD_Ssd-12461	0	0	0	0	0	0	0	1.82468e-05		4.33341e-05	0.000138456	5.80771e-05	0	0.000172348	0.000243043	0		0	0.000153393	0	0	0	0	0	0		0.00053118	6.11733e-05	0.00055687	0.00268949	0.000366066	0.000170329	0.00024919	0.000740631	0.000836573	0		0	0	0	0	2.16849e-05	0	0	0	0	0.000207361		0
>SD_Ssd-14005	0.000612933	0	0	0	0.00284864	4.63607e-05	0	0		0.000281672	0	0	3.28872e-05	0.000413636	0.000526593	0.000148551		0.000134344	0	3.32723e-05	0.000161959	0.000859308	9.48119e-05	0	0		0.000318708	0	0	6.11247e-05	0	0	8.30634e-05	0.000355503	0.000246051	3.79118e-05		0.000247884	0.000279127	0	0	0	0	0	5.27296e-05	0.000642486	0		0
>SD_Ssd-19761	0.00048159	0	0	0.000241845	0.000879729	0	9.16422e-05	0		0.000260005	0.00011538	0	0.000526195	0.000482576	0.000891157	6.36645e-05		0.000188081	0	0.000266179	0	7.81189e-05	0.000227549	0.000430608	0.000467086		0.000761358	0	0	0	3.05055e-05	0	0	0.000355503	0.000246051	0.000720325		3.5412e-05	0	0	0.000226839	2.16849e-05	0.000328382	4.22797e-05	0.000158189	0	0		0
>SD_Ssd-21340	0	0	0	0	0	0	0	0		0	0	0.00200366	0.00210478	0.000275757	0.000445579	4.2443e-05		0	1.70436e-05	0	0	0	0	0	0		0.000141648	0.00100936	0	0	0.000122022	0.00023846	8.30634e-05	0	0	0		0	0	0	0.000415871	0	0	0	0	0	0		0
>SD_Ssd-00210	0	0	0	0	0.000377027	0	0.00219941	7.29874e-05		0	0	8.71156e-05	0	0	4.05071e-05	0		0.000241818	1.70436e-05	1.66362e-05	0	0.000234357	0.000170661	0.000344486	0.00102759		0	6.11733e-05	0	0	0	0	0	8.88757e-05	4.92102e-05	3.79118e-05		0	0.000558254	0.000106442	0.000756129	0	0.00118843	0.000380518	0.000210919	0	0.000233281		0.000175795
>SD_Ssd-12911	0.000131343	0	0.000266589	0.000272076	0	0.000139082	0.00103861	0		0.000281672	0	0	0.00023021	0.000275757	0.00028355	0.000106108		5.37374e-05	6.81745e-05	0.000166362	8.09795e-05	0	0.000151699	0.000258365	0		0.000832182	0.000122347	0	6.11247e-05	9.15164e-05	0	0	0.000325878	0.000344471	0.000341206		0.000814476	5.58254e-05	0.00042577	0.000189032	0	0	0	5.27296e-05	0.000292039	0.000155521		0
>SD_Ssd-14995	0.000306466	0	0.00169648	0.000302307	0	4.63607e-05	0	0.000127728		4.33341e-05	0	0.000116154	6.57743e-05	0.000137879	0.000243043	0.000233437		0	3.40872e-05	0.00043254	0.000307722	0.000859308	0.000436135	0.000344486	0.00034253		0	0	0	0	0	3.40657e-05	4.15317e-05	0.000118501	9.84204e-05	0		0.00035412	0.00024191	0.000239495	0.000491484	0	4.69116e-05	4.22797e-05	0.000210919	0	0.000414723		0
>SD_Ssd-14080	8.75618e-05	0	0	0	0.00046081	0	0	0.000529158		4.33341e-05	0.00011538	5.80771e-05	0	0	0	2.12215e-05		0.000564243	6.81745e-05	1.66362e-05	0.000226743	2.60396e-05	0	0.000215304	0.000529364		0.000106236	9.176e-05	5.5687e-05	6.11247e-05	0	0.000136263	0	2.96252e-05	4.92102e-05	0.000227471		0	0.000223302	0	0	0.000845712	0.000265833	0	3.51531e-05	0	0.000103681		0
>SD_Ssd-21346	0	0.000965251	0	0.000151153	0.000251351	4.63607e-05	0.00516251	0.000474418		0	0	0	0	0	0	0		0.000134344	0	0.000149726	0.000161959	0.000130198	0.000208586	0	3.11391e-05		0	0	0	0	0	0	0	0	0	0		0	0.000111651	0.000106442	3.78065e-05	0.000368644	0	8.45594e-05	5.27296e-05	0.000175223	0		0
>SD_Ssd-21337	0	0	0	0	0	0	6.10948e-05	0		0.000108335	0.000438445	0	0	0.000517045	0.000243043	2.12215e-05		0	0.000937399	0	1.61959e-05	0	0	8.61215e-05	0		0.000212472	0.000397626	0	0.000427873	6.1011e-05	0.000102197	4.15317e-05	0.000355503	0.000467497	0.000379118		0	0	0	0	0	0	0	0	0	0		0
>SD_Ssd-12864	0	0	0	0	0	0	0	0		0.000303339	0	0	0	0.00172348	0.0005671	0		0	1.70436e-05	0	0	0	0	0	0		0.00495768	0	0	0	0	0.000204394	0.000166127	0	0	0		0	0	0	0	0	0	0	0	0	0		0
>SD_Ssd-21332	0.0011383	0.00228902	0.000508943	0.000362768	0	4.63607e-05	0	0		0	9.23041e-05	0	9.86615e-05	0	0	8.4886e-05		0	3.40872e-05	4.99085e-05	0.000437289	2.60396e-05	0.000151699	0	0.000217973		1.7706e-05	3.05867e-05	0.000194905	0	6.1011e-05	0	8.30634e-05	0	0	0		0.000247884	7.44338e-05	5.32212e-05	0	0.000195164	0.000203284	0.000126839	0.00100186	5.84078e-05	5.18403e-05		0.000207757
>SD_Ssd-12572	0	0	0	0	0	0	0	0		0	0.00101535	0	3.28872e-05	0.000241288	0.00028355	0.000615424		0	0.000238611	0	0	0	0	0	0		3.5412e-05	0.000122347	0.00284004	6.11247e-05	9.15164e-05	0.00023846	8.30634e-05	8.88757e-05	0.000172236	0.000151647		0	0	0	0	0	0	0	0	0	5.18403e-05		0
>SD_Ssd-21343	0	0	0	3.02307e-05	0.000544594	0.000278164	3.05474e-05	0		0.000346673	6.92281e-05	2.90385e-05	6.57743e-05	0.000172348	0.000121521	8.4886e-05		0.000564243	0.000119305	0.000249543	1.61959e-05	2.60396e-05	0.000587834	8.61215e-05	0.000778477		0.000371826	6.11733e-05	0	0.000183374	0.000122022	0	0.000830634	0	2.46051e-05	3.79118e-05		0.00131024	0.000390778	0	3.78065e-05	2.16849e-05	0	0	0.000263648	5.84078e-05	0.000259202		0
>SD_Ssd-13798	0.000262686	0	4.84707e-05	0	4.18918e-05	0.000324525	0	0.000200715		0.000130002	0	0.000464617	0	0.00162008	0.000445579	0.000339544		8.06062e-05	0	9.9817e-05	0	0.000104159	3.79248e-05	0.000301425	0		0.000212472	0	0	0.000305623	0	0	4.15317e-05	5.92505e-05	2.46051e-05	0		0.000637416	0.000316344	0	0	6.50548e-05	0.000265833	0	0.000228495	0	0.000466563		0
>SD_Ssd-12742	0.000788057	0	0	0.000695305	0	0.00166898	0	0		0.000130002	9.23041e-05	0	0	0.000137879	0.000405071	0.000169772		0	1.70436e-05	0	9.71754e-05	0	0.000587834	8.61215e-05	0		7.0824e-05	9.176e-05	0.000306279	0.000244499	0	0	8.30634e-05	0.000296252	0.000196841	0		7.0824e-05	3.72169e-05	2.66106e-05	0.00100187	0	0.000203284	0	0	0	0		0
>SD_Ssd-21335	0	0	0	0	0	0	0	0		0.000476675	0.000161532	0	3.28872e-05	0	0	0.000127329		0	8.52181e-05	0	0	0	0	0	0		0.000725946	0.000122347	0.000111374	6.11247e-05	0.000213538	0.00132856	0.000456849	0.000740631	0.00105802	0.000227471		0	0	0	0	0	0	0	0	0	0		0
>SD_Ssd-12979	0	0.00110314	0	0	0	0	0	0		0.000390007	0.000184608	5.80771e-05	0	0.000930681	0	0		0	0	0.000632174	0	0	0.000284436	0	0		0.000336414	0	2.78435e-05	0	6.1011e-05	0	0.00137055	2.96252e-05	0.000172236	0.000909884		0.000247884	0	0.00045238	7.56129e-05	0	0.000156372	4.22797e-05	0	0	0		0
>SD_Ssd-13945	0	0	0.000169648	6.04613e-05	0	4.63607e-05	0	0		0	0.000369217	0	0	0	0.00028355	0		0	1.70436e-05	0	4.85877e-05	2.60396e-05	0	8.61215e-05	0.000311391		0	0.00018352	0	0	0	0	0	0	0	7.58236e-05		0	1.86085e-05	0	3.78065e-05	0.0061802	0	0	0	0	0		0
>SD_Ssd-12740	0	0	0	9.0692e-05	0.000167567	0.000185443	0.000794233	0		0.000108335	9.23041e-05	0	0	0.000241288	0.0011342	0.000169772		0.000456768	0	4.99085e-05	0.000291526	5.20793e-05	0.000189624	0.000818154	0.000249113		0.000212472	0.000122347	0	0	3.05055e-05	3.40657e-05	0	0.000148126	0.000295261	0		0.000460356	0.000316344	7.98318e-05	0.000245742	0	1.56372e-05	0.000295958	0.000123036	0	0.000129601		0
>SD_Ssd-21341	0.000394028	0.000110314	0.000218118	0.000120923	0.000209459	0.000741771	0	0.000200715		4.33341e-05	4.61521e-05	0	6.57743e-05	3.44697e-05	0	0		0.00021495	3.40872e-05	9.9817e-05	0	0.000338515	0	4.30608e-05	0.000217973		7.0824e-05	0	5.5687e-05	0.000122249	0	0.000136263	0	0	0	0.000265383		0	0.00145146	2.66106e-05	0.00122871	0	1.56372e-05	0.000549636	8.78827e-05	0.000408855	0.000388802		0
>SD_Ssd-21347	0	0	0	0	0	0	9.16422e-05	0		0	0	0	0	0	0	0		0.00816809	0	0	0	0	0	0	0		0	0	0	0	0	0	0	0	0	0		0	0	0	5.67097e-05	0	0	0	0	0	0.000181441		0
>SD_Ssd-21358	0	0	4.84707e-05	0.000997612	0.00201081	4.63607e-05	0	0.000328443		0	0	0.00020327	0	3.44697e-05	0	2.12215e-05		0.000188081	0	0.000382632	0	0	3.79248e-05	0	6.22781e-05		0	0.00152933	0	0	0	0	0	0.000207377	2.46051e-05	3.79118e-05		0.000283296	0	0	0	0	0	0	0	0.000350447	7.77605e-05		0
>SD_Ssd-21326	0	0	0	0	0	0	0	0		0	0.000484597	0.00020327	0	0	0	0.000106108		0	0	0	0	0	0	0	0		5.3118e-05	0	0	0	0.00305055	0	0	0.000207377	4.92102e-05	0		0	0.000186085	0	0	0	0	0	0	0	0		0
>SD_Ssd-21366	0	0	0	0	0	4.63607e-05	0.00785068	0		0	0	0	0	0	0	0		0	0	0	0	0.000338515	0	0	0		0	0	0	0	0	0	0	0	0	0		0	0	0.000133053	0	0	0	0	0	0	0		0
>SD_Ssd-21345	0	0.00501931	9.69415e-05	0	0	0	0	0.00109481		0	0	0	0	0	0	0		0	0	0.000299451	0.000340114	0	5.68871e-05	4.30608e-05	0		0	0	0	0	0	0	0	0	0	0		0	0	2.66106e-05	0	0	0	0	0.000105459	0.00122656	0		4.7944e-05
>SD_Ssd-16961	0.000437809	0	0	0	0.00272297	0.000417246	0	0.000145975		0	0	0	9.86615e-05	6.89394e-05	0	0		0.000134344	3.40872e-05	0	4.85877e-05	0.00067703	0.000360285	4.30608e-05	0.000249113		3.5412e-05	0	0	0	0	0	8.30634e-05	0	0	0		0.000106236	0.000874598	2.66106e-05	0.00069942	0	6.25489e-05	4.22797e-05	0.000298801	0	0.000570244		0
>SD_Ssd-21324	0	0	0	0	0	0	0	0		0.000173337	0	0.000174231	0	0.000172348	0	2.12215e-05		0	0	0	0	0	0	0	0		0	0	0	0	0	0.000272526	4.15317e-05	0.00100726	0.000910388	0		0	0	0	0	0	0	0	0	0	0		0
>SD_Ssd-14342	0	0	0	0	0	0	0	0		6.50012e-05	0.00166147	0.000348462	0.000493307	3.44697e-05	8.10143e-05	0.000360766		0	0.000954442	0	0	0	0	0	0		0	0.000122347	0.000222748	0.000183374	0.000213538	0.00023846	0	0	0	0.000189559		0	0	0	0	0	0	0.000253678	0	0	0		9.5888e-05
>SD_Ssd-21342	0	0	0	0	0	0	0	0		0	0	0	0	0	0	0		0	0	0	0	2.60396e-05	0	0	0		0	0	0	0	0	0	0	0	0	0		0	0	2.66106e-05	0	0	0	0	0	0	0.00627268		0
>SD_Ssd-12486	0	0	0	9.0692e-05	4.18918e-05	0	0	0		0	0.000761509	0.0011325	0.000361759	6.89394e-05	0.000202536	0		0	0.000579483	0.000399268	0	0	0	0.000129182	0		1.7706e-05	0.000152933	0	0	6.1011e-05	0.00023846	0.000207658	8.88757e-05	0	0.000189559		0	0	0.0010112	0	0	0	8.45594e-05	0	0	5.18403e-05		0
>SD_Ssd-13824	0.000131343	0.000579151	0.000121177	0	0	0.000139082	0.000610948	0		2.16671e-05	0	5.80771e-05	6.57743e-05	3.44697e-05	0	0		0.00241818	0	0	0.000161959	0.000104159	0	0	0.000217973		0	0	0	0	0	0	8.30634e-05	0.000740631	0.000541312	0		0	1.86085e-05	0	3.78065e-05	0	0.000218921	0	5.27296e-05	0	5.18403e-05		0
>SD_Ssd-13053	0.000218905	0	0.000218118	0.000332537	0.000418918	0.000417246	0	0.000364937		4.33341e-05	0.000299988	0	3.28872e-05	6.89394e-05	0.000121521	4.2443e-05		0.000161212	0.000323829	0.000199634	3.23918e-05	0.000572872	0.000587834	4.30608e-05	6.22781e-05		0.000123942	0.000152933	0	0.000366748	3.05055e-05	0	0.000166127	0	0	0		3.5412e-05	0.000521037	0.000186274	0.000548194	6.50548e-05	0.000234558	4.22797e-05	8.78827e-05	0	7.77605e-05		0
>SD_Ssd-13430	0	0	0	0	0	0	0	3.64937e-05		2.16671e-05	0.00136149	0	0.000263097	0.000137879	0.000972172	2.12215e-05		0	0.00018748	0	0	0	0	0	0		0.000283296	0.000611733	8.35306e-05	0.000305623	0.000915164	0.000102197	0.000373785	2.96252e-05	2.46051e-05	0.000227471		0	0	0	0	0.000281904	0	0	0	0	0		0
>SD_Ssd-00110	8.75618e-05	0	2.42354e-05	0	0	0	0.000427664	0.0011678		0	0.000392293	0.000493655	0.000131549	3.44697e-05	0	4.2443e-05		0.000188081	0.000323829	0	3.23918e-05	2.60396e-05	0	0	3.11391e-05		0	0	0	0	9.15164e-05	0.00023846	0.00103829	0	7.38153e-05	0		0	9.30423e-05	0	3.78065e-05	8.67397e-05	0.000109461	0.000295958	1.75765e-05	0	0.00142561		0
>SD_Ssd-21353	0	0	0	0	0.000167567	0	0	0		4.33341e-05	0	0	0.000295984	6.89394e-05	0.00368615	0		2.68687e-05	0	0	0	0	0.0013084	0	0		0.000230178	0	0	0	0	0	0.000290722	0.000148126	4.92102e-05	0.000568677		0	0	2.66106e-05	0	0	0.000860047	0	0	0	0		0
>SD_Ssd-16827	0	0	0.000460472	0	0.000754053	0.00125174	0	0		6.50012e-05	0	0	0	0	4.05071e-05	4.2443e-05		0	6.81745e-05	1.66362e-05	0	0.000937427	0.000834345	0.000258365	0		0.000141648	0	0	0	0	0	0	0.000118501	4.92102e-05	0		0.000212472	0.000148868	5.32212e-05	0.000850646	0	0	0	0.000351531	0	0.000181441		0
>SD_Ssd-21334	0.000525371	0.000220629	9.69415e-05	0	0.000125676	0.000509968	0.00125244	0.00133202		0	0	0	0	0	0	0		0	0	0.000731991	8.09795e-05	0.000208317	0.000151699	0.000301425	0		0	0	0	0	0	0	0	0	0	0		0	0.000353561	5.32212e-05	0.000510387	0.000477068	9.38233e-05	8.45594e-05	0.000527296	0.000350447	5.18403e-05		0.000111869
>SD_Ssd-21707	8.75618e-05	0	0	0	0	0	0	1.82468e-05		0.000108335	0.000484597	0.000174231	6.57743e-05	0.000379167	8.10143e-05	0.000106108		0	0.000136349	1.66362e-05	0	0	0	4.30608e-05	0		8.853e-05	0.000214107	0.000222748	6.11247e-05	0	0.000204394	0.000706039	0.000207377	0.000319866	0.000606589		0	0	0	0	0	0.000344019	4.22797e-05	1.75765e-05	0	2.59202e-05		0
>SD_Ssd-21368	0	0	0	0	0	0	0	0		6.50012e-05	0.000461521	2.90385e-05	0.000361759	0.00127538	0.000121521	6.36645e-05		0	0	0	0	0	0	0	0		1.7706e-05	0.00055056	0	0.000366748	0.000122022	0.000408789	0.000539912	0.000266627	0.000369076	0.000644501		0	0	0	0	0	0	0	0	0	0		0
>SD_Ssd-21355	0.000656714	0	0.000605884	0.000846458	0.000293243	0.000788132	0	3.64937e-05		2.16671e-05	0	0.000116154	3.28872e-05	6.89394e-05	4.05071e-05	4.2443e-05		0	5.11308e-05	0.000482449	4.85877e-05	0.000364555	0.000663683	0.000387547	6.22781e-05		1.7706e-05	0.000122347	0	0	0	0	0	5.92505e-05	2.46051e-05	3.79118e-05		0.000106236	0.000167476	0.000345938	0.000113419	4.33698e-05	4.69116e-05	0.000253678	8.78827e-05	0.000292039	0.000259202		0
>SD_Ssd-20791	0.000131343	0	0.000145412	0.000120923	0	0.000602689	0.000336022	1.82468e-05		0.000303339	0	0.000319424	0.000131549	0.000379167	0.000162029	0		5.37374e-05	0	0.000149726	3.23918e-05	0	5.68871e-05	4.30608e-05	0.000280252		0.00017706	0	0	0	6.1011e-05	0.000136263	0.000456849	0.000207377	0.000147631	7.58236e-05		0.000424944	0.000502428	0.000212885	0.000170129	0	0.000719312	0.000295958	5.27296e-05	0	0.000181441		0
>SD_Ssd-12552	0	0	0.000121177	0.000604613	0	0	0	0.00133202		0	0.000276912	0.000696925	0	0.000241288	4.05071e-05	6.36645e-05		0	0.000749919	1.66362e-05	0.000615444	0	0	0	0		0	0	0.000139218	0.000122249	0	6.81315e-05	0.000290722	0	0	3.79118e-05		3.5412e-05	0	0.000691876	0	0	0	4.22797e-05	0	0	0		3.19627e-05
>SD_Ssd-21348	0	0.00253723	0	0	0	4.63607e-05	0	5.47405e-05		0	0	0	0	0	0	0		0	0	4.99085e-05	0	0.000755149	0.000284436	0	0		0	0	0	0	0	0	0	0	0	0		3.5412e-05	0	0.00042577	3.78065e-05	0	1.56372e-05	0	0	0	0.00370658		0
>SD_Ssd-21362	0.00135721	0	7.27061e-05	0	0.000712161	0.000370885	0	9.12342e-05		0.000108335	9.23041e-05	0.000290385	6.57743e-05	0.000206818	0.000202536	4.2443e-05		0.000107475	0.000119305	0.000332723	0.000129567	0	0	0	6.22781e-05		0.000230178	0.000152933	0	6.11247e-05	0.000366066	3.40657e-05	0	2.96252e-05	0	0.000113735		0.000141648	0.000669905	0.000212885	0.000151226	0	3.12744e-05	0.000126839	0.000105459	0.000350447	0.000129601		0
>SD_Ssd-12573	0	0	0	0	0	9.27214e-05	0	0		0.000238338	0.00023076	0.000319424	9.86615e-05	0.000551515	0.000445579	0.000148551		0	0.000409047	0	0	0	0	0	0		0.000389532	0.00027528	0.000111374	0.000183374	0.000152527	0.000170329	0	0.000296252	0.000295261	0.000568677		0	0	0	0	2.16849e-05	6.25489e-05	0.000126839	0	0	0		0
>SD_Ssd-00718	0	0	0	0.000392999	0	0.000139082	0	0		0	0.000253836	0.000667886	0	0.000103409	0.000121521	0.000148551		0	0.00109079	0	0.000664032	2.60396e-05	3.79248e-05	0	0		1.7706e-05	0	0.000111374	0.000427873	6.1011e-05	0.000136263	0.000581444	0	0	0.000189559		0	3.72169e-05	0.000505602	0	0	3.12744e-05	4.22797e-05	0	0	2.59202e-05		3.19627e-05
>SD_Ssd-12808	0	0	0	0	0	0.00101994	6.10948e-05	0		0.000346673	0	0	0	0	0	0		5.37374e-05	0	0	0	0.000416634	0.000113774	0.000818154	6.22781e-05		0.00026559	0.000244693	0	0	0.000274549	0	0	0	0	0		0.000566592	0	0	0.000359161	0	0	0	5.27296e-05	5.84078e-05	0.00241058		0
>SD_Ssd-12953	4.37809e-05	5.51572e-05	0.00210848	0	0	0.000417246	0	0		6.50012e-05	0.000276912	0	3.28872e-05	0	0.000202536	0		0	0	1.66362e-05	0.000615444	0	0.000360285	0	0.00108987		3.5412e-05	0.000244693	0	0.000183374	0	0	0.000332254	2.96252e-05	0	0.000454942		0	0	0	0	0	7.81861e-05	0.000338238	0	0.000350447	0		0
>SD_Ssd-21354	0	0	0	0	0	0	0	0		0.000346673	4.61521e-05	0.000319424	0	0.000723863	0.000162029	0.000785196		0	0.000136349	0	0	0	0	0	0		0.000247884	0.00036704	2.78435e-05	0	0.000732131	0.000306592	4.15317e-05	0.000207377	2.46051e-05	0.000454942		0	0	0	0	0	0	0.000761035	0	0	0		0
>SD_Ssd-17451	0	0	0	9.0692e-05	8.37837e-05	4.63607e-05	0	0		0.000130002	0.000138456	2.90385e-05	0.000263097	0.000413636	0	2.12215e-05		0.000161212	3.40872e-05	4.99085e-05	3.23918e-05	7.81189e-05	5.68871e-05	0	0		0.000159354	0.000214107	8.35306e-05	6.11247e-05	0	0.000136263	0	0.00100726	0.00115644	0		0	1.86085e-05	0	0.000434774	0	0	0	8.78827e-05	0	2.59202e-05		0
>SD_Ssd-21373	0	0	0	0	0	0	0	0		0	0	0.00609809	0	0	0	0		0	1.70436e-05	0	0	0	0	0	0		0	0.000611733	0	0	0	0	0	8.88757e-05	0	0.000947795		0	0	0	0	0	0	0	0	0	0		0
>SD_Ssd-00609	0.000262686	0.000441258	0	0.000967381	4.18918e-05	0.000185443	3.05474e-05	0		0.000108335	0	0	0	0.000103409	0	0.000106108		0.000107475	0	3.32723e-05	0.000874579	0	0.000530947	0.000387547	0.000249113		0.000159354	3.05867e-05	0	0	3.05055e-05	0	4.15317e-05	0.000148126	9.84204e-05	3.79118e-05		0.000318708	0.000223302	0.000159664	7.56129e-05	0	1.56372e-05	8.45594e-05	8.78827e-05	0	0.000388802		0.00113467
>SD_Ssd-21352	0	0	0	0	0	0	0	0		0.000693346	0.00149994	0	0.00023021	6.89394e-05	4.05071e-05	4.2443e-05		0	0.000170436	6.65447e-05	0	0	0	0	0		0.00026559	0	0	6.11247e-05	3.05055e-05	0.000510986	0	0.000681381	0.000713548	0.000303295		7.0824e-05	0	0	0	0	0	0.000591916	0	0	0		0
>SD_Ssd-21364	0.000919399	0	0.00235083	3.02307e-05	0	0.00125174	0	0		2.16671e-05	2.3076e-05	2.90385e-05	0	0	8.10143e-05	6.36645e-05		0	0	0	0	5.20793e-05	0.000246511	4.30608e-05	0		0	0	0	0	0	0.000102197	0	0	0	3.79118e-05		0.00070824	0	0	9.45162e-05	0	0	0	0.000949133	0	0.000596164		0
>SD_Ssd-12946	0	0	0	0	0	0	0	3.64937e-05		0.000108335	0	0	0	0	0	0		0	0	0	0	0	0	0	0		0.000247884	0	0	0	0	0	4.15317e-05	0.000118501	7.38153e-05	0		0	0	0	0.00398858	0	0.00150117	0	0	0	0.000103681		0
>SD_Ssd-15837	0	0	0	6.04613e-05	0.000209459	4.63607e-05	0	0.000109481		0	0.00159225	2.90385e-05	0.000887953	0	0.000486086	0		0	0.000119305	1.66362e-05	3.23918e-05	0	0	0	9.34172e-05		0	0.00018352	0	6.11247e-05	6.1011e-05	0	0.000124595	0	0	0.000720325		0	0	0	0	0.00119267	0	0	0	0	0		0
>SD_Ssd-21378	0	0	0	0	0	0	0.00748412	0		0	0	0	0	0	0	0		0	0	0	0	0	0	0	0		0	0	0	0	0	0	0	0	0	0		0	0	0	0	0	0	0	1.75765e-05	0	0		0
>SD_Ssd-21351	0	0	0	0	0	0	0	0		0.000238338	0.000715357	0.00174231	0.000361759	0.000413636	0	0		0	0	0	0	0	0	0	0		0.000424944	0	0	0	0	3.40657e-05	0	0.000859132	0.000516707	0		0	0	0	0	0	0	0	0	0	0		0
>SD_Ssd-12604	0	0	0	0	0	0	0	0		6.50012e-05	0	0	0	0.000103409	4.05071e-05	8.4886e-05		0	5.11308e-05	0	0	0	0	0	0		0.00026559	0.000305867	0	0.00293399	0.000793142	0.00166922	4.15317e-05	5.92505e-05	2.46051e-05	0		0	0	0	0	0	0	0	0	0	7.77605e-05		0
>SD_Ssd-20459	0.00153233	0.00121346	0.000169648	9.0692e-05	0	0	0	0		4.33341e-05	0	0	9.86615e-05	0	4.05071e-05	8.4886e-05		0	0	0	8.09795e-05	5.20793e-05	0.000151699	0	0.000249113		0	0	0	0	0	0	0	0.000148126	0.000246051	7.58236e-05		0	0	0.000319327	0.000302452	0	0.000594214	0	0	0.000116816	0.00160705		0
>SD_Ssd-00984	0	0	0	6.04613e-05	0	0	0	0		0.000281672	0	0	0	0.000103409	0.000121521	0		0	0	0	1.61959e-05	0	7.58495e-05	0	0		0.00053118	0	0	6.11247e-05	0	0.000408789	4.15317e-05	0.000148126	0.000319866	0		7.0824e-05	0	0	3.78065e-05	0	0.00164191	0	0	0.000759301	0		0
>SD_Ssd-21357	0	0	0	0	0	0	0	0		0	0	0	3.28872e-05	0	0	0		0	0	0	0	0	0	0	0		0	0	0	0	0	0	0	0	0	0		0	0	0	0	0	0	0	0	0	0.00736133		0
>SD_Ssd-21344	0	0	0	0	0	0	0	0		0	0	0	0	0	0	0		0	0	1.66362e-05	0	0	0.00119463	4.30608e-05	0		0	0.000856426	0	0	0	0	0	0.000266627	0.000516707	0		0	0	0	0.0011531	0	0	0	0	0	0.00225505		0
>SD_Ssd-21363	0	0	0	0	0	0	0	0		0.000108335	0.000438445	5.80771e-05	0.000591969	0.000241288	0.000729129	4.2443e-05		0	0.000340872	0	0	0	0	0	0		0.00100924	0.00027528	0	0	0.000427077	0.000613183	0	0	4.92102e-05	0		0	0	0	0	0	0	0	0	0	0		0
>SD_Ssd-21350	0	0	0	6.04613e-05	0.00046081	9.27214e-05	0	0.000839355		0.000195004	0	0.000174231	3.28872e-05	0	8.10143e-05	0		8.06062e-05	3.40872e-05	6.65447e-05	0	5.20793e-05	0.000587834	0.000473668	0.000124556		0	0	0	0	0.000244044	0	4.15317e-05	0.000177751	0	0.000227471		0.000779064	1.86085e-05	5.32212e-05	0.000718323	2.16849e-05	0	0	1.75765e-05	0	7.77605e-05		0
>SD_Ssd-21359	0	0	0	0	0.000209459	0	0	1.82468e-05		0.00110502	0	0	0.000953728	3.44697e-05	0	8.4886e-05		0.000295556	0.000749919	4.99085e-05	0	0	0.000132737	0	0		0	0	0	0.00103912	9.15164e-05	6.81315e-05	0	0.000237002	0.000246051	0.000454942		0.000106236	0	0	0	0	1.56372e-05	0	0.000316378	0	0		0
>SD_Ssd-13416	0	0	0	0	0	0	0	0		8.66683e-05	0.000738433	0	0	0.000103409	8.10143e-05	0		0	0.00109079	0	0	0	0	0	0		0.000141648	0	0	0.000183374	0.000274549	0.00047692	0.0026165	2.96252e-05	4.92102e-05	0		0	0	0	0	0	0	0	0	0	0		0
>SD_Ssd-21365	0	0	0	0	0	0	3.05474e-05	0		0.000130002	0	0	0	0	0	0		0	0	0	0	0	0	0	0		0	0.000672906	0	0	0	0	0	0.000207377	0.000344471	0		0	0	0	0	0	0	0	0	0	0		0
>SD_Ssd-01059	0.000875618	0	0	6.04613e-05	0	0.000139082	0.000244379	0		0.000650012	0	0	0	0.000344697	0.000445579	0.000106108		0.000349293	1.70436e-05	1.66362e-05	0.000145763	0	9.48119e-05	0.000172243	0.000155695		0.00061971	0	0	0	0	0	0	0.000770256	0.000713548	7.58236e-05		0.000106236	0	0.000133053	0.000113419	0	7.81861e-05	4.22797e-05	0	0	0		0
>SD_Ssd-13765	0.000175124	0	0.000290824	0.000151153	8.37837e-05	0.0012981	0	0.000127728		2.16671e-05	0	0	0	0	0	0.000106108		0	0	0	0	0.000520793	0.000151699	0.00055979	0.000155695		0	0	0	0	0	0	0	0	2.46051e-05	3.79118e-05		0	0	0	0.00145555	0	3.12744e-05	0	0.000193342	0.000817709	0.000622084		0
>SD_Ssd-21384	0	0	0	0	0	0	0.00690371	1.82468e-05		0	0	0	0	0	0	0		2.68687e-05	0	0	0	0	0	0	0		0	0	0	0	0	0	0	0	0	0		0	0	0	0	0	0	0	0	0	0		0
>SD_Ssd-21400	0	0	0	0.000211615	8.37837e-05	0.000139082	3.05474e-05	0		2.16671e-05	6.92281e-05	0.000435578	0	0	0	6.36645e-05		0	1.70436e-05	1.66362e-05	3.23918e-05	2.60396e-05	0	0	6.22781e-05		1.7706e-05	0.000519973	0	0.00201711	3.05055e-05	6.81315e-05	0.000124595	0	4.92102e-05	0		0	0.000148868	0.000665265	0	4.33698e-05	1.56372e-05	0.000380518	0	0	0		0
>SD_Ssd-21371	0	0	0	0	0	0	0	0		2.16671e-05	0.000369217	0	9.86615e-05	0.00182689	0.000121521	0.000233437		0	3.40872e-05	0	0	0	0	0	0		5.3118e-05	9.176e-05	0	0	0.000305055	0.00047692	0.000290722	0	9.84204e-05	0		0	0	0	0	0	0	0	0	0	0		0
>SD_Ssd-12500	0	0	0	0	0	0	0	0		2.16671e-05	0.000299988	0	0	0.000344697	0	0.00027588		0	8.52181e-05	0	0	0	0	0	0		0	0.00018352	0	0.000244499	0	0.000204394	0	0.000651755	0.000738153	0.000113735		0	0	0	0	0	0.000172009	0.000253678	0	0	0		0
>SD_Ssd-21370	0	0	0	6.04613e-05	0	0.000185443	0	0.000255456		0.000108335	0	0.000435578	3.28872e-05	0.000206818	0.000324057	8.4886e-05		0	0.000443134	0.000332723	0	2.60396e-05	3.79248e-05	0	0		7.0824e-05	9.176e-05	0.000361966	6.11247e-05	0.000457582	0.000136263	0.000622975	5.92505e-05	7.38153e-05	7.58236e-05		0.000389532	0.000260518	0.000106442	0	0	0	0	0.000316378	0.000175223	0		0
>SD_Ssd-21356	0	0	0	0	0	0	0	3.64937e-05		0.000130002	0.00207684	0	0	3.44697e-05	0	2.12215e-05		0	0.000409047	0	0	0	0	0	0		0.000956125	3.05867e-05	0	0.000305623	3.05055e-05	0.000374723	8.30634e-05	0.000474004	0.000738153	0		0	0	0	0	4.33698e-05	0	0	0	0	0		0
>SD_Ssd-12470	0	0	4.84707e-05	0.000997612	0	0.000417246	0	0		4.33341e-05	0.00011538	0.000145193	0	0	0	0.000212215		0	0	0	0.000955558	0	0	0.000430608	0		0.000159354	0	0	0.000122249	0	3.40657e-05	0	0.000355503	0.000319866	0		0	0	0.000585433	3.78065e-05	0	4.69116e-05	4.22797e-05	0	0.000116816	7.77605e-05		0.00111869
>SD_Ssd-21360	0	0	0.000848238	0	0	0	3.05474e-05	0.000510912		2.16671e-05	0	0	0	3.44697e-05	0	0		0.00155839	0	0.000199634	0.000226743	0	0.000834345	0	9.34172e-05		1.7706e-05	0	0	0	0	6.81315e-05	0	2.96252e-05	4.92102e-05	3.79118e-05		0.00102695	7.44338e-05	0	0.000207936	0.000108425	1.56372e-05	4.22797e-05	0.000140612	5.84078e-05	0.000388802		0
>SD_Ssd-12466	0	0	0	0	0	0	3.05474e-05	1.82468e-05		0.000758347	9.23041e-05	2.90385e-05	0	0.000137879	0.000445579	0		0	6.81745e-05	0	0	0	0	0	0		0.000495768	0.000122347	2.78435e-05	0.000855746	0.000244044	0	0.000332254	0.000148126	0.000442892	0		0	0	0	0	0	0	0	0	0	0.000907206		0
>SD_Ssd-21411	0	0	0	0	0	0	0	0		6.50012e-05	4.61521e-05	0	0.000789292	0.000413636	0.000243043	0		0	0.000119305	0	0	0	0	0	0		0	0.00036704	0	0	6.1011e-05	0.000340657	0.0034056	8.88757e-05	4.92102e-05	7.58236e-05		0	0	0	0	0	0	0	0	0	0		0
>SD_Ssd-00384	4.37809e-05	0	0	0.000302307	0	0.000370885	0	0		0	0	0.000116154	0	0.000103409	8.10143e-05	0.000127329		0	0.000204523	0	0.00163579	0	1.89624e-05	8.61215e-05	0		0	0	0.000361966	0.000366748	0	0.00023846	0.000290722	5.92505e-05	0	7.58236e-05		0	0	0.000186274	0	0	0.000187647	0	0	0.000292039	0		0
>SD_Ssd-21708	8.75618e-05	0	0	0	4.18918e-05	0	0	0		2.16671e-05	0.000507673	5.80771e-05	3.28872e-05	0.000206818	0.000162029	0.00042443		0	0.000221567	0.000449177	0.000113371	0.000416634	0	0.000172243	0		0.000194766	0.000887013	0.00047334	0	6.1011e-05	0.000136263	0.000124595	2.96252e-05	2.46051e-05	3.79118e-05		3.5412e-05	0	7.98318e-05	0	0	3.12744e-05	0.000169119	0	0	0		0
>SD_Ssd-20744	0	0	0	0	0	0	0	0		0.000823348	0	0.000319424	3.28872e-05	0.000310227	0.000607607	2.12215e-05		0.000376162	0	0	0	0.000468713	0	0	0		0.000938418	0	0	0	9.15164e-05	0.000374723	8.30634e-05	0.000118501	0.000393681	7.58236e-05		0	0	0.000106442	0	0	6.25489e-05	0	0	0	0		0
>SD_Ssd-21369	0	0	4.84707e-05	0	0.000377027	0	0	0		0	0	0	0	0	0	0		0	0	4.99085e-05	0	0.00260396	0.000815382	0.000861215	0		0	0	0	0	0	0	0	0	0	0		0.000318708	5.58254e-05	0.000186274	0.000737226	0	0	0	0.000421837	0	0.000103681		0
>SD_Ssd-21383	8.75618e-05	0	7.27061e-05	9.0692e-05	0.00125676	0.000185443	0.00100806	1.82468e-05		4.33341e-05	0	0	3.28872e-05	6.89394e-05	4.05071e-05	0.000190994		0.0004299	0	0	0.000129567	0.000312476	0.000246511	0	6.22781e-05		5.3118e-05	0.00018352	0	0.000183374	3.05055e-05	0.000102197	0	0.000177751	9.84204e-05	3.79118e-05		0.00017706	5.58254e-05	0.000106442	0.000170129	2.16849e-05	6.25489e-05	0.000126839	5.27296e-05	0	5.18403e-05		0
>SD_Ssd-21367	0	0	0	0	0.0020527	9.27214e-05	0	0		0	0	0	0	0	0	0		0	0	0.00191316	0	0.000937427	0.000891232	0.000129182	0		0	0	0	0	0	0	0	8.88757e-05	0	0		0	0	0	0.000189032	0	0	0	0	0.000175223	7.77605e-05		0
>SD_Ssd-12539	0	0	0	0.000211615	0	0	0	0		0	4.61521e-05	8.71156e-05	0.000131549	0	0	4.2443e-05		0	8.52181e-05	0	0.000113371	0	0	0	0		0	0	0	0.000183374	0.000122022	0	0.000124595	0	0	0.000341206		0	0	5.32212e-05	0	0	0	0.000211399	0	0	0		0.00458664
>SD_Ssd-12452	0.000131343	0	0	0	0	0	0	0		0	0.000299988	0	0	0.000241288	8.10143e-05	8.4886e-05		0	8.52181e-05	0	0	0	0	0	0		1.7706e-05	0	0	0.000122249	0	0.000306592	0.00103829	0.000681381	0.000516707	7.58236e-05		7.0824e-05	5.58254e-05	0	0	0	0.000203284	4.22797e-05	0	0.000175223	0		0
>SD_Ssd-00491	0	0	0	0	0	0	0	0		0.000151669	0	0.00139385	0.000131549	3.44697e-05	0	0.000297101		0	0.00131236	0	0	0	0	0	0		0	0.000305867	0.000139218	0.000305623	0	0.000102197	0	0	2.46051e-05	0.000530765		0	0	0	0	0	0	0	0	0	0		0
>SD_Ssd-19735	4.37809e-05	0	0	0	0	0	0	0		0.000411674	4.61521e-05	0.000667886	9.86615e-05	0	0	0		0	6.81745e-05	0	0	0	0	0	0		0	3.05867e-05	0	0.00311736	9.15164e-05	0.000647249	0	5.92505e-05	9.84204e-05	0		0	0	0	0	0	0	0	0	0	0		0
>SD_Ssd-15071	0.000262686	0	0.000193883	3.02307e-05	4.18918e-05	4.63607e-05	0	0		0	0.000184608	0.000174231	0	0	0	0		8.06062e-05	0.000255654	3.32723e-05	0	0.000234357	1.89624e-05	0.000129182	3.11391e-05		1.7706e-05	0.000214107	0.000361966	0.000183374	0.000244044	6.81315e-05	0	0	2.46051e-05	0.000151647		3.5412e-05	0.000111651	0.000292717	3.78065e-05	0	7.81861e-05	0	0.000386684	0.000408855	2.59202e-05		0
>SD_Ssd-12890	0.000218905	0	0	0.000272076	0.000293243	4.63607e-05	0	0		0.00052001	0	0	6.57743e-05	0.000413636	0.000121521	0.000254658		0.000188081	3.40872e-05	0.000116453	0.000129567	0	0.000113774	0.000301425	3.11391e-05		0.000301002	3.05867e-05	0	0	0	0.000102197	0.000124595	8.88757e-05	4.92102e-05	0.000189559		0.000460356	0	5.32212e-05	1.89032e-05	0	0	0.000718755	0	0.000175223	0		0
>SD_Ssd-18811	8.75618e-05	0	0	0	0.000209459	9.27214e-05	3.05474e-05	0.000218962		0.000281672	0	0.000174231	0.000295984	0.000723863	0.00028355	0.00042443		0.0012897	0	0.000116453	0.000113371	7.81189e-05	0.000341323	0	3.11391e-05		0.000283296	0	2.78435e-05	0	3.05055e-05	3.40657e-05	4.15317e-05	0	4.92102e-05	0		0.000106236	7.44338e-05	0	0.000283549	4.33698e-05	3.12744e-05	0	0	0	0.000336962		0
>SD_Ssd-00227	0	0	0	0	0	0	0	0		0	0.000299988	0.000261347	3.28872e-05	0.000172348	0	0.000106108		0	0.00061357	0	0	0	0	0	0		1.7706e-05	0.000122347	0.00094668	0.000366748	0	0.000136263	0	5.92505e-05	2.46051e-05	3.79118e-05		0	0	0	0	0	7.81861e-05	0.000126839	0	0	0		0
>SD_Ssd-13565	0	0	2.42354e-05	0	0.000544594	0.000185443	0	0.000383184		4.33341e-05	0.000276912	8.71156e-05	3.28872e-05	0	4.05071e-05	4.2443e-05		8.06062e-05	0.000340872	0.000149726	6.47836e-05	0.000130198	1.89624e-05	0	0		0.000106236	0	0.00133649	0	0.000152527	0.000851644	0.00024919	5.92505e-05	0	0		0	3.72169e-05	0	1.89032e-05	0.000108425	0.000109461	0	0	0	7.77605e-05		0
>SD_Ssd-13446	0.000744276	0	0	0	0.000209459	0	0	0		0.000173337	4.61521e-05	0	0	0.000551515	0.000243043	8.4886e-05		0	0	0	0.000210547	5.20793e-05	5.68871e-05	0.000473668	0.000186834		0.000407238	3.05867e-05	0	0	6.1011e-05	0	4.15317e-05	0.000148126	0.000196841	0		0.00017706	3.72169e-05	5.32212e-05	0.000586	4.33698e-05	0.000156372	0.000169119	0.000878827	0	5.18403e-05		0
>SD_Ssd-00525	0	0	0.000242354	0.000604613	8.37837e-05	0	0	0.000456171		0	0.000392293	0.000348462	0.000131549	0.000172348	4.05071e-05	6.36645e-05		0	0.000119305	0.00021627	6.47836e-05	0	0	0.000473668	0		0.000123942	9.176e-05	0	6.11247e-05	9.15164e-05	0.000102197	0.000373785	2.96252e-05	2.46051e-05	0.000189559		0.000106236	9.30423e-05	0.000212885	9.45162e-05	0	1.56372e-05	0.000126839	0	0	0		0
>SD_Ssd-21361	0.000569152	0	0	0	0.000418918	0.000324525	0	5.47405e-05		6.50012e-05	0	0	6.57743e-05	3.44697e-05	0	8.4886e-05		0	0	0	0	7.81189e-05	0.00255992	0	0		3.5412e-05	0	0	0	0	3.40657e-05	4.15317e-05	0.000148126	0.000221446	0		0.000106236	5.58254e-05	0	0.00132323	0	0	4.22797e-05	1.75765e-05	0	0		0
>SD_Ssd-21376	4.37809e-05	0	0	0.000241845	0	0.00064905	0	0		6.50012e-05	0	0	3.28872e-05	0	0	0		0	0	1.66362e-05	0	7.81189e-05	0.000891232	0.000172243	0.000685059		0	0	0	0	0	0	0	0	4.92102e-05	0		0.000141648	0	0.00106442	0.00109639	2.16849e-05	0	8.45594e-05	0.00045699	0.000350447	5.18403e-05		0
>SD_Ssd-16378	0	0	0	0	0	0	0	0		0	0.000369217	0	0.000131549	0.000861742	0	0		0	0.00018748	0	0	0	7.58495e-05	0	0		0	0	0	0	0	0.00415602	0	0	0	0		0	0	7.98318e-05	0	0	0	0	0	0	0		0
>SD_Ssd-14402	0.000306466	0	0	0.000120923	8.37837e-05	0	0.000916422	0		0.000281672	0	2.90385e-05	0	0.000310227	0.000243043	0.000148551		0.000591112	0	0	3.23918e-05	5.20793e-05	0.000208586	8.61215e-05	9.34172e-05		0.000301002	0	0	0	0.000183033	0	0	0.000355503	0.000344471	0		3.5412e-05	0.000502428	0.000159664	0.000113419	0	4.69116e-05	0.000211399	3.51531e-05	0	7.77605e-05		0
>SD_Ssd-21387	0	0	0	0	0	0	0	0		0	0.00011538	0.000261347	0	0	0	0.000233437		0	3.40872e-05	0	0	0	0	0	0		0	0.00299749	0	0	0	6.81315e-05	0	0.000237002	2.46051e-05	0		0	0	0	0	0	0	0	0	0	0		0
>SD_Ssd-21399	0	0	0	0	0	0	0	0		0.000108335	0.000299988	0.000174231	0.000427533	0.000448106	0.000445579	0		0	0.000153393	0	6.47836e-05	0	0	0	0		3.5412e-05	0	0	6.11247e-05	0.000183033	0.000374723	0.000415317	0.000266627	0.000196841	0.00113735		0	1.86085e-05	0	0	0	3.12744e-05	0	0	0	0		0
>SD_Ssd-21382	0	0	0	3.02307e-05	4.18918e-05	0.000231803	0	0		0	6.92281e-05	0.000116154	9.86615e-05	0	0	0		0	0	0.000199634	0	0	0	0	0		0	0.000122347	0.000139218	0	0	0	0	8.88757e-05	4.92102e-05	0		0	0	0.00242157	0	0	0	0.000338238	0	0	0		0
>SD_Ssd-14172	0.000175124	0	2.42354e-05	0	0.00092162	0	0.00134409	7.29874e-05		0	0	0	0	0	0	0		0.000188081	0	0	0	0.00119782	0.000132737	0	0.000529364		0	0	0	0	0	0	0	0	0	0		0	0	0.000106442	0.000529291	0	1.56372e-05	8.45594e-05	0.000896404	0	0		0
>SD_Ssd-21379	0	0	0	0	0	0	0	0		0	0	0	9.86615e-05	0.000275757	0	0		0	0	0	0	0	0	0	0		0	0	0	0	0	0.000136263	0	0.000296252	0.000811968	0		0	0	0	0	0	0	0	0	0	0		0
>SD_Ssd-21388	0	0	0	0	0.00159189	0	0.00189394	0		0	0	0	9.86615e-05	0	0	0		0	0	0	0	0.000572872	0	0	0		0	0	0	0	0	0	0	0	0	0		0.000389532	0	0	0.00132323	0	0	0	0.000316378	0	2.59202e-05		0
>SD_Ssd-00228	0	0	0	0	0	0	0	0		0.000108335	0	0	0	0	0	0		0	0	0	0	0.00320287	0	0.000301425	0		0	0	0	0	0	0	0	0	0	0		0	0	0	0	0	0	0	0	0	0.00196993		0
>SD_Ssd-21372	8.75618e-05	0	0	0	0	0.00069541	0	0.00195241		0	0	0	0	0	0	0		0.000107475	0	3.32723e-05	0	0.000130198	0.000151699	0.000904276	0		0	0	0	0	0	0	0	0	0	0		0	9.30423e-05	0.000399159	0.00128542	0	0	0	0	0.000292039	7.77605e-05		0
>SD_Ssd-13599	0	0	0	0	0	0	0	0		0.000195004	4.61521e-05	0	6.57743e-05	0.000413636	0.000162029	0		0	0	0.000133089	0	0	1.89624e-05	0.000818154	0		0.00201849	0	0	0.000305623	0	0.000136263	0	0.000118501	0.000147631	0		0	0	0	1.89032e-05	0	0.000109461	0	3.51531e-05	0	0		0
>SD_Ssd-21405	0.000218905	0	0	0	0	0	0	0		4.33341e-05	0.000184608	0.000116154	0.000164436	0.00162008	0	2.12215e-05		0	0	0	0	0	0	0	0		8.853e-05	3.05867e-05	0	0.000855746	0	0	0	0	0	0		0	0	0	0	0	0	0	0	0	0		0
>SD_Ssd-21390	0	0	0	0	0.000544594	0.000231803	0.00268817	0.000200715		0	0	0	0	0	0	0		0.000617981	0	0.000299451	0	0.000182277	0.000132737	8.61215e-05	0.000467086		0	0	0	0	0	0	0	0	0	0		7.0824e-05	0.000260518	0.000106442	0.000245742	0	0	0	0	0	2.59202e-05		0
>SD_Ssd-12784	0	0	0	0	0	0	3.05474e-05	0		0.000758347	0.000138456	0	0.00124971	0.000965151	0	2.12215e-05		0	1.70436e-05	0	0	0	0	0	0		0.00079677	0	0	0	0	0.000136263	0	8.88757e-05	0.000295261	3.79118e-05		0	0	0	0	2.16849e-05	0	0	0	0	2.59202e-05		0
>SD_Ssd-13511	0	0	0.000193883	0.000483691	0.000251351	4.63607e-05	0	9.12342e-05		0.000130002	0.000184608	0	0.000131549	0.000103409	0.000162029	0.000254658		0.000107475	5.11308e-05	0.000182998	0.000194351	0.000208317	3.79248e-05	0.000301425	3.11391e-05		0	3.05867e-05	0	6.11247e-05	9.15164e-05	0	0	0.000148126	0.000147631	0.000303295		0.000212472	0.000186085	5.32212e-05	0.000170129	2.16849e-05	6.25489e-05	4.22797e-05	0.000386684	0.000116816	0.000103681		0
>SD_Ssd-12443	0	5.51572e-05	4.84707e-05	0	0.000795945	4.63607e-05	0.000458211	5.47405e-05		0	0	0	6.57743e-05	0	0	0		0.00354667	0	0	8.09795e-05	2.60396e-05	1.89624e-05	0	0.000217973		0	0	0	0	0	0	0	2.96252e-05	0	0		7.0824e-05	0.000465211	0	0	0	3.12744e-05	4.22797e-05	0	0	0		0
>SD_Ssd-17014	0	0	0	0	0	0	0	0		0.000238338	0	0	0	0.000551515	0	0.000106108		0	0.000545396	0	0	0	0	0	0		0	0.00103995	0	0	0	0.00143076	0	0.000118501	2.46051e-05	0.000151647		0	0	0	3.78065e-05	0	0	0	0	0	0		0
>SD_Ssd-13209	0	0	0.00181765	0	0	0	0	3.64937e-05		6.50012e-05	0	0	0	0.000137879	0	4.2443e-05		0.000617981	0	0.000182998	0.000210547	0	1.89624e-05	0	6.22781e-05		0.00061971	0	2.78435e-05	0	0	0	0	0.000503629	0.000246051	0		0	0	2.66106e-05	0	0	3.12744e-05	0.000591916	0	0	0		0
>SD_Ssd-12460	0	0	0	0	0	0	0	1.82468e-05		0.000108335	0.000161532	8.71156e-05	0.000164436	0	0.000121521	0		0	0.000357916	0	0	0	0	0	0		7.0824e-05	0.000122347	0.000445496	0.000977995	0.000762637	0.000408789	0.000373785	5.92505e-05	7.38153e-05	0		0	0	0	0	0	0	8.45594e-05	0	0	0.000129601		0
>SD_Ssd-13110	0	0	0	0	0.000293243	0	0	0		4.33341e-05	0	0	0	0	0	0.000148551		0	0	0.0039095	0	0	0	0	0		5.3118e-05	0	0	6.11247e-05	0	0	0	0.000177751	0.000246051	0		0	0	0.000106442	0	0	0	0.000465077	0	0.000175223	0		0
>SD_Ssd-21374	0	0	0	0	0	4.63607e-05	0	0.000675133		0	0	0	0	0	0	0		0	0	0.000232906	0	0	0.00174454	0.000818154	3.11391e-05		0	0	0	0	0	0	0	0	0	0		0.00155813	0	0	0	4.33698e-05	0	0	0.000738215	0	0.000103681		0
>SD_Ssd-21410	0.00223283	0	0.000436237	0	0	0.00069541	0	0		2.16671e-05	0	0	0	0	0	0		0	0	0.000149726	0	0.000260396	0.000170661	0.000516729	0		0	0	0	0	0	0	0	0	0	0		0	0	0.000266106	0.000510387	0	0	0	0	0	0.000103681		0
>SD_Ssd-00820	0	0	0	9.0692e-05	0	0	0	0		0	0.00119995	0	0	0	0	4.2443e-05		0	0.000102262	0	0	0	0	0	0		0.000212472	0	0.000167061	0	0	0.000272526	0	0.00062213	0.000492102	0		0	0	0	0.000132323	0	0	8.45594e-05	0	0	2.59202e-05		0
>SD_Ssd-12728	0	0	0	0	0	4.63607e-05	0	0		0.000108335	0.000646129	5.80771e-05	0.000394646	0.000344697	0.000364564	8.4886e-05		0	0.000170436	0	0	0	0	0	0		0.000141648	0.000152933	0	0	0.000305055	3.40657e-05	0	0.000118501	0.000196841	0.000606589		0	0	0	0	0	0.000172009	0.000211399	0	0	5.18403e-05		4.7944e-05
>SD_Ssd-13345	0	0	0	0	0.000544594	4.63607e-05	0	3.64937e-05		0	0.000392293	2.90385e-05	9.86615e-05	3.44697e-05	4.05071e-05	0.000339544		0	0.000136349	0	0	0	1.89624e-05	0	3.11391e-05		0.000212472	0	0.00161492	0	0.00033556	0.000306592	4.15317e-05	0	0	0.000113735		0	0	0	0	0	0.000172009	0.000211399	0.000105459	0	0		0
>SD_Ssd-21402	0	0	0	0	0	0	0	1.82468e-05		4.33341e-05	0	0	0	0	0	0		0.000913536	0	0	0	7.81189e-05	0.00121359	0.000172243	0		0	0	0	0	0	0	0	0	0	0		0	0.000279127	0.000186274	0	0	4.69116e-05	0.00283274	0	0	0.000103681		0
>SD_Ssd-21393	0.000700495	0	0	0	0	0	0	0		0	0	0	0	0	0	0		0.000295556	0	6.65447e-05	0	0.00213525	0	0.000904276	0.000311391		0	0	0	0	0	0	0	0	0	0		0	0	0.000133053	0.00102077	0	0	0	0.000316378	0	0		0
>SD_Ssd-17011	0	0	0	0	0	0	0	0		6.50012e-05	0.00193839	0	0.000295984	6.89394e-05	0	0.000169772		0	0.000869224	0	0	0	0	0	0		0.000123942	0	0	0	0	0.000510986	0	0	0	0.00117527		0	0	0	0	0	0	0	0	0	0		0
>SD_Ssd-21404	0.000788057	0	0	9.0692e-05	0.000544594	0.000417246	9.16422e-05	1.82468e-05		8.66683e-05	0.00011538	5.80771e-05	0	0.000103409	0.000121521	0.000106108		5.37374e-05	1.70436e-05	0.00021627	0	0.000338515	0.000341323	0.000430608	0		7.0824e-05	3.05867e-05	0	0	0	6.81315e-05	0.000166127	0.000237002	0.000221446	0		0	3.72169e-05	0.000212885	0.000207936	0	0	4.22797e-05	0	0.000116816	0.000103681		0
>SD_Ssd-13366	0.000262686	0	9.69415e-05	0.000151153	0.000167567	0	0	0		0.000260005	0	0	0	0.000241288	0.00028355	6.36645e-05		0	0	3.32723e-05	9.71754e-05	7.81189e-05	0.000170661	0.000344486	0.000467086		0.00017706	0	0	0	0	0	0	0.000296252	0.000319866	0.000189559		0.000318708	0	0.000106442	0.000737226	2.16849e-05	0	0	0.000228495	0.000350447	0.000129601		0
>SD_Ssd-00514	0.000306466	0	0	0.000181384	0	0	0	0		2.16671e-05	2.3076e-05	0	0	0.000103409	0.000162029	0.000233437		0	0	1.66362e-05	0.00124708	0	0	0	0		0	0	0	0	0	0	0	0.000237002	0.000147631	0		0	0	0	0	0	1.56372e-05	0	0	0	0		0.00249309
>SD_Ssd-21391	0	0	0	6.04613e-05	0	0	0	0		0	0	0	0	0	0	0		0.0035198	0	0	0	0.000598912	0	0	0		0	0	0	0	0	0	0	0	0	0		0	0	2.66106e-05	0	0	0	0	0	0	0.00147745		0
>SD_Ssd-21389	0	0	7.27061e-05	0	0	9.27214e-05	0	0		0	0	0	0	0	0	0		0	0	0	0	0.00416634	1.89624e-05	0	0		0	0	0	0	0	0	0	0	0	0		0.000106236	0	0.000319327	0.000226839	0	0	0.000169119	0	0	0		0
>SD_Ssd-00216	8.75618e-05	0	0	0	0	0	0	0.00063864		0	0	0	0	0	0	0		0	0	0	3.23918e-05	0	0	0	0		0	0	0	0.000183374	0	0.000136263	0.000415317	0	7.38153e-05	0		0	0	0	3.78065e-05	0.00364307	0	0	0	0	0.000388802		0.000159813
>SD_Ssd-21392	0	0	0	9.0692e-05	0.000251351	0.0010663	0	0.000200715		0	0	0	0	0	0	0		0.000107475	3.40872e-05	9.9817e-05	0	0	9.48119e-05	0	0.000685059		0	0	0	0	0	0	4.15317e-05	0	0	0		0.000566592	0.000204693	5.32212e-05	0.000226839	0	0.000109461	8.45594e-05	0.000826098	0	0.000829445		0
>SD_Ssd-21406	0.000437809	0	0.000436237	0	0.000167567	0.000324525	0	0.00069338		0	0	0	0	0	0	0		0.00021495	0	0	0	0.000807229	0	0.000688972	3.11391e-05		0	0	0	0	0	0	0	2.96252e-05	2.46051e-05	0		0.00035412	0	0	0	0	0	0	0.000210919	0.000408855	0.000959046		0
>SD_Ssd-12954	8.75618e-05	0.000110314	0.000121177	9.0692e-05	0	0	0	0		0	2.3076e-05	0	0	0	0	6.36645e-05		0	0	0	0.00461583	0	0	0	3.11391e-05		3.5412e-05	3.05867e-05	2.78435e-05	0	0	0	0	0	0	0.000151647		0	3.72169e-05	2.66106e-05	0	0	6.25489e-05	0	5.27296e-05	0	0		1.59813e-05
>SD_Ssd-00104	0	0	0	0	0	0	0	0		0.000151669	0.000276912	2.90385e-05	0.000328872	6.89394e-05	0	4.2443e-05		0	0.000494265	0	0	0	0	0	0		3.5412e-05	0.000672906	2.78435e-05	0.000366748	9.15164e-05	0	0	0	7.38153e-05	7.58236e-05		0	0	0	0	0.000325274	6.25489e-05	8.45594e-05	0	0	0		0
>SD_Ssd-13085	0	8.27358e-05	4.84707e-05	0	0	0	0	0		0	6.92281e-05	0	0.000197323	0.000137879	0	6.36645e-05		0	5.11308e-05	0	0.00105273	0	0	0	0		0.000106236	0.000122347	5.5687e-05	0.000183374	6.1011e-05	0.000102197	0.000332254	0	0	0.000113735		0	0	0	1.89032e-05	0	4.69116e-05	8.45594e-05	0.000369107	0	0		0
>SD_Ssd-13010	0.000350247	0	4.84707e-05	0.000272076	0	0.000556328	0	3.64937e-05		6.50012e-05	4.61521e-05	0	3.28872e-05	0	0.000121521	6.36645e-05		5.37374e-05	1.70436e-05	0.000182998	0.000680228	0.000156238	3.79248e-05	8.61215e-05	0.000249113		0.000159354	6.11733e-05	0	6.11247e-05	3.05055e-05	0	0	0.000177751	4.92102e-05	0		3.5412e-05	1.86085e-05	0.000319327	0.000207936	0.000151794	0	4.22797e-05	7.03062e-05	0.000642486	2.59202e-05		0
>SD_Ssd-16424	0	5.51572e-05	0	9.0692e-05	0	0	0	3.64937e-05		0	0.000161532	0.000435578	0	3.44697e-05	8.10143e-05	0		0	6.81745e-05	0	0	0	0	0	0		0.000336414	0.000152933	0	0.000366748	6.1011e-05	6.81315e-05	0	0.000888757	0.000811968	0		0	0	0	0	0	0	0.00135295	0	0	0		0
>SD_Ssd-19234	0.00126965	0	0.000169648	0.000362768	0	9.27214e-05	0	0		0	0	0	0	0	4.05071e-05	8.4886e-05		0.000617981	0	0	0	0	0.000132737	0.000344486	0.000155695		1.7706e-05	0	0	0	0	0	4.15317e-05	0.000207377	0.000172236	0		0.000495768	1.86085e-05	5.32212e-05	5.67097e-05	0	0.000109461	0	1.75765e-05	0.000584078	0		0
>SD_Ssd-12532	0	0	2.42354e-05	0.000151153	4.18918e-05	0	0	0.000200715		0	0.000461521	0.000842117	0.000197323	0	0	0.000127329		2.68687e-05	0.000903312	1.66362e-05	0	0	0	0	0		3.5412e-05	3.05867e-05	0.000334122	0.000244499	6.1011e-05	3.40657e-05	0.00024919	5.92505e-05	7.38153e-05	3.79118e-05		0	0	0.000266106	0	0	0	0	0	0	0		0
>SD_Ssd-12477	0	0	0	0	0	0	0	0.000748121		2.16671e-05	6.92281e-05	0	0	0	0	0		0	3.40872e-05	0	0	0	0	0	0		0.000194766	0	0.000167061	0.000244499	0.000488088	0	0	5.92505e-05	4.92102e-05	3.79118e-05		0	0	0	0	6.50548e-05	1.56372e-05	0	0	0	0.00199585		0
>SD_Ssd-00458	0.000218905	0	7.27061e-05	0.000513921	0	4.63607e-05	0	0		0	2.3076e-05	0	0	6.89394e-05	0	0.000212215		0	0	0	0.00184633	0	1.89624e-05	0.000129182	3.11391e-05		8.853e-05	6.11733e-05	0	0	0	0	0	5.92505e-05	9.84204e-05	7.58236e-05		0	0	0	0	0	0.000125098	0	0	0	7.77605e-05		0.00158215
>SD_Ssd-16685	0	0	0	0	0.000167567	4.63607e-05	0	1.82468e-05		0.000390007	0	2.90385e-05	0.000263097	0	0.000648114	0		0.00147778	3.40872e-05	0.000931625	1.61959e-05	0	0.000284436	0	0.000404808		0.000123942	0	0	0	3.05055e-05	0	0	8.88757e-05	0.000123025	3.79118e-05		3.5412e-05	3.72169e-05	0	3.78065e-05	0	0	4.22797e-05	0	0	0		0
>SD_Ssd-21415	0.000831837	0	0	0.000211615	0	0	0	0		0.00052001	0	0.000493655	0.000624856	0.000172348	4.05071e-05	0		0	6.81745e-05	0	0	0	0	0.000387547	0		0.00017706	0.000122347	0	0	0	0.000408789	0.000124595	2.96252e-05	0	0.000530765		0	0	7.98318e-05	0.000321355	0	0	0	0	0	2.59202e-05		0
>SD_Ssd-21413	0	0	0	0	0.00046081	0	0.00366569	0		0	0	0	0	0	0	0		0.00123596	0	6.65447e-05	0	0	1.89624e-05	0	3.11391e-05		0	0	0	0	0	0	0	0	0	0		0	1.86085e-05	0	0	0	3.12744e-05	0	0	0	0		0
>SD_Ssd-12318	0	0	0	0	0.000502702	0	3.05474e-05	3.64937e-05		0	0	0	6.57743e-05	0	0	0		0	0	3.32723e-05	0	0	1.89624e-05	4.30608e-05	6.22781e-05		0	0	0	0	0	0	0	0	0	0		0	0	0	0.000151226	4.33698e-05	0.00425332	0	1.75765e-05	0	5.18403e-05		0
>SD_Ssd-00256	0.000131343	0	7.27061e-05	3.02307e-05	0.000125676	0.000185443	0	1.82468e-05		0	2.3076e-05	0.000145193	6.57743e-05	6.89394e-05	0.000121521	0		0	6.81745e-05	1.66362e-05	1.61959e-05	0	3.79248e-05	0.000172243	0		5.3118e-05	0	8.35306e-05	0	0	0.000340657	0.000955229	0	0	0		3.5412e-05	0.000279127	0	1.89032e-05	0	0.000109461	0.000211399	3.51531e-05	0.000292039	2.59202e-05		0
>SD_Ssd-21397	0	0	0	0	0	0.000741771	0	0		0	0	0.000580771	0.000131549	6.89394e-05	0	0		0	0.000460178	0	0	0	0	0	0		0	0.000214107	0	0	0	0	0.000332254	8.88757e-05	0.000147631	0		0	0	0	0	0	0	0	0	0	0		0
>SD_Ssd-00033	0	0.00132377	0	0.000362768	0	0.000417246	0	0		0	2.3076e-05	0	0	0	0	0		0	0	0	0.000939363	0	5.68871e-05	4.30608e-05	0		0	0.000152933	5.5687e-05	0	0	6.81315e-05	4.15317e-05	0	2.46051e-05	3.79118e-05		0.000212472	0	0.000133053	0	0	0	0.000803315	0	0.000642486	0		3.19627e-05
>SD_Ssd-14337	0	0	0	9.0692e-05	0	0.000231803	0	0.000583899		0	4.61521e-05	0	0	0	0	0		0	0	8.31808e-05	0.000178155	7.81189e-05	9.48119e-05	0.000215304	0.000809616		0	0	0	0	0	0	0	0	0	3.79118e-05		7.0824e-05	0.000576862	2.66106e-05	0	0.0014312	0.000156372	4.22797e-05	3.51531e-05	0.000116816	2.59202e-05		0
>SD_Ssd-21395	4.37809e-05	0	0	0	0.000544594	9.27214e-05	0	0.000729874		6.50012e-05	6.92281e-05	2.90385e-05	3.28872e-05	0	0.000769636	0		5.37374e-05	0	0.000748628	0	0	0.000189624	0.000258365	0		3.5412e-05	3.05867e-05	0	0	0	0	0	0	2.46051e-05	0		0.00070824	0	0	0.000283549	0	1.56372e-05	0	0	0	0.000155521		0
>SD_Ssd-20269	0	0	0	0	0	0	0	1.82468e-05		0.000173337	4.61521e-05	2.90385e-05	0	0.000172348	8.10143e-05	0		0	0.000170436	0	0	0	0	0	0		0.00017706	9.176e-05	0.000306279	0.000488998	0.000640615	0.000510986	0.000373785	0.000118501	9.84204e-05	3.79118e-05		0	0	0	0	0	0	0	0	0	0.000466563		0
>SD_Ssd-01017	0.000394028	0	0.00063012	0.000151153	0	0	0	0.000766367		0	0	0	0	0	0	0		0	0	0.000865081	0	0.000312476	0.000132737	4.30608e-05	3.11391e-05		0	0	0	0	0	0	0	0	0	0		7.0824e-05	0.000669905	0.000212885	0.000113419	2.16849e-05	0.000203284	8.45594e-05	8.78827e-05	0.000408855	0.000155521		0
>SD_Ssd-12822	0	0	0	0	0	0.000417246	0	0		0	0	0	0	0	0	0		0	0	0	0	0	0.00166869	0.000258365	0		0	0	0	0.000183374	0	3.40657e-05	0	0.000177751	7.38153e-05	3.79118e-05		0	0.00137703	0	0	0	0.000312744	0.000338238	0	0.000175223	0.000103681		0
>SD_Ssd-00697	0	0	0	0.000120923	0.000586486	0	0	1.82468e-05		4.33341e-05	9.23041e-05	0	0	0	8.10143e-05	0		0.000107475	0	0	1.61959e-05	0	0.000360285	4.30608e-05	0		0	0	0	0	0	6.81315e-05	4.15317e-05	0.00139239	0.00110723	0.000113735		0.000460356	0	0	0	0	0	4.22797e-05	3.51531e-05	0	0.000233281		0
>SD_Ssd-21380	4.37809e-05	0	4.84707e-05	9.0692e-05	0	0.000231803	0	0		0.000455008	0	0	0	0.000103409	0	0.000233437		2.68687e-05	0	9.9817e-05	0.000129567	0.000364555	9.48119e-05	8.61215e-05	0.00065392		0.000106236	0	0	0	0	0	0	0	0	0		0	3.72169e-05	0.000133053	0.00149336	0	1.56372e-05	4.22797e-05	0.000298801	5.84078e-05	2.59202e-05		0
>SD_Ssd-21385	0.000131343	0.000110314	0.000218118	0	0.000502702	4.63607e-05	0.000244379	0.000456171		0	0	0	0	0	0	0		0.000698587	0	0.000831808	0.000307722	0.000208317	0.000170661	4.30608e-05	0.000249113		0	0	5.5687e-05	0	0	0	0	0	0	0		0.000247884	0.000111651	2.66106e-05	0.000132323	2.16849e-05	1.56372e-05	4.22797e-05	0.000158189	0	0.000259202		0
>SD_Ssd-21377	4.37809e-05	0	0	0	0	0	0	0		0	0	0	0	0	0	0		0	0	0	0	0.000130198	0.00208586	0.000861215	0		0	0	0	0	0	0	0	0	0	0		0	0	5.32212e-05	0.00206045	0	0	0	0	0	2.59202e-05		0
>SD_Ssd-21381	0	0	0	0.000120923	0	0	0	0.000948836		0.000130002	2.3076e-05	2.90385e-05	0	0.000103409	0	0.000148551		0.000161212	1.70436e-05	0.000482449	1.61959e-05	0	0.000189624	0.000129182	0		5.3118e-05	0	0	0	0	0	0	0.000266627	9.84204e-05	0.000151647		3.5412e-05	0.000502428	0.000186274	0.000302452	0	4.69116e-05	0.000253678	0	0	0.000673924		0
>SD_Ssd-21419	0	0	0	0	0	4.63607e-05	6.10948e-05	0		0.000130002	0.000346141	8.71156e-05	0.00115105	0.0011375	0	0		0	0.000119305	0	0	0	0	0	0		0.000123942	0.000489386	0	0	0	3.40657e-05	0.00024919	0.000148126	7.38153e-05	7.58236e-05		0	0	0	0	0	0	0	0	0	5.18403e-05		0
>SD_Ssd-13740	0	0	0	0	0.000502702	0.000185443	0	0		0.000151669	0.000346141	0.000261347	0.000131549	0.000103409	0.000202536	0		0	1.70436e-05	4.99085e-05	8.09795e-05	0	3.79248e-05	0.000172243	9.34172e-05		0.000247884	0.000152933	5.5687e-05	0	0.000213538	0.00023846	0.000124595	8.88757e-05	4.92102e-05	0.000492854		0.000566592	0	0	0.000151226	2.16849e-05	0	0	0	5.84078e-05	7.77605e-05		0
>SD_Ssd-00797	4.37809e-05	0.000110314	2.42354e-05	0.0014813	0	4.63607e-05	0.00070259	0		2.16671e-05	0	0	0	3.44697e-05	0	0.000148551		0	1.70436e-05	0	0.000145763	0	0.000132737	0.000645911	3.11391e-05		1.7706e-05	0	0	0.000122249	0	0	0	2.96252e-05	4.92102e-05	0		0.00017706	0	0.000399159	5.67097e-05	0	3.12744e-05	0.000126839	0	5.84078e-05	0.000233281		0
>SD_Ssd-19683	0	0	0	9.0692e-05	0	0	3.05474e-05	0		0.00201504	0	0	3.28872e-05	3.44697e-05	0	0		0.000295556	8.52181e-05	3.32723e-05	4.85877e-05	0	0.000170661	0.000129182	0		0.00139877	0.000122347	0	0	9.15164e-05	0	0	0	0	0		0	0.000353561	0	7.56129e-05	4.33698e-05	0	8.45594e-05	0	0	0		3.19627e-05
>SD_Ssd-21426	0	0	0	0	0	0	0.00494868	0		0	0	0	0	0.000103409	0	0		0	0	0	0	0	0	0	0		0	0	0	0	0	0	0	0	0	0		0	5.58254e-05	0	0	0	0	0	0	0	0		0
>SD_Ssd-00342	4.37809e-05	5.51572e-05	0	0	0	9.27214e-05	0	0.000766367		0	9.23041e-05	5.80771e-05	3.28872e-05	0	0	6.36645e-05		0	0.00018748	0.00043254	0	0	0	0	6.22781e-05		0	9.176e-05	0.000501183	6.11247e-05	0	0	0.000166127	0	0	0.000227471		0.00017706	0	0	0	0	0	0	0	0.000350447	2.59202e-05		1.59813e-05
>SD_Ssd-00032	0.0011383	0	0	0	0	0	0	7.29874e-05		0	0	0	0	0.0014822	0.000486086	0		0	0	3.32723e-05	0	0	0	0	0		1.7706e-05	0	0	0	0	0.000374723	0.000166127	0	0	0		0	7.44338e-05	0	9.45162e-05	0	0.000375293	0	0	0.000233631	0		7.99067e-05
>SD_Ssd-19736	4.37809e-05	0.00206839	0.000145412	0	0	0.000139082	3.05474e-05	1.82468e-05		0	0	5.80771e-05	0	0	0	0		0	0	0.000166362	0	0.00072911	5.68871e-05	0	0		0	0	0	6.11247e-05	6.1011e-05	0	0	2.96252e-05	0	0		0	0.000521037	7.98318e-05	0.000586	0	1.56372e-05	0.000169119	0	0	5.18403e-05		0
>SD_Ssd-21417	0	0	0.000266589	0	0.000125676	0	0.00103861	5.47405e-05		0	0	0	0	0	0	0		0.00271374	0	1.66362e-05	0	0	0	0	6.22781e-05		0	0	0	0	0	0	0	0	0	0		0.00017706	0.00024191	0.000186274	0	0	0	0	0	0.000175223	0		0
>SD_Ssd-21408	0.000131343	0	0.000436237	3.02307e-05	0.000209459	9.27214e-05	0	7.29874e-05		8.66683e-05	2.3076e-05	0.000174231	3.28872e-05	0	0	4.2443e-05		0	0	1.66362e-05	4.85877e-05	0.000260396	0.000113774	0.000258365	0		0	0	0	0.000122249	0	0	8.30634e-05	0	0	0		0.0008853	0.000167476	0	0.000775033	0	6.25489e-05	0	0.000298801	0.000175223	0.000207361		0
>SD_Ssd-00092	0	0	0	0	0	0	0	5.47405e-05		2.16671e-05	0.000438445	2.90385e-05	0.000131549	0	0.000364564	0		0	0.00061357	0	0	0	0	0	0		0	3.05867e-05	0	0.000427873	0.000640615	0.000102197	0.000581444	5.92505e-05	0.000123025	3.79118e-05		0	0	0	0	0	0	0	0	0	2.59202e-05		0
>SD_Ssd-00813	0	0.000110314	2.42354e-05	0	0	0.000185443	0.000213832	0		4.33341e-05	0	0	3.28872e-05	6.89394e-05	0	0		0.00021495	0	0	0	0.000130198	0.000265473	0	0		3.5412e-05	0	0	0	0	0	0	8.88757e-05	2.46051e-05	0		0	0.000614079	2.66106e-05	0.000113419	0	3.12744e-05	0.000676476	1.75765e-05	5.84078e-05	5.18403e-05		0.00190178
>SD_Ssd-00182	0	0	0	0	0	0	0	0		0.000130002	0	0	0	6.89394e-05	8.10143e-05	0.00144306		0	8.52181e-05	0	0	0	0	0	0		0.000301002	0.000122347	0	0.000794621	0.000274549	0.000579118	0	0.000118501	2.46051e-05	0		0	0	0	0	0.000151794	0	0	0	0	0		0
>SD_Ssd-00452	0	0	9.69415e-05	0.000151153	0.000167567	4.63607e-05	0	0		0.000108335	9.23041e-05	0	9.86615e-05	0.000654924	0.000810143	8.4886e-05		0	1.70436e-05	0.000116453	3.23918e-05	7.81189e-05	0	0	0		1.7706e-05	0	0	0	0	0	0	0.000325878	4.92102e-05	0		3.5412e-05	0	0	3.78065e-05	0.00013011	0.000781861	0.000169119	0	0.000175223	7.77605e-05		0
>SD_Ssd-21398	4.37809e-05	0	0	0	0.000209459	9.27214e-05	0	0.000218962		0.000173337	0	0.000116154	3.28872e-05	0.000206818	0.000121521	2.12215e-05		0.000107475	6.81745e-05	0.000515721	0	0	0.000341323	0	3.11391e-05		0	0.00018352	0	0	9.15164e-05	0	0.000124595	5.92505e-05	0.000270656	0.000189559		0.00035412	0.000223302	2.66106e-05	0.000831742	0	0	0	1.75765e-05	0	0.000207361		0
>SD_Ssd-21394	0	0	0	0	8.37837e-05	0	0	0.000237209		0	0	0	0	0	0	0		2.68687e-05	0	0.000182998	0	0.0015103	0.00032236	0.000688972	0		0	0	0	0	0	0	0	0	0	0		7.0824e-05	0	0	0.00137994	2.16849e-05	0	0	0.00045699	0	0		0
>SD_Ssd-01041	0	2.75786e-05	0	0	0	0.000185443	0	0		0	0	0.000145193	0	0	0	2.12215e-05		0.000134344	0.00018748	0.000748628	0	0.000260396	0	0	0		0	0	0	6.11247e-05	9.15164e-05	0	0	0	0	0.000265383		0	0.000167476	0.000798318	1.89032e-05	0	0	0.000126839	0	0	0		0
>SD_Ssd-00868	0	0	0	0	0	0	0	0		0.000130002	9.23041e-05	0.000232308	0	0	8.10143e-05	0.000530538		0	0	0	1.61959e-05	0	1.89624e-05	0	0.000186834		0.000301002	3.05867e-05	8.35306e-05	0	9.15164e-05	0.000374723	8.30634e-05	8.88757e-05	0.000123025	0		0	0.00024191	0.000106442	0	0	0.000250195	4.22797e-05	0	0.000292039	0		0
>SD_Ssd-21435	0	0	0	0	0	0	0	0		0	0	0	0	0	0	0		0	0	0	0	0	0	0	0		3.5412e-05	0.00443506	0	0.000122249	0	0	0	0	0	0		0	0	0	0	0	0	0	0	0	0		0
>SD_Ssd-19671	0	0	0	0	0	0.00254984	0	0		0	0	8.71156e-05	0	0	4.05071e-05	0.000106108		0	0	0	0	0	0	0	0		0.000424944	0	0	0.000122249	0	0	0.000124595	0	0	0		0	0	0	0	0	0	0	0	0	0		0
>SD_Ssd-14395	0	0	0	0.000151153	0.000251351	4.63607e-05	0	0		6.50012e-05	0	8.71156e-05	0	0.000896212	0	0		5.37374e-05	0	0	0	0.000390594	0.000113774	0.000602851	0.000591642		0	0	0	0	0	0	0	0	0	0		0.000318708	0.000186085	5.32212e-05	0.000396968	0	3.12744e-05	8.45594e-05	0.000386684	0	0		0
>SD_Ssd-21412	8.75618e-05	0	2.42354e-05	6.04613e-05	8.37837e-05	0	0	9.12342e-05		0.000195004	0.00011538	0	0	0	0.000486086	0.000169772		0.000161212	0	0	0	0.000624951	0.000151699	0	9.34172e-05		0.000301002	0	0	0	0	0	8.30634e-05	0.000118501	4.92102e-05	0		0.000247884	0.000111651	0.000133053	5.67097e-05	2.16849e-05	0	8.45594e-05	0.000123036	0.000292039	0.000103681		0
>SD_Ssd-21375	0	0	0	0	0	0	0	5.47405e-05		0	0	0	0	0	0	0		0	0	0	0	0	0	4.30608e-05	0		0	0	0	0	0	0	0	0	0	0		0	0	0	0.00470691	0	3.12744e-05	0	0	0	0		0
>SD_Ssd-21429	0	0	0	0	0.000879729	4.63607e-05	0	0		0	0	0	0	0	0	0		0.000161212	0	9.9817e-05	0	5.20793e-05	0.000360285	0.000688972	0		0	0	0	0	0	0	0	0.000681381	0.000590522	0		0.000141648	0	0	0	0	0	0	5.27296e-05	0	0.000259202		0
>SD_Ssd-00078	0	0	0	0	0	0	0	0		6.50012e-05	4.61521e-05	0	0	0.000103409	0.000162029	0.000721531		0	0.000204523	0	0	0	0	0	0		0.00017706	0.000122347	0	0.00116137	0.000183033	0.000374723	4.15317e-05	5.92505e-05	0.000172236	0		0	0	0	0	0	0	0	0	0	0.000155521		0
>SD_Ssd-18326	0	0	2.42354e-05	9.0692e-05	0	0	0	0		0	0.00149994	5.80771e-05	0.000295984	6.89394e-05	0.000202536	4.2443e-05		0	0	1.66362e-05	0.000178155	5.20793e-05	5.68871e-05	0	0		0	6.11733e-05	0	0.000183374	0.000152527	0	0	0	0	7.58236e-05		0	0	5.32212e-05	3.78065e-05	0.000889082	4.69116e-05	0	7.03062e-05	0	5.18403e-05		0
>SD_Ssd-00215	0	0	0	0	0	0	0	0		4.33341e-05	0.000253836	0.000551732	0.000526195	0.000137879	0	0.000106108		0	0.000136349	0	0	0	0	0	3.11391e-05		5.3118e-05	9.176e-05	0.000111374	0	0.000122022	0	0	5.92505e-05	0	0.000341206		7.0824e-05	0	0	0	2.16849e-05	3.12744e-05	0.000295958	0	0	2.59202e-05		1.59813e-05
>SD_Ssd-21409	0	0	0	0	0	0	0	0		0.000130002	0	0	6.57743e-05	0	0.00028355	0		0	0	0	0	5.20793e-05	0.000758495	4.30608e-05	6.22781e-05		0	0.000214107	0	0	3.05055e-05	0	0	2.96252e-05	4.92102e-05	7.58236e-05		0.00070824	1.86085e-05	0	0.000982968	0	0	0	0	0	0.00114049		0
>SD_Ssd-21709	0.000131343	0.000110314	0.000218118	0	0.000209459	0.000139082	0.00119135	0.00063864		0	0	0	0	0	0	0		0.000107475	0	0.000399268	3.23918e-05	0.000208317	5.68871e-05	0	0.000155695		0	0	0	0	0	0	0	0	0	0		0	0.000204693	0	0.000340258	0.000173479	4.69116e-05	0	0.000105459	0.000116816	2.59202e-05		9.5888e-05
>SD_Ssd-21403	0.000612933	0	0	0	0	0	0	0		0	0	0	0	0	0	0		0	0	0.00056563	0	0.000650991	0.00170661	0.000473668	0		0	0	0	0	0	0	0	0	0	0		0	0	0.000186274	0.000245742	0	0	0	1.75765e-05	0	0.000233281		0
>SD_Ssd-14023	4.37809e-05	0	2.42354e-05	0	0.000670269	4.63607e-05	0	1.82468e-05		0.000303339	2.3076e-05	0	0.000361759	0.000172348	0.000445579	6.36645e-05		0.000188081	0	8.31808e-05	0	0	9.48119e-05	8.61215e-05	0		0.000194766	0	0	0.000122249	0.000244044	0	0	8.88757e-05	2.46051e-05	3.79118e-05		0.00017706	0.000186085	0.000106442	0.000151226	0	0	8.45594e-05	0.000140612	5.84078e-05	0		0
>SD_Ssd-00309	0	0	2.42354e-05	0	0	0	0	0		0	0.000346141	0.000174231	9.86615e-05	0	8.10143e-05	0		0	0.000732875	0	0	0	0	0.000129182	0		0	0	0.000584714	0	0.00067112	0.000340657	0	0	0	7.58236e-05		0	0	2.66106e-05	0	0	1.56372e-05	0	0	0	0		0
>SD_Ssd-16663	0.000437809	0	0	3.02307e-05	0.000670269	0.000231803	0	3.64937e-05		0.000195004	0	0	0	0	0	4.2443e-05		0.00021495	0	6.65447e-05	0	0.000442674	7.58495e-05	0.000172243	0.000124556		0	0	0	0	0	0	0	0	0	0		7.0824e-05	0.000353561	0.000212885	0.00069942	2.16849e-05	1.56372e-05	4.22797e-05	0.000246072	0.000175223	7.77605e-05		0
>SD_Ssd-19668	0	0	2.42354e-05	0	0.000418918	0.000324525	0	0		0	0	0.000290385	0	0	0	0		0.00131657	0	0	0	5.20793e-05	0.000663683	0	0		0	0	0	0	0	0	0	0	0	0		0	0.000651296	0	0.000264645	0	0.000344019	4.22797e-05	0	0	0		0
>SD_Ssd-21396	0	0	0	0	0	0	0	0		0.00127836	0	0	0	0	0	0		0	5.11308e-05	0	0.000194351	0	0	0	0		0.00132795	0	0	0	0	0	0	0	0	0		0	0	0	0	0	0	0	0.000140612	0	0		0
>SD_Ssd-14515	0	0	0	0	0	0	0	0		0.00073668	0.000346141	0	0.00161147	6.89394e-05	0	0		0	6.81745e-05	0	3.23918e-05	0	0	0	0		7.0824e-05	3.05867e-05	5.5687e-05	0.000183374	9.15164e-05	3.40657e-05	0	0.000177751	0.000270656	0.000265383		0	0	0	0	0	0	0	0	0	0		0
>SD_Ssd-21432	8.75618e-05	0	0	0	0	0	0	0		4.33341e-05	9.23041e-05	2.90385e-05	0.000328872	0.000241288	0.000121521	4.2443e-05		0	5.11308e-05	1.66362e-05	0	7.81189e-05	0.000113774	0	0		0.00026559	3.05867e-05	0	0	0.000854153	0.000136263	0.000456849	0.000266627	0.000123025	0		0	0	0	0	0	0	0.000380518	1.75765e-05	0	0.000103681		0
>SD_Ssd-10880	0.000218905	0	0	0.000181384	8.37837e-05	0.000139082	0	0		0	4.61521e-05	0	0	6.89394e-05	0	6.36645e-05		0	3.40872e-05	0	0.000161959	0	0	0	0		0	0	0	0	0	3.40657e-05	0	8.88757e-05	0	0.000265383		0	0	2.66106e-05	0	4.33698e-05	1.56372e-05	0	0	0.000992933	0		0.00209355
>SD_Ssd-21416	0	0	0	0	0	0	0.00229106	0		2.16671e-05	0	0	0	0	8.10143e-05	0		0	0	0.00101481	0	0	0	0	9.34172e-05		5.3118e-05	0	0	0	0	0	0	0.000592505	0.000221446	0		0	0	7.98318e-05	3.78065e-05	0	0	0	0	0	0		0
>SD_Ssd-00172	4.37809e-05	0.000165472	7.27061e-05	9.0692e-05	0	4.63607e-05	0.00012219	0		6.50012e-05	0	0	6.57743e-05	0	0	2.12215e-05		0	0	1.66362e-05	0.00173296	0	0.000417172	8.61215e-05	0		0.00017706	0	0	0	0	3.40657e-05	0	0.000118501	7.38153e-05	0		0	3.72169e-05	0.000159664	3.78065e-05	4.33698e-05	0	0	0	0.000408855	0		0.000431496
>SD_Ssd-14609	0	0	0	3.02307e-05	0	0	0	0		0.000671679	0.00011538	0	3.28872e-05	0.000275757	8.10143e-05	6.36645e-05		0	6.81745e-05	0	9.71754e-05	0	0	0	0		0.000212472	9.176e-05	0	0.000488998	0.000366066	3.40657e-05	0	0.000207377	0.000369076	0.00041703		0	0	0	0	0	0.000140735	0	0	0	0		0
>SD_Ssd-21423	0	0	0	0	0	0	0	0		0	2.3076e-05	8.71156e-05	0	0	8.10143e-05	0		0	0.00129531	0	0	0	0	0.00210998	0		0	0.000397626	0	6.11247e-05	0	0	0	0	0	3.79118e-05		0	0	0	0	0	0	0	0	0	0		0
>SD_Ssd-00018	0	0	0	3.02307e-05	0	0	0.000366569	0		2.16671e-05	0	2.90385e-05	0	0	0	2.12215e-05		0	0	0.00286142	0	0	0	0	3.11391e-05		0	0	0	0	0	0	0	0	2.46051e-05	0		0.000141648	0	0.000106442	3.78065e-05	4.33698e-05	1.56372e-05	0.000253678	0	0.000116816	0.000414723		0
>SD_Ssd-21448	0	0	0	0	0	0	0	0		0.000173337	0	0	0	0	0	0		0	0	0	0	0	0	0	0		0	0	0	0	0	0	0.000207658	0	0	0		0	0	0	0	0	0	0	0	0	0		0
>SD_Ssd-21495	0	0	0	0.000181384	0	9.27214e-05	0	0		2.16671e-05	0.00011538	2.90385e-05	0	0	0.000405071	0		0	0.000119305	0.000199634	0	0	0	0	0.000498225		7.0824e-05	0	0	0	6.1011e-05	0.000204394	0	0	0	7.58236e-05		0	0	0	0	0	0	0	5.27296e-05	0.0022195	0		0
>SD_Ssd-21427	0	0	0	0	0	0	0	0		0	0	0	0	0	0	0		0.00440647	0	0	0	0	0	0	0		0	0	0	0	0	0	0	0	0	0		0	3.72169e-05	0	0	2.16849e-05	0	0	0	0	0		0
>SD_Ssd-16332	8.75618e-05	0	0	3.02307e-05	0.00046081	0.000139082	0	7.29874e-05		0.000151669	0	0	0	0.000310227	4.05071e-05	0.000233437		8.06062e-05	5.11308e-05	3.32723e-05	0	0.000156238	5.68871e-05	0.000215304	6.22781e-05		0.000407238	0.000122347	2.78435e-05	6.11247e-05	0	3.40657e-05	0	0.000148126	0.000196841	3.79118e-05		0.000106236	1.86085e-05	7.98318e-05	0.000226839	0	0	0	0.000105459	0	0.000285122		0
>SD_Ssd-21424	0	0	0	0	0	0	0	0		0	0.00113073	0	0	0.000137879	0.000202536	0		0	3.40872e-05	0	0	0	0	0	0		0.000371826	0	0.000306279	0	6.1011e-05	0	0.000706039	0	0	0		0	0	0	0	0	0	0	0	0	0		0
>SD_Ssd-21456	0	0	0	0	0	0.00227167	0	0.000437924		6.50012e-05	0	0	0	0	4.05071e-05	0		0.000859799	0	0	0	0	1.89624e-05	4.30608e-05	9.34172e-05		3.5412e-05	0	0	0	0	6.81315e-05	0	0	0	0		0	5.58254e-05	0	3.78065e-05	0	9.38233e-05	4.22797e-05	0	0	0		3.19627e-05
>SD_Ssd-21407	4.37809e-05	0	0.000242354	3.02307e-05	0	0.000231803	0	0.000583899		0	0	0	0	0	0.00028355	0		5.37374e-05	0	0.00034936	3.23918e-05	0.000182277	0.000303398	4.30608e-05	9.34172e-05		0	0	0	0	0	0	0	0	0	0		7.0824e-05	0.000837381	0.000292717	5.67097e-05	0	1.56372e-05	0	8.78827e-05	0	0.000155521		0
>SD_Ssd-19095	0	0	0	9.0692e-05	0.00134054	9.27214e-05	0	3.64937e-05		0	0	0	0	0	0	0		0	1.70436e-05	0.000199634	0	5.20793e-05	0.000568871	0.000387547	0		0	6.11733e-05	0	0	0	0	0	0	0	0		0	0	0.000159664	0.000907355	0	1.56372e-05	0	0	5.84078e-05	0.000388802		0
>SD_Ssd-21422	0	0	0	0	8.37837e-05	0	0	0		0.000238338	0.000415369	0.000145193	0.000131549	0.000206818	0	8.4886e-05		0	0.000238611	0	0.000421094	0	0	0.000215304	0		1.7706e-05	3.05867e-05	0.000222748	0	0.000213538	0	8.30634e-05	5.92505e-05	9.84204e-05	0.000265383		0.00017706	0	0	1.89032e-05	0	0.000109461	0.000169119	1.75765e-05	5.84078e-05	0		0
>SD_Ssd-21454	0	0	0	0	0	0	0	0		0	0	0.000174231	3.28872e-05	0.000137879	0	0		0	0	0	0	0	0	0	0		0	0	0	0	0	0.0010901	0.000124595	0.000385128	0.000492102	0		0	0	0	0	0	0	0	0	0	0		0
>SD_Ssd-12652	0	0	0	0	0	0	0	0		2.16671e-05	0.00011538	2.90385e-05	3.28872e-05	0	8.10143e-05	0.000106108		0	0.000119305	0	0	0	0	0	0		5.3118e-05	0	0.000974523	0.00091687	0.000305055	0.000102197	0.000207658	0.000177751	9.84204e-05	0		0	0	0	0	2.16849e-05	0	0	0	0	5.18403e-05		0
>SD_Ssd-13466	0	0	0	0	0	0	0	0		0.000216671	9.23041e-05	0	0.000328872	0	8.10143e-05	0.000381987		0	3.40872e-05	0	0	0	0	0	0		0.000194766	0	0	0.000366748	0	0.000545052	0.000124595	0.000296252	0.000319866	0		0	0	0	0	0	0	0	0	0	0		0
>SD_Ssd-12613	0	0	0	0	0	0	0	0		0	0	0	0	3.44697e-05	0	0		0	0	0	0	0	0	0	0		0.00017706	0	0	0.00250611	0.000274549	0.000851644	0	0	4.92102e-05	0		0	0	0	0	0	0	0	0	0	5.18403e-05		0
>SD_Ssd-15236	0	0	2.42354e-05	0.000181384	0	9.27214e-05	0	7.29874e-05		0.000541677	9.23041e-05	8.71156e-05	0	0.000241288	4.05071e-05	0.000106108		0.000107475	3.40872e-05	0.000116453	0	2.60396e-05	0.000246511	0.000172243	3.11391e-05		0.000301002	3.05867e-05	0	6.11247e-05	0	3.40657e-05	0	5.92505e-05	4.92102e-05	0		0.000212472	1.86085e-05	0.000133053	0.000340258	0	0	0.000465077	0	0	2.59202e-05		0
>SD_Ssd-00235	0	0	0	0	0	0	0	1.82468e-05		0	0	0	0	0	0	0.000594202		0	1.70436e-05	0	0	0	0	0	0		8.853e-05	0.00018352	0	0.000855746	0.00033556	0.000272526	0	0.000118501	4.92102e-05	7.58236e-05		0	0	0	0	2.16849e-05	0	0	0	0	2.59202e-05		0
>SD_Ssd-12703	0	0	0	0	0	0	0	5.47405e-05		0.000108335	6.92281e-05	0	0.000164436	3.44697e-05	0	0		0	0.000221567	0	0	0	0	0	0		0.000123942	3.05867e-05	0.000417653	0.000611247	0.000396571	0.00023846	0.00024919	8.88757e-05	0.000196841	3.79118e-05		0	0	0	0	0	0	0	0	0	5.18403e-05		0
>SD_Ssd-16351	0	0	0	0	0	0	0	0		0	0	0	0	0	0	0		0	0	0	0	5.20793e-05	0	0	0		0	0	0	0	0	0	0	0	0	0		0	0	0	0	0	0	0	0	0	0.00196993		0
>SD_Ssd-12494	0	0	0	0	0	0	0	0		0.000108335	0.000138456	0	3.28872e-05	0	0.000121521	0		0	0	0	0	0	0	0	0		0.00035412	0	0	0.000366748	0.000244044	0.00023846	0.00024919	0.000148126	2.46051e-05	3.79118e-05		0	0	0	0	0	0	0	0	0	2.59202e-05		0
>SD_Ssd-21420	0	0	4.84707e-05	0	4.18918e-05	0.000278164	0	0		2.16671e-05	0	0	0	0	0	4.2443e-05		0	0	1.66362e-05	0	0.000156238	0	0.000344486	0		0	0	0	0.000183374	0	0	0	0	0	0		0.000141648	0	0	7.56129e-05	0	0	0.000169119	0.000140612	0	0.000570244		0
>SD_Ssd-21445	0	0	0	0	0	0	0	0		4.33341e-05	0.000207684	0	0	0.000310227	0.000324057	0		0	0.000238611	0	0	0	0	0	0		0.000301002	0	0	0	0.000518593	0.000374723	0.000830634	8.88757e-05	7.38153e-05	3.79118e-05		0	0	0	0	0	3.12744e-05	0	0	0	0		0
>SD_Ssd-21418	0	0	0	0	0	0	0	0		0.00273005	0	0.00124866	0	0	0	0		0	0	0	0	0	0	0	0		0	0	0	0	0	0	0	0	0	0		0	0	0	0	0	0	0	0	0	0		0
>SD_Ssd-21437	0	0	0	0	0	9.27214e-05	0.00113025	0		2.16671e-05	0	0	0	0	0	0		0.000295556	0	0	0	0.000390594	0.000701608	0.000129182	0.000280252		0	6.11733e-05	0	0	0	0	0	0.000148126	7.38153e-05	7.58236e-05		0.000106236	0.000204693	0	0.000113419	0	0	8.45594e-05	1.75765e-05	0	0.000129601		0
>SD_Ssd-12492	0	0	0	0	0	0	0	1.82468e-05		0	0.000507673	0.000377501	0.000295984	0.000103409	8.10143e-05	2.12215e-05		0	0.000545396	0	0	0	0	0	0		0	3.05867e-05	0	6.11247e-05	0	0	0.00049838	0.000177751	0	7.58236e-05		0	0	0.000106442	0	0	0	0	0	0	0		1.59813e-05
>SD_Ssd-19407	4.37809e-05	0	0.00031506	6.04613e-05	0	0	0	5.47405e-05		0	6.92281e-05	0.000638848	0	0	8.10143e-05	0		0	0.000153393	0	6.47836e-05	0	7.58495e-05	4.30608e-05	0		0.000141648	0	2.78435e-05	6.11247e-05	3.05055e-05	0.000136263	0	2.96252e-05	2.46051e-05	3.79118e-05		0.00053118	0.000167476	5.32212e-05	9.45162e-05	0	0	0	0.000123036	5.84078e-05	0.000207361		0
>SD_Ssd-21470	0	0	0	0	0	0.00069541	0	0		4.33341e-05	0	0	0	0	0	0		0	0	0	0	5.20793e-05	0	0.000732033	0		7.0824e-05	0	0	0	0	0	0	0	0	0		0.000389532	0	7.98318e-05	1.89032e-05	0	0	0	0	0	0.00207361		0
>SD_Ssd-13733	4.37809e-05	0	0.000266589	0	4.18918e-05	0	0	0		6.50012e-05	0	0	0.00023021	0	0	0		0	0.00124418	0	0.000113371	2.60396e-05	0	0	0.000311391		1.7706e-05	0	0	0	0	0	4.15317e-05	0.000237002	7.38153e-05	0		0	3.72169e-05	0	0.000623807	0	4.69116e-05	0	0	0	7.77605e-05		0
>SD_Ssd-12123	4.37809e-05	0.000827358	0	0	4.18918e-05	0	3.05474e-05	0.000109481		0.000823348	9.23041e-05	0	0	0	0	0		0	0	1.66362e-05	4.85877e-05	0	0	0	0.000186834		0	0	0	0	0	0	0	0	0	0		0	0.00048382	0	0	0.000108425	0.000437842	0.000338238	0.000369107	0.000116816	2.59202e-05		0
>SD_Ssd-15322	0	0	7.27061e-05	0	0.00046081	0	0	0		0	0	0	0	0	0	0		0	0	0	0	0.000156238	0	0	0		0	0	0	0	0	0	0	0.00189602	0.0014271	0		0	0	0	0	0	0	0	0	0	0		0
>SD_Ssd-19679	0	0	0	3.02307e-05	0	0	0	0		6.50012e-05	4.61521e-05	0	0.000723518	0.000172348	0	0		0	0	0	0	0	0	0	0		7.0824e-05	6.11733e-05	0	0	0.00103719	0.000442855	0	0	0.000123025	0.000758236		0	0	0	1.89032e-05	0	0	0	0	0	0		0
>SD_Ssd-21438	0	0	0	0	0	0	0	0		0.000411674	6.92281e-05	0	0	0.000275757	0.00028355	6.36645e-05		0	8.52181e-05	0	0	0	0	0	0		0.00017706	0	0	0.000366748	0	0	0	5.92505e-05	4.92102e-05	0.000151647		0	0	0	0	0	0	0	0	0	0		0
>SD_Ssd-21421	0.000218905	0	0	0	0.000167567	9.27214e-05	0	3.64937e-05		0	0	0	0	0.000103409	0.000121521	0		0.000698587	0	0.000931625	0	7.81189e-05	5.68871e-05	4.30608e-05	9.34172e-05		0	0	0	0	0	0	0	0.000118501	7.38153e-05	7.58236e-05		0.000141648	3.72169e-05	0	0.000793936	0	1.56372e-05	0	0	0	0		0
>SD_Ssd-21451	0	0	0	0	0.000293243	9.27214e-05	0.00281036	0		8.66683e-05	2.3076e-05	0	0	0	0	0		0	0	0.000449177	0	2.60396e-05	9.48119e-05	0	6.22781e-05		0	0	0	0	0	0	4.15317e-05	0	0	0		0	0	0	0	0	3.12744e-05	0	0	0	5.18403e-05		0
>SD_Ssd-21431	0	0	0	0	0	0	0	0		0	0	0	0	0	0	0		0	0	0.00124771	0	0.000286436	0.000208586	0.00172243	0		0	0	0	0	0	0	0	0	0	0		0	0	2.66106e-05	0.000529291	0	0	0	0	0	0		0
>SD_Ssd-00403	0	0.000110314	0	0	0	0	9.16422e-05	7.29874e-05		0	0	0	0	0	0	0		0	0	0	0	0	0	0	0.000685059		0	0	0	0	0	0	0	0	0	0		0	0.000167476	2.66106e-05	0	0	0.0022674	8.45594e-05	0	0.000350447	5.18403e-05		0.000111869
>SD_Ssd-12615	0	0	0	0	0	0	0	0		0.000108335	4.61521e-05	8.71156e-05	3.28872e-05	3.44697e-05	0	0		0	5.11308e-05	0	0	0	0	0	0		0.000283296	6.11733e-05	0.000529027	0.000366748	0.000213538	0.000204394	0.000207658	8.88757e-05	0.000270656	3.79118e-05		0	0	0	0	0	0	8.45594e-05	0	0	0.000181441		0
>SD_Ssd-00649	0	0	0	0	0	0	0	0		0.000173337	0	0	6.57743e-05	0	0	0		0	0.000170436	0	0	0	1.89624e-05	0	0		0.00053118	0	0	0	0	0.00115824	0.000124595	0.000148126	9.84204e-05	0.000113735		0	0	0	0	0	1.56372e-05	0.00109927	5.27296e-05	0	0		0
>SD_Ssd-21442	0.000612933	0	4.84707e-05	9.0692e-05	0.000209459	0	0	0.00034669		0.000151669	0	5.80771e-05	0	0	0	0.000169772		0.000107475	5.11308e-05	4.99085e-05	0	0	0.000170661	8.61215e-05	0.000124556		0	0	0	6.11247e-05	6.1011e-05	0	0	0	9.84204e-05	3.79118e-05		0.000247884	3.72169e-05	0.000106442	0.000340258	2.16849e-05	3.12744e-05	0	3.51531e-05	0.000116816	0.000181441		0
>SD_Ssd-13050	0	0	0	0	0	0	0	0		0.000108335	0.000276912	0.00020327	9.86615e-05	0.000172348	0.00028355	0		0	1.70436e-05	0	0	0	0	0	0		0.000424944	0	0.00103021	0	0.000152527	0.000306592	0	0.000148126	2.46051e-05	3.79118e-05		0	0	0	0	0	0	0	0	0	0		0
>SD_Ssd-14407	0.000131343	0	4.84707e-05	9.0692e-05	8.37837e-05	0	0.000794233	3.64937e-05		0.000108335	0	0	0	0	0.000121521	2.12215e-05		0.000644849	0	0	0.000178155	0.000104159	0.000341323	0	0.000280252		1.7706e-05	0	0	0	0	0	8.30634e-05	0.000148126	0	0		0	0	0	1.89032e-05	0	3.12744e-05	4.22797e-05	7.03062e-05	0.000408855	2.59202e-05		0
>SD_Ssd-21401	0	0	0	0	0	0	0	0		0	0	0	0	0	0	0		0	0	0	0	0	0	0	0		0	0	0	0	0	0	0	0	0	0		0	0	0	0	0	0	0	0	0	0		0
>SD_Ssd-16709	0	0	0	0	0	0	0	0		0	0.00168455	0	0	0	0	0		0	0	0	0	0	0	0	0		0	0	0	0	0	0	0	0	0	0		0	0	0	0	0	0	0	0	0	0		0
>SD_Ssd-19678	0	0	0	0	0.000335135	0	0	0.00209839		0	0	0	0	0	0	0		0	0	0.000266179	0	2.60396e-05	0.000929157	0	3.11391e-05		0	0	0	0	0	0	0	2.96252e-05	0	0		0.00017706	7.44338e-05	0	1.89032e-05	0	0	0	0	0	0		0
>SD_Ssd-21434	0	0	2.42354e-05	0	0	0	0	0		8.66683e-05	0	2.90385e-05	0.000263097	0.000310227	0	0		0.000107475	5.11308e-05	0	0	0	0	0	0		0.000849888	0.000214107	0	0	9.15164e-05	6.81315e-05	0.000706039	0	7.38153e-05	0		0	0	0	0	0	0	0	0	0	2.59202e-05		0
>SD_Ssd-19437	0	0.000441258	0	0	0.00138243	0	0	0.000145975		0	0	0	0	0	0	0		0.000134344	0	0	8.09795e-05	0	0.000284436	0	0		0	0	0	0	0	0	0	0	0	0		0	0.000855989	0.000106442	0	0.000433698	3.12744e-05	0	5.27296e-05	0	0		0
>SD_Ssd-21455	0	0	0	0	0	0	0	0		0.000281672	2.3076e-05	0.00107443	9.86615e-05	0.000344697	0.000364564	2.12215e-05		0	0	0.000166362	0	0	0	0	0		0.000159354	0.000152933	0	0	6.1011e-05	6.81315e-05	8.30634e-05	0.000177751	0.000221446	0		0	0	0	0	0	0	0	0	0	0		0
>SD_Ssd-14503	0	2.75786e-05	0.000193883	0	0	0	0	7.29874e-05		0	6.92281e-05	0	0	0.000241288	0.000162029	4.2443e-05		0	0	8.31808e-05	9.71754e-05	2.60396e-05	0	0	0		3.5412e-05	0	0	0	0	0	0	0	0	0		0.00113318	0	0	0	0.000672232	0	0.000972434	0	0	0		3.19627e-05
>SD_Ssd-00743	0	0	0	0	8.37837e-05	0	0	0		0	2.3076e-05	0	0	0.000999621	8.10143e-05	0		0	1.70436e-05	0	0	0	0	0	0		0	0	0.000835306	0	0	0.00132856	0	0	0	0		0	0	0.000106442	0	0	0	0	0	0	0		0
>SD_Ssd-00565	4.37809e-05	0.000248207	0	0.000211615	0	0	0	0		0.000498342	0	0	0	0	0	8.4886e-05		0.000161212	6.81745e-05	0	3.23918e-05	0	0.000379248	0	6.22781e-05		0.000407238	3.05867e-05	0	0.000122249	0.000122022	6.81315e-05	0	0.000207377	0.000147631	0		0	0.00048382	0	3.78065e-05	8.67397e-05	4.69116e-05	4.22797e-05	0	0	0		3.19627e-05
>SD_Ssd-21469	0	0	0	0	0	0	0	0		0	0	0.00357174	0	0	0	0		0	0	0	0	0	0	0	0		0	0	0	0	0	0	0	0	0	0		0	0	0	0	0	0	0	0	0	0		0
>SD_Ssd-21440	0	0	0	0	0	0	0	0		0.00110502	4.61521e-05	0	6.57743e-05	0.000103409	0	0		0	0	0	0	0	0	0	0		0.000336414	6.11733e-05	0	6.11247e-05	0	0	8.30634e-05	0.00106651	0.000664337	0		0	0	0	0	0.000108425	0	0	0	0	0		0
>SD_Ssd-13342	0	0	0	6.04613e-05	0	0	0	0		0.000151669	0	0	0.000164436	0.000310227	0.000729129	0.000148551		0	0.000102262	0	0	0	0	0	0		0.00044265	3.05867e-05	0	0	6.1011e-05	0	0	5.92505e-05	0.000123025	0.000606589		0	0	0	0	0	3.12744e-05	0	0	0	0		0
>SD_Ssd-21386	0	0	0	0	0	0	0	0		0	0	0	0	0	0	0		0	0	0.00332723	0	0	9.48119e-05	0	0		0	0	0	0	0	0	0	0	0	0		0	0	2.66106e-05	0.000378065	0	0	0	0	0	0		0
>SD_Ssd-13751	0	0	0	0	0	0	0	0		0	0	5.80771e-05	0	0.000103409	0	0		0	0	0	0	0	0	0	0		0	0	0	0	0	0	0.000124595	0	0	0		0	0	0	0	0	0	0	0	0	0		0
>SD_Ssd-21711	0	0	0	0.000120923	0	0	0	0		0	0.000138456	0.000116154	6.57743e-05	0	0	0.000106108		0	5.11308e-05	0	0.000421094	0	0	0	0		8.853e-05	6.11733e-05	0.000779619	0.000244499	0	3.40657e-05	4.15317e-05	2.96252e-05	0	0.000189559		0	0	0	9.45162e-05	0	0	0.000169119	0	0.000350447	0		0
>SD_Ssd-21476	0	0	0	0	0.000335135	0	0.00277981	3.64937e-05		0	0	0	0	0	0	0		0.000107475	1.70436e-05	0.000282815	1.61959e-05	0	1.89624e-05	0	0		5.3118e-05	0	0	0	0	0	0	0	0	0		0	0	0	3.78065e-05	0	0	0	0	0.000116816	0		0
>SD_Ssd-21441	0	0	2.42354e-05	0.000241845	8.37837e-05	0.000231803	0	1.82468e-05		0	0.00011538	0	6.57743e-05	3.44697e-05	0	0		0.000295556	0	9.9817e-05	0.000437289	5.20793e-05	5.68871e-05	0	0.000155695		5.3118e-05	0	0.000139218	0	0	3.40657e-05	0	0	0	3.79118e-05		3.5412e-05	0	0.000106442	0	0.000477068	7.81861e-05	8.45594e-05	0.000123036	0.000233631	5.18403e-05		0.000127851
>SD_Ssd-21710	0	0	0	0	0	0	0	0		6.50012e-05	4.61521e-05	0	0.000197323	0	8.10143e-05	0.000509316		0	6.81745e-05	0	0	0	0	0	0		7.0824e-05	0.00125405	0	0	0	0	8.30634e-05	2.96252e-05	2.46051e-05	0.000113735		0	0	0	0	0	0	0	0	0	0		0
>SD_Ssd-21478	0.000262686	0	0	0	0	9.27214e-05	0	0		0.000195004	0	0	0	0	0	8.4886e-05		0	0	0	0.000113371	0.00122386	0	0.000430608	0.000186834		0	0	0	0	0	0	0	5.92505e-05	4.92102e-05	0		0.00035412	5.58254e-05	0.000212885	0	0	0.000140735	0.000126839	0	0.000175223	0		0
>SD_Ssd-21457	0.000131343	0	4.84707e-05	0	0.000377027	4.63607e-05	0	0		0	0	0	6.57743e-05	0	0	0		0.00021495	0	3.32723e-05	0	0	5.68871e-05	0.000215304	0.000186834		0	0	0	0	0	0	0	0.000118501	7.38153e-05	0		0.000424944	3.72169e-05	0.000665265	0.000907355	0	0	8.45594e-05	1.75765e-05	5.84078e-05	0		0
>SD_Ssd-01033	0	0	0	0.000634844	0	0	0	0		0.000151669	0	0	9.86615e-05	0.000275757	0.000202536	4.2443e-05		0	5.11308e-05	0	0.000145763	0	0	0	0		0.000407238	0	0	0.000122249	0	0	0	0.000355503	0.000369076	0		0.000141648	0	0	0	0	0	8.45594e-05	8.78827e-05	0	0		0
>SD_Ssd-13123	0	0	0	0	0	0	0	0		2.16671e-05	0	0.000900195	3.28872e-05	0	0	0.00027588		0	0.000306785	0	0	0	0	0	0		1.7706e-05	6.11733e-05	0.000278435	0	0.000183033	0	4.15317e-05	0	0	0.000341206		0	0	0	0	0	0	0	0	0	0		0
>SD_Ssd-12371	0.00048159	0	0	6.04613e-05	0.000628378	9.27214e-05	0	0		0.000585011	2.3076e-05	0	9.86615e-05	3.44697e-05	0	6.36645e-05		0	0	9.9817e-05	3.23918e-05	0	1.89624e-05	8.61215e-05	0		0.000247884	0	0	0	3.05055e-05	3.40657e-05	4.15317e-05	5.92505e-05	7.38153e-05	7.58236e-05		7.0824e-05	7.44338e-05	0.000106442	3.78065e-05	0	3.12744e-05	4.22797e-05	0	0.000233631	0		0
>SD_Ssd-21472	0.000218905	0	0	0	0	0	0	0		0	0	0	0	6.89394e-05	0	0		0	0	0	0	0.00072911	0	0	0		0	0.000152933	0	0	9.15164e-05	0	0.00024919	5.92505e-05	0	0		0	0	0	1.89032e-05	0	0	0	0	0	0		0
>SD_Ssd-21439	0	0	0	0	0	0	0	0		0.000238338	0.000576901	0	0	0.000275757	0	0.000318323		0	0	0	0	0	0	0	0		0	0	0	0	0	0	0	0.000474004	0.000492102	0		0	0	0	0	0	0	0	0	0	0		0
>SD_Ssd-21452	0	0	0	0	0	9.27214e-05	0	0.000182468		0	0	0	0	3.44697e-05	0	0		2.68687e-05	5.11308e-05	0	0	7.81189e-05	7.58495e-05	0.000129182	0.000311391		0	0	0	0	0	0	0	0	4.92102e-05	0		0	3.72169e-05	0	3.78065e-05	0	0	0	0	0	0.00261794		0
>SD_Ssd-21433	0	0	0	0	0	0	0	0		0	0	0	0	0	0	0		0	0	0	0	0	0	0	0		0	0	0	0	0	0	0	0	0	0		0	0	0	0.00139884	0	0	0	0	0	0.00233281		0
>SD_Ssd-14680	0.000394028	0	0	0	0	0.000370885	9.16422e-05	0		0.000195004	0	2.90385e-05	0	6.89394e-05	0	0		0	0	0.000499085	0	0.000104159	0.000113774	0.000215304	9.34172e-05		3.5412e-05	0	0	0	0	0	8.30634e-05	0.000237002	0.000270656	0		0	1.86085e-05	0.000292717	0.000132323	0	0.000109461	4.22797e-05	1.75765e-05	0	0		0
>SD_Ssd-10839	0.00048159	5.51572e-05	0.000169648	0	0	0	0	0		0	2.3076e-05	5.80771e-05	0.000164436	3.44697e-05	0.000121521	8.4886e-05		0	3.40872e-05	0	9.71754e-05	0	0	0	0.000124556		1.7706e-05	0.000122347	2.78435e-05	0.000366748	6.1011e-05	0.000102197	0	0	0	0		3.5412e-05	1.86085e-05	2.66106e-05	0	4.33698e-05	0.000203284	0.000126839	8.78827e-05	0	2.59202e-05		0.000143832
>SD_Ssd-14997	0.000350247	0	4.84707e-05	9.0692e-05	0.000377027	0.000185443	0	0.00034669		2.16671e-05	0	0	0	0	0.000202536	2.12215e-05		0.00021495	0	0.000232906	0	7.81189e-05	1.89624e-05	4.30608e-05	9.34172e-05		0	6.11733e-05	0	6.11247e-05	0	0	0	0.000148126	9.84204e-05	0		7.0824e-05	9.30423e-05	5.32212e-05	9.45162e-05	4.33698e-05	3.12744e-05	8.45594e-05	0.000158189	0	0.000103681		0
>SD_Ssd-00217	0	0.000579151	0	0.000120923	0	4.63607e-05	0	0		2.16671e-05	2.3076e-05	0	0.000131549	0.000137879	4.05071e-05	0.00042443		2.68687e-05	1.70436e-05	4.99085e-05	0.000161959	0	0.000189624	4.30608e-05	0		3.5412e-05	0	2.78435e-05	0	3.05055e-05	0	0	0.000325878	0.000270656	0.000151647		0.000106236	1.86085e-05	7.98318e-05	0	0	0	4.22797e-05	0	0	0		1.59813e-05
>SD_Ssd-13471	0.000131343	0	0	0	0.000418918	0.000185443	0	0		8.66683e-05	0	0	0	0.000137879	0.000162029	6.36645e-05		0	0.000119305	1.66362e-05	0	0	0.000208586	4.30608e-05	6.22781e-05		0.000141648	0	5.5687e-05	0	0	0	0.000207658	0.000177751	0.000221446	0.000189559		0	0.000316344	2.66106e-05	0	2.16849e-05	0	8.45594e-05	0	0	0		0
>SD_Ssd-21444	0	0	9.69415e-05	0	0.000167567	0.000139082	0.000733138	1.82468e-05		0	0	0	0	0	0	0		0.000376162	0	0	0.00071262	0	7.58495e-05	0	0.000186834		0	0	0	0	0	0	0	0	0	0		0	0.000316344	0	9.45162e-05	0	0.000109461	0.000169119	0.000158189	0.000233631	0		1.59813e-05
>SD_Ssd-19734	0	0	0	0	0	0	0	0		0.000433341	2.3076e-05	0	3.28872e-05	0.000137879	4.05071e-05	2.12215e-05		0.00021495	0	0	0.000226743	0.000156238	0	0.000688972	6.22781e-05		0.000371826	0	0	0	0	3.40657e-05	0	0.000118501	4.92102e-05	3.79118e-05		7.0824e-05	7.44338e-05	2.66106e-05	0	0	4.69116e-05	0	0.000316378	0.000175223	0		0
>SD_Ssd-21467	0	0	0	9.0692e-05	0.000209459	0	0.000213832	0		4.33341e-05	4.61521e-05	0	0	0.000275757	0	0		0.000779193	0	1.66362e-05	0.000194351	0.000130198	0.000227549	0.000129182	3.11391e-05		0	3.05867e-05	0	6.11247e-05	0	0	0	0	0	0.000151647		0	0.000390778	0.000106442	1.89032e-05	0	0	4.22797e-05	3.51531e-05	0.000116816	0.000155521		0
>SD_Ssd-00167	0	0	0	0	0	0.000139082	0	0		4.33341e-05	0.000161532	0.000145193	0.000328872	3.44697e-05	4.05071e-05	0.000106108		0	0.000102262	0	0	0	0	0	3.11391e-05		0	0.00018352	8.35306e-05	0	0.000122022	0	0	5.92505e-05	4.92102e-05	0.000265383		3.5412e-05	3.72169e-05	0	0	6.50548e-05	1.56372e-05	0.000295958	0	0	5.18403e-05		0
>SD_Ssd-12498	0	0	0	0	0	0	0	9.12342e-05		0	2.3076e-05	0	0	0	4.05071e-05	0		0	8.52181e-05	0	0	0	0	0	0		5.3118e-05	0	0.000890993	0.000611247	0.000457582	0.000136263	0.000124595	0	0	0		0	0	0	0	2.16849e-05	0	0	0	0	0.000155521		0
>SD_Ssd-21460	0	0	0	0	0	9.27214e-05	0	1.82468e-05		6.50012e-05	0.000161532	8.71156e-05	0	0.000241288	4.05071e-05	0		0	0.000102262	0	0	0.000208317	0	0	0		0.000123942	0	0	0	0.000122022	3.40657e-05	0.000124595	0	0	0		0.000141648	0.000316344	0	0	0	0.000156372	0.000253678	0.000123036	0.000233631	5.18403e-05		0
>SD_Ssd-21465	0	0	0	0	0	0	0	0		6.50012e-05	0.000553825	0.000725963	0.000295984	0.000103409	0	0		0	0.000477221	0	0	0	0	0	0		7.0824e-05	3.05867e-05	0	0.000183374	3.05055e-05	0	0.000373785	0	0.000123025	0		0	0	0	0	0	0	0	0	0	0		0
>SD_Ssd-21474	0	0	0	0	0	0.000231803	0.000610948	0.000364937		0	0	5.80771e-05	0	0	4.05071e-05	0		0.000617981	8.52181e-05	0	0	0.000312476	3.79248e-05	4.30608e-05	0.000249113		0	0	0	0	0	0	0	0	0	0		0.00017706	0	0	0	0	3.12744e-05	4.22797e-05	1.75765e-05	0	5.18403e-05		0
>SD_Ssd-13079	0	0	4.84707e-05	0.000483691	0	0.0012981	0	0		0.000650012	0	0	0	0	8.10143e-05	0.000169772		2.68687e-05	0	0	0	0	3.79248e-05	0	9.34172e-05		8.853e-05	3.05867e-05	0	0	0	0.000136263	0	0	0	0		0	1.86085e-05	0.000106442	0	0	3.12744e-05	8.45594e-05	0	0	0		0
>SD_Ssd-00363	0.000131343	2.75786e-05	0.00031506	0.000816228	0	0	0.00109971	0		0	0	0	0	0	0	4.2443e-05		0	0	0	0	5.20793e-05	0	0.000172243	0		0	0	0	0	0	0.000102197	0	0	0	0		0	0	0.000266106	0	0	0	0.000169119	1.75765e-05	0.000116816	5.18403e-05		0
>SD_Ssd-13821	0	0	0	0	0	0	0	0		6.50012e-05	0.000530749	0	0	0.000137879	0.000121521	0		0	0.000221567	0	0	0	0	0	0		0.000194766	0	0	0	0.000427077	0.000340657	0.000456849	0.000266627	7.38153e-05	0.000113735		0	0	0	0	0	1.56372e-05	0	0	0	0		0
>SD_Ssd-14363	0	0	9.69415e-05	0	0	0	0	0		6.50012e-05	0.000323064	0	9.86615e-05	0	4.05071e-05	0.000106108		0	3.40872e-05	1.66362e-05	8.09795e-05	2.60396e-05	0	0	0		0	0.000152933	0	0	9.15164e-05	0	0.000207658	0	0	3.79118e-05		3.5412e-05	0.000204693	2.66106e-05	0	0.00112762	1.56372e-05	0	8.78827e-05	5.84078e-05	5.18403e-05		0
>SD_Ssd-21450	0	0	0	0	0	0	0	0		0	0.000507673	5.80771e-05	0	6.89394e-05	0	0		2.68687e-05	0.000238611	0	0	0	0	4.30608e-05	0		0	0	0.000751775	0	0.000366066	0	0	0	0	0		0	0	0	0	0	0	0	0	0	0		0
>SD_Ssd-21443	0	0	0	0	0	0	0	0		0	0	0	0	0	0	0		0	0	0	0	0	0	0	0		0	0	0	0	0	0	0	0	0	0		0	0	0	0	0	0	0	0	0	5.18403e-05		0
>SD_Ssd-18960	8.75618e-05	0	7.27061e-05	0	8.37837e-05	0.000231803	0	0		0	0	0	0	0	0	0		0	0	1.66362e-05	0	0.000338515	0.000587834	0.000215304	0		1.7706e-05	0	0	0	6.1011e-05	3.40657e-05	0	0	7.38153e-05	0		0	0.000818772	0.000239495	3.78065e-05	0	3.12744e-05	0	0.000316378	0	0.000155521		0
>SD_Ssd-12898	0	0	0	0	4.18918e-05	4.63607e-05	0	0		0.000281672	6.92281e-05	0	6.57743e-05	0	0.000162029	0		5.37374e-05	0	0	0	0	0	0	0		0.000141648	0	2.78435e-05	0	0	0	4.15317e-05	0.000414753	0.000442892	0.000151647		0	0.000111651	0	0	0	0.000156372	0.000211399	8.78827e-05	0	2.59202e-05		0
>SD_Ssd-00746	0	0	0	0	0	0	0	0		0.000195004	4.61521e-05	0.000493655	0	0.000310227	4.05071e-05	0		0	0	0	0	0	0	0	0		0.00035412	0	0	0	6.1011e-05	0.000102197	0	0.000414753	0.000738153	0.000151647		0	0	0	0	0	0	0	0	0	0		0
>SD_Ssd-21501	0.000525371	0	0	0	0	0	0	0		2.16671e-05	0	0	0	0	0	0		0	0	0	0	0	0	0.00172243	6.22781e-05		0	6.11733e-05	0	0	0	0	0	0	0	0		7.0824e-05	0	0	0	4.33698e-05	0.000656763	0	3.51531e-05	0	0.000233281		0
>SD_Ssd-21699	0	0	0	9.0692e-05	0.000209459	0.000185443	0	0.000255456		0.000130002	0	8.71156e-05	0.000164436	3.44697e-05	8.10143e-05	0		2.68687e-05	0	0.000332723	0	2.60396e-05	0.000151699	8.61215e-05	0.000467086		3.5412e-05	0	0	6.11247e-05	6.1011e-05	0	0	2.96252e-05	7.38153e-05	0.000227471		0.000106236	0	0	0.000113419	0	0	0	1.75765e-05	0	0.000129601		0
>SD_Ssd-21464	0	0	0	0	0	9.27214e-05	0	0.000200715		0.000108335	0	2.90385e-05	0.000164436	0.000344697	0.00028355	2.12215e-05		0	0	0	0	0	0	0	0		0.000318708	0	0	6.11247e-05	0	0	8.30634e-05	0.000414753	0.000196841	0		0	3.72169e-05	0	0	0	0	0	0	0	7.77605e-05		0
>SD_Ssd-21459	0	0	0	0	0.000377027	9.27214e-05	0	1.82468e-05		6.50012e-05	2.3076e-05	5.80771e-05	0.000164436	0	4.05071e-05	8.4886e-05		0.000644849	1.70436e-05	6.65447e-05	1.61959e-05	0.000130198	0.000265473	4.30608e-05	0		0.000159354	0	0	0	0.000152527	3.40657e-05	0	2.96252e-05	4.92102e-05	7.58236e-05		0	9.30423e-05	0	0.000453678	0	0	0	3.51531e-05	0	0		0
>SD_Ssd-21430	0	0	0	0	0.000418918	0	0	0.000565652		2.16671e-05	0	0	0	0.000137879	0.00028355	2.12215e-05		0.000161212	0	0.00151389	0	0	0	0	0		0.000123942	3.05867e-05	0	0	3.05055e-05	0	0	8.88757e-05	0	0		0	5.58254e-05	0	0	0	0	0	0	0	0		0
>SD_Ssd-21490	0	0	0	9.0692e-05	4.18918e-05	0	0	0.00034669		0.000108335	0.00011538	2.90385e-05	0.000131549	0.000206818	0.000162029	0.000297101		0.000161212	6.81745e-05	4.99085e-05	0	0	0	0.000215304	0		8.853e-05	0.00018352	0	0.000550122	0	6.81315e-05	4.15317e-05	0.000118501	2.46051e-05	0		0	0	0	0	6.50548e-05	4.69116e-05	0	0	0	0		0
>SD_Ssd-21466	0	2.75786e-05	2.42354e-05	0	0	0.000185443	0.00128299	5.47405e-05		0	0	0	0	0	0	0		0.000295556	0	0	4.85877e-05	0	0.000132737	8.61215e-05	9.34172e-05		0	0	0	0	0	0	0	0	0	0		0.000141648	0.000576862	0.000212885	9.45162e-05	0	7.81861e-05	0	8.78827e-05	0	2.59202e-05		0
>SD_Ssd-00810	0	0	0	0	0	0	0	0		0	4.61521e-05	0	6.57743e-05	0	0	0		0	3.40872e-05	0	0	0	0	0	0		0	0	2.78435e-05	0	0	0.000136263	0	0.000385128	0.000442892	7.58236e-05		0	0	0	0	0	0	0	0	0	0		0
>SD_Ssd-21461	0.000131343	0	0.000145412	9.0692e-05	0	0.000185443	0	0.000364937		2.16671e-05	0	0.000406539	0	0.000172348	0	0.000297101		0	5.11308e-05	3.32723e-05	3.23918e-05	2.60396e-05	0.000246511	0.000129182	9.34172e-05		0	0	0	0.000122249	3.05055e-05	0	8.30634e-05	2.96252e-05	2.46051e-05	0		0	0.000130259	0	9.45162e-05	0	1.56372e-05	0	0.000158189	0	5.18403e-05		0
>SD_Ssd-21473	0	0	0	0.000544152	8.37837e-05	0.000139082	0.00094697	0		0	0	0	0	3.44697e-05	0	0		2.68687e-05	0	0	0.000242939	0	0	0	0		5.3118e-05	0	0	0	0	0	0	8.88757e-05	0	0		0	0	5.32212e-05	1.89032e-05	0	0	0	0.000158189	0	0		0
>SD_Ssd-21517	0	0	0	0	0	0	0	0		0	0	0	0.00338738	0	0	0		0	0	0	0	0	0	0	0		0	0	0	0	0	0	0	0	0	0		0	0	0	0	0	0	0	0	0	0		0
>SD_Ssd-21414	0	0	0	0	0	0	0	0.00313846		0	0	0	0	0	0	0		0	0	0	0	2.60396e-05	1.89624e-05	0	0		0	0	0	0	0	0	0	0	0	0		0	0.000223302	0	0	0	0	0	0	0	0		0
>SD_Ssd-21446	0.000218905	0	0	0.000302307	0	0.000139082	0	0.000218962		0	0	0	0	0	0	0		0	0	3.32723e-05	0.000307722	0.000234357	0.000170661	0.000258365	9.34172e-05		0	0	0	0	0	0	0	0	0	3.79118e-05		0	0.000148868	7.98318e-05	0	6.50548e-05	0.000140735	8.45594e-05	1.75765e-05	0.000175223	0		0.000623272
>SD_Ssd-01067	0	0	0	0	0	0	0	0		0.000455008	6.92281e-05	2.90385e-05	6.57743e-05	0.000448106	0.000324057	0.000106108		0	0	0	0	5.20793e-05	0	0	0		0.000194766	0.000152933	0	6.11247e-05	0	0	0	8.88757e-05	4.92102e-05	0.000606589		0	0	2.66106e-05	0	0	0	0	0	0	2.59202e-05		0
>SD_Ssd-21425	0	0	0	0	0	0	0	0		0	9.23041e-05	0.000174231	0	0	4.05071e-05	0		0	0	0	0	0	0	0	0		0	0	0	0	0	0	0	0	4.92102e-05	0		0	0	0	0	0	0	0	0	0	0		0
>SD_Ssd-12727	0	0	0	0	0	9.27214e-05	0	0		8.66683e-05	0	0	0	0.000379167	4.05071e-05	0.000169772		0	0	0	0	0	0	0	0		3.5412e-05	0	0	0	6.1011e-05	0.000102197	0.000207658	0.000740631	0.000270656	0		0	5.58254e-05	0	0	0	0.000265833	0	0	0.000175223	0		0
>SD_Ssd-22482	4.37809e-05	0	0	0	4.18918e-05	0	0	0		0	0.000138456	0	0	0.000137879	0	4.2443e-05		0	3.40872e-05	0.000532357	9.71754e-05	0.000260396	5.68871e-05	0.000387547	0		8.853e-05	0.000122347	0.000389809	0	6.1011e-05	0.000102197	0	2.96252e-05	0	7.58236e-05		3.5412e-05	0	0.000106442	0	0	0	0	0	0	0		0
>SD_Ssd-21475	0	0	0	0	0	0	0	0		0	0	0	0	0	0	0		0	0	1.66362e-05	0	0.000312476	0.000170661	0	0		0	0	0	0	0	0	0	0	0	0		3.5412e-05	0	2.66106e-05	0	0	0	0	0	0	0.0028253		0
>SD_Ssd-21487	4.37809e-05	0	0	0	0	0	0.000336022	0		0.00036834	0	0.000116154	0.000197323	0.000103409	0	0		0	5.11308e-05	0	0	0	0	0	3.11391e-05		0.000318708	0	0	0	6.1011e-05	0	8.30634e-05	0.000148126	4.92102e-05	0		0	0	2.66106e-05	0	0	0	0	0	0	0.000103681		0
>SD_Ssd-21480	0	0	0	0	0	0	0	0		0	0	0	0	0	0	0		0	0	0	0	0.00210921	0	0	0		0	0	0	0	0	0	0	0	0	0		0	0	0	0	0	0	0	0	0	0.00127009		0
>SD_Ssd-21453	0	0	0	0	0	0.000231803	0	0.000291949		0	0	0	0	0	0	0		0.000188081	0	1.66362e-05	3.23918e-05	0	9.48119e-05	4.30608e-05	0.000155695		0	0	0	0	0	0	0	0	0	0		0.000389532	9.30423e-05	0	0.000604903	0	0	0	0.000193342	0	0.000725765		0
>SD_Ssd-14081	8.75618e-05	0	0	3.02307e-05	0.000125676	4.63607e-05	0	0.00034669		6.50012e-05	0	0	3.28872e-05	0.000620454	8.10143e-05	0.000127329		0	0	0	0.000178155	5.20793e-05	7.58495e-05	8.61215e-05	0		3.5412e-05	3.05867e-05	0	0	3.05055e-05	0	4.15317e-05	0.000414753	0.000246051	0		3.5412e-05	1.86085e-05	0	3.78065e-05	0	0	0	0	5.84078e-05	0.000129601		0
>SD_Ssd-16289	0	0	0	0	4.18918e-05	0	0	0		6.50012e-05	4.61521e-05	8.71156e-05	9.86615e-05	0.000482576	0.000364564	0		5.37374e-05	0	4.99085e-05	0	2.60396e-05	0	4.30608e-05	0		5.3118e-05	0	0	0	0.000396571	0	0.000166127	0.000355503	0.000393681	3.79118e-05		0.000141648	3.72169e-05	2.66106e-05	5.67097e-05	0	0	0	0	0	5.18403e-05		0
>SD_Ssd-13793	0	0	0	0	0	0	0	0		0.000130002	0.00011538	5.80771e-05	0	0.000275757	0.000162029	0		0	8.52181e-05	0	0	0	0	0	0		1.7706e-05	0	0	0	0.000152527	6.81315e-05	4.15317e-05	0.000592505	0.000516707	0		0	0	0	0	0	0	0.000549636	0	0	0		0
>SD_Ssd-12957	0	0	0	0	0	0	0	0		2.16671e-05	0	0	0	0	4.05071e-05	0		0	0	0	0	0	0	0	0		0	9.176e-05	0	0	0	0.000102197	0	0	0	0		0	0	0	0	0	0	0	0	0	0		0
>SD_Ssd-21504	0	0	0	0	0	0	0.00293255	3.64937e-05		0	0	0	0	0	0	0		0	0	0	0	2.60396e-05	0	0	0		0	0	0	0	0	0	0	0	0	0		0	0	0	0.000189032	2.16849e-05	0	0	0	0	0.000129601		0
>SD_Ssd-21488	0.000306466	0	7.27061e-05	0	0.000167567	0.000324525	3.05474e-05	1.82468e-05		0	0	0	0	0	0	0		0.000161212	0	0	0.000210547	0.000104159	7.58495e-05	4.30608e-05	0.000560503		0	0	0	0	0	0	0	0	0	0		0.000389532	0.000260518	2.66106e-05	0.000132323	0.000151794	7.81861e-05	4.22797e-05	0.000175765	0	0		0
>SD_Ssd-21471	0	0	0	0	0	0	0	0		0.000390007	0.000923041	0.000116154	0	0	0	0		0	3.40872e-05	0	0	0	0	0	0		0.000371826	0.000152933	0	0	0	3.40657e-05	0.00049838	0	4.92102e-05	3.79118e-05		0	0	0	0	0	0	0	0	0	0		0
>SD_Ssd-15516	8.75618e-05	0	0	0.000120923	0	0.000417246	0	0		2.16671e-05	0	0	0	3.44697e-05	4.05071e-05	0		8.06062e-05	0	0	0	0.000546832	0.000132737	4.30608e-05	0.000529364		3.5412e-05	0	0	0	0	0	0	0.000148126	7.38153e-05	0		0.000424944	3.72169e-05	5.32212e-05	0.000132323	0	3.12744e-05	0	0.000228495	0	2.59202e-05		0
>SD_Ssd-21508	4.37809e-05	0	0	0	0.000670269	0	0.00134409	0.000364937		0	0	0	0	3.44697e-05	0	0		0.000241818	0	1.66362e-05	0	0	3.79248e-05	0	0.000373669		0	0	0	0	0	0	0	8.88757e-05	0	7.58236e-05		0	1.86085e-05	0	0	0	0	0	0	0	0		0
>SD_Ssd-12544	0	0	0	0	0	0	0	0		0.000151669	0.000184608	5.80771e-05	0	6.89394e-05	0	0		0	0.000340872	0	0	0	0	0	0		3.5412e-05	0	0.000194905	0.000183374	0.000213538	0.00047692	0.00049838	0	0	0		0	0	0	0	0	0	0	0	0	0		0
>SD_Ssd-12518	0	0	2.42354e-05	0.000362768	0.000167567	0	0	0.000310196		0	0.000207684	2.90385e-05	0	0	0	0		5.37374e-05	8.52181e-05	8.31808e-05	8.09795e-05	0	0	0.000344486	0		0	0	0	6.11247e-05	0	0	0.000124595	0	0	0		3.5412e-05	0	0.000345938	0	0	7.81861e-05	0	0	0	0		0.000559347
>SD_Ssd-21483	0.000218905	0	0	9.0692e-05	0	0	0	0		0	0	0	0	0	0	0		0.00169273	0	0	0.000113371	0	0	8.61215e-05	0		0	0	0	0	0	0	0	0	0	0		0	3.72169e-05	0	0.00064271	6.50548e-05	0	0	8.78827e-05	0.000233631	0		0
>SD_Ssd-21458	0	0	0	0	0	0	0	0		0	0.00122303	0	0	0	0	0		0	0.000409047	0	0	0	0	0	0		0	0	0	0	0	0	0	0.000414753	0.000565917	0		0	0	0	0	0	0	0	0	0	0		0
>SD_Ssd-21468	8.75618e-05	0.000165472	0.000193883	0	0.000377027	0	0.000580401	0.000255456		0	0	0	0	0	0	0		5.37374e-05	0	0.000232906	0.000113371	0	3.79248e-05	8.61215e-05	0		0	0	0	0	0	0	0	0	0	0		0	0.000260518	5.32212e-05	0.000151226	0.000151794	1.56372e-05	0	0.000210919	0.000175223	2.59202e-05		4.7944e-05
>SD_Ssd-13750	0.000131343	0	0	0	0.000167567	9.27214e-05	0.000183284	0		4.33341e-05	9.23041e-05	0	0.000164436	0	0.000121521	0		0.000107475	0	3.32723e-05	0.000113371	7.81189e-05	7.58495e-05	0.000258365	6.22781e-05		1.7706e-05	9.176e-05	0	0	0	0	0	5.92505e-05	7.38153e-05	0		0	0	0.000106442	9.45162e-05	0	0.000187647	8.45594e-05	0.000105459	0	5.18403e-05		0
>SD_Ssd-21428	8.75618e-05	0	0	0	0	0	0	0		0	0	0	0	0	0	0		0	0	0	0	0	0	4.30608e-05	0		0	0	0	0	0	0	0	2.96252e-05	0	0		0	0	0	0.00304342	0	0	0	0	0	0		0
>SD_Ssd-21447	0	0	0	0	0	0	0	0		0	0	0	0	0	0	0		0	0	0	0	0	0	0	0		0	0	0	0	3.05055e-05	0	4.15317e-05	0	0	0		0	0	0	0	0	0	0	0	0	0		0
>SD_Ssd-21498	0	0	0	0	0	0	0	0		2.16671e-05	0	0.000522694	0	0	0	0		0	0	0	0	0	0	0	0		0	0	0	0	0	0	0	0.00157014	0.00113183	0		0	0	0	0	0	0	0	0	0	0		0
>SD_Ssd-14613	0	0	0	0	0.00121486	0	6.10948e-05	0		0.000260005	0	0	0.000164436	0	0	2.12215e-05		8.06062e-05	0	0	0.000113371	0	0	0	6.22781e-05		7.0824e-05	0	0	0	0	0.000204394	4.15317e-05	5.92505e-05	9.84204e-05	0.000227471		0	0.000297735	0	0	0	0	4.22797e-05	0	0	0		0
>SD_Ssd-21503	0.000131343	0	4.84707e-05	9.0692e-05	0	4.63607e-05	0.000580401	0.000109481		4.33341e-05	0	0	6.57743e-05	0	0.000648114	4.2443e-05		0	0	4.99085e-05	1.61959e-05	0	0.000208586	0.000215304	6.22781e-05		0	0	0	0	0.000122022	0	0	8.88757e-05	7.38153e-05	3.79118e-05		0.000141648	0.000130259	0	0.000132323	0	0	0	0	0	0		0
>SD_Ssd-00278	0.000175124	0	4.84707e-05	0	0	4.63607e-05	6.10948e-05	0.000383184		0	2.3076e-05	0	6.57743e-05	0	0	0		0	3.40872e-05	0	0	0	0	0	0.000280252		0	0	0	0	0	0	4.15317e-05	0	0	0		0	3.72169e-05	0	3.78065e-05	0	0.000813135	0.000295958	0	0	0.000570244		0.000175795
>SD_Ssd-16096	0	0	0	0	8.37837e-05	0.000788132	0	0.000383184		6.50012e-05	0	0	0	0	0	0		5.37374e-05	0	0	0	0	0	0.000215304	0		0	3.05867e-05	0	0	0	6.81315e-05	0	0	0	0		0	0	0	0	0	0.00148554	0	0	0	0		0
>SD_Ssd-13360	0.000437809	0	0.00063012	0	0	0	0	0		6.50012e-05	2.3076e-05	5.80771e-05	3.28872e-05	0	0.000202536	0.00027588		5.37374e-05	0	0.00043254	6.47836e-05	0	0	4.30608e-05	6.22781e-05		0	0	0	0	0	0.000102197	0	5.92505e-05	0	3.79118e-05		0	1.86085e-05	0	0	0	4.69116e-05	4.22797e-05	0	0	0		0
>SD_Ssd-21496	4.37809e-05	0	0	0	0	0	0	0		8.66683e-05	0	2.90385e-05	6.57743e-05	0	0.000445579	8.4886e-05		0	3.40872e-05	9.9817e-05	0	0	1.89624e-05	4.30608e-05	0		0.000123942	3.05867e-05	0	0	3.05055e-05	0	0.000166127	0.000592505	0.000639732	0		0.000141648	0	0.000133053	5.67097e-05	0	1.56372e-05	0	0	0	5.18403e-05		0
>SD_Ssd-21494	0	0	0	0	0	0	0	0		6.50012e-05	0	0.000145193	0	3.44697e-05	0	0.000106108		0	3.40872e-05	0	0	0	0	0	0		0	0	0	0	0	0.000374723	0.000207658	0.000118501	7.38153e-05	0		7.0824e-05	0	0	0	0	6.25489e-05	0	0	0	2.59202e-05		0
>SD_Ssd-21714	0.000131343	0	0	0	0	0	0	0		0	0	0.000464617	0.000328872	3.44697e-05	0	2.12215e-05		0	0	0	0	7.81189e-05	0	0.000387547	3.11391e-05		0	0	0	0	0	0.000102197	0.000166127	0.000148126	9.84204e-05	0.000151647		0	0	0.000186274	0.000245742	0	0	0	0	0	0		0
>SD_Ssd-00361	0	0	0	0	0	0	0	0		2.16671e-05	0.00011538	2.90385e-05	0.000295984	0.000103409	0.00028355	0		0	0	0	0	0	0	0	0		0.00053118	3.05867e-05	2.78435e-05	0	0	0.000204394	0.000124595	0.000296252	0.000270656	0.000189559		0	0	0	0	0	0	0	0	0	0		0
>SD_Ssd-21507	8.75618e-05	0	0	0	0	0	0	5.47405e-05		0	0.000207684	0.000696925	0	0	0	0.000106108		0	0	0	0	0	0	0.000258365	0		0	0.000214107	0	0.000366748	9.15164e-05	0	0	2.96252e-05	0	0		0.00017706	5.58254e-05	5.32212e-05	0	0	0.000234558	0	8.78827e-05	0	2.59202e-05		0
>SD_Ssd-21449	0	0	2.42354e-05	9.0692e-05	0	0	0	0		0	0	0	0	0	0	0		0	0	0	0	0.000286436	0	0	0		0	0	0	0	0	0	0	0	0	0		0	0	5.32212e-05	0.00181471	0	0	0	0	0	0.000881286		0
>SD_Ssd-21713	0	0	0.000460472	0	0	0	0	0		0	0	0.000116154	6.57743e-05	0.000723863	0.000364564	0		0	0	3.32723e-05	0	0.000130198	5.68871e-05	0.000129182	0		0	0	0	0	6.1011e-05	0	0	2.96252e-05	0	0		0	0	5.32212e-05	5.67097e-05	0	0	4.22797e-05	1.75765e-05	0	5.18403e-05		0
>SD_Ssd-20010	0	0	0	0	0	0	0	0		0.00052001	0	0.000261347	0	0	0	0		0	0	0	0	0	0	0	0		0	0	0	0	3.05055e-05	0.000102197	0	0.000533254	0.000615127	0		0	0	0	0	0	0	0	0	5.84078e-05	5.18403e-05		0
>SD_Ssd-21712	0	0	0	0	0.00046081	0.000278164	0	0		0.000216671	9.23041e-05	0	3.28872e-05	0	0	0.000127329		0	0.000102262	0	0	0	0	0	0		7.0824e-05	6.11733e-05	0	6.11247e-05	0.000122022	0.000102197	0	0	0	0		7.0824e-05	0	0	0	0.00013011	0.000375293	0	8.78827e-05	0	0		0
>SD_Ssd-21436	8.75618e-05	0	0	0	0	0	6.10948e-05	0.000109481		0	0	0	0	0	0	0		0	0	0.00207952	0	0	0	0	0		0	0	0	0	0	0	0	0	0	0		0.000389532	0	0	9.45162e-05	0.000108425	0	0	3.51531e-05	0.000175223	0		0
>SD_Ssd-21493	0	0	0	0	0	0	0	0		0	0	0	0.000855066	6.89394e-05	0	0.000233437		0	5.11308e-05	0	0	0	0	0	0		0	0.000519973	0	0	0	0.000102197	0	0.000118501	0.000418287	0		0	0	0	0	0	0	0	0	0	0		0
>SD_Ssd-13735	0	0	0	0.000120923	0.000335135	0	6.10948e-05	0		0.000715013	0.000138456	0	0	3.44697e-05	0	4.2443e-05		0	0	0.000116453	4.85877e-05	0	0	0	6.22781e-05		0.000194766	0.000214107	0	0	0	0	4.15317e-05	0.000266627	9.84204e-05	3.79118e-05		7.0824e-05	0	2.66106e-05	0	0	3.12744e-05	0	3.51531e-05	5.84078e-05	0		0
>SD_Ssd-16333	0	0	0	0	0	0.000278164	6.10948e-05	0		8.66683e-05	0	2.90385e-05	3.28872e-05	3.44697e-05	0.000202536	2.12215e-05		0	0.000153393	0.000765264	4.85877e-05	0	0	4.30608e-05	0.000186834		3.5412e-05	0	5.5687e-05	6.11247e-05	6.1011e-05	3.40657e-05	0	0.000148126	0	7.58236e-05		0.000212472	7.44338e-05	0	1.89032e-05	0	0	0	0	0.000233631	0		0
>SD_Ssd-15009	0	0	0	0	0	0	3.05474e-05	0		0.00130002	0	2.90385e-05	6.57743e-05	0	0	2.12215e-05		2.68687e-05	0	1.66362e-05	0	0	0	0	0		0.00044265	9.176e-05	0	0	6.1011e-05	0.000136263	0.000207658	8.88757e-05	0.000123025	0.000189559		0	0	0	0	0	3.12744e-05	0	0	0	0		0
>SD_Ssd-14381	0	0	0	0	0	0.000185443	0	0.000328443		2.16671e-05	0.000392293	0	0.000328872	3.44697e-05	0.000202536	0		0	0	0	0	5.20793e-05	0	4.30608e-05	0.000249113		3.5412e-05	0.000122347	0	0	0	0	8.30634e-05	5.92505e-05	4.92102e-05	0		0	0.000279127	0	0	0.000195164	0	0	0	0	0		0
>SD_Ssd-21513	0	0	0	0	0	0	0	0		0.000130002	0	0	0.00144704	0	0	0		0	3.40872e-05	0	0	0	1.89624e-05	0	0		0	0	0	0	0	0	0	0.000444379	0.000516707	0		0	0	0	0	0	0	0	0	0	0		0
>SD_Ssd-21722	0.000875618	0	0	0	0	0.000231803	0	0		0	0	0.000145193	0	0	0.000162029	0		0	0	0	0	0	0	0	0		0.000194766	0	0	0	6.1011e-05	3.40657e-05	0.00074757	2.96252e-05	2.46051e-05	0		0	0	0	0	0	0	0	0	0	0		0
>SD_Ssd-20772	4.37809e-05	0	0	0	0.0010054	0	0	3.64937e-05		0	0	0	0	0	0	0		0.000295556	0	1.66362e-05	0	0	3.79248e-05	0	3.11391e-05		0	0	5.5687e-05	0	0	0	0	0	0	0		0.000141648	0.000539645	0	9.45162e-05	0.00013011	1.56372e-05	0	8.78827e-05	0.00052567	0		0
>SD_Ssd-13395	0	0	0	3.02307e-05	0	4.63607e-05	0	0.00114955		0.000173337	4.61521e-05	5.80771e-05	0	6.89394e-05	0.000162029	0		5.37374e-05	0	1.66362e-05	0	0	0	0	0		7.0824e-05	0	0	0	0	0.000170329	8.30634e-05	2.96252e-05	0.000123025	0.000113735		0	0	0	0.000359161	0	0	0	0	0	2.59202e-05		0
>SD_Ssd-12689	0	0	0	0	0	0	0	3.64937e-05		0	0.000161532	0	6.57743e-05	0.000137879	0.000162029	4.2443e-05		0	0.000119305	0	0.000194351	0	0	0.000258365	0		3.5412e-05	0	0	0	0	0.000136263	0	2.96252e-05	7.38153e-05	0.000227471		0	0	0	0	0	4.69116e-05	0	0	0	0		0.000862992
>SD_Ssd-21515	0.00175124	2.75786e-05	0	0	0	0	0.00012219	0		0	2.3076e-05	0	6.57743e-05	0	0	0		0	1.70436e-05	0	0.000161959	0.000208317	0	0	0		1.7706e-05	0	0	0	0	0	0	2.96252e-05	0	0		0	0	0	0	0	1.56372e-05	0	0	0	0		0.000495421
>SD_Ssd-21744	0	0	0	0	0	0.0025962	0	0		0	0	0	0	3.44697e-05	0	0		0	0	0	0	0	0	0	0		0	0	0	0	0	0	0	0	0	0		0	0	0	0	0	0	0	0	5.84078e-05	0		0
>SD_Ssd-21463	0	0	0	0	0.000209459	0	0	0		0	0	0	0	0	0	0		0	0	0.000798536	0	0.000260396	0.000113774	0.000172243	3.11391e-05		0	0	0	0	0	0	0	0	0	0		0.000389532	0	5.32212e-05	0.000812839	0	0	0	3.51531e-05	0	0.000155521		0
>SD_Ssd-00841	0	0	0	0	0	0	0	0		0.000455008	2.3076e-05	0	3.28872e-05	0	0	0.00116718		0	0	9.9817e-05	1.61959e-05	0	0	0	0		0.000318708	0	0	0	6.1011e-05	0	0	5.92505e-05	4.92102e-05	0		0	0	0	0	0	0.000250195	0	0	0	0		0
>SD_Ssd-14579	8.75618e-05	0	7.27061e-05	9.0692e-05	4.18918e-05	9.27214e-05	0	0		0	4.61521e-05	0.000116154	0	0	0	0		0	0	4.99085e-05	9.71754e-05	0.000104159	0.000170661	8.61215e-05	0.000124556		0	0	2.78435e-05	0	0	0	4.15317e-05	0	0	0		0.000106236	0.000186085	0.000159664	7.56129e-05	6.50548e-05	0.000140735	0	0.000210919	0.00052567	7.77605e-05		0
>SD_Ssd-00865	0.000306466	0	2.42354e-05	0.000695305	0	4.63607e-05	0	0		0.000628345	0	0	0	0.000103409	4.05071e-05	0		0	0	0	0	0	0.000113774	0	0.000155695		3.5412e-05	0	0	0	0	0	0	0	7.38153e-05	0		3.5412e-05	1.86085e-05	0	0.000151226	0	1.56372e-05	4.22797e-05	0.000105459	0	0.000103681		0
>SD_Ssd-19697	0.000175124	0	4.84707e-05	9.0692e-05	0.000544594	9.27214e-05	0	0		0.000411674	0	2.90385e-05	9.86615e-05	3.44697e-05	0	0		0	6.81745e-05	0.000166362	0	0	0.000132737	0.000301425	0.000155695		3.5412e-05	0	0	0	0	0	0	0	9.84204e-05	0		3.5412e-05	0	0	0.000302452	0	3.12744e-05	0	7.03062e-05	0	0		0
>SD_Ssd-21492	0	0	0	0	4.18918e-05	0	0	0		0.000476675	0	0.000174231	0	0.000206818	0	0		0	0	0.000266179	0	0	9.48119e-05	8.61215e-05	6.22781e-05		1.7706e-05	0.000122347	0	0	3.05055e-05	0.000102197	8.30634e-05	5.92505e-05	0.000196841	0		7.0824e-05	7.44338e-05	0	0.000378065	0	0	0	3.51531e-05	5.84078e-05	2.59202e-05		0
>SD_Ssd-21462	0	0	0	0	0	0	0	0		4.33341e-05	0	0	0	0.000206818	0	0		0	0	0	0	0	0	0	0		0	0	0	0	0	0	0	0.000503629	0.000393681	0		0	0	0	0	0	0	0	0	0	0		0
>SD_Ssd-21497	0	0	0	6.04613e-05	4.18918e-05	0	0.000305474	0		2.16671e-05	0	0	9.86615e-05	6.89394e-05	4.05071e-05	6.36645e-05		0.000107475	0	0	0	5.20793e-05	5.68871e-05	4.30608e-05	3.11391e-05		0	3.05867e-05	0	0	0.000152527	0	4.15317e-05	0.000118501	0.000172236	0		0	1.86085e-05	0.000186274	0.000132323	0	0	8.45594e-05	3.51531e-05	5.84078e-05	2.59202e-05		0
>SD_Ssd-01057	0.000437809	0	0.000193883	0	0	0	0	0		4.33341e-05	0	0	3.28872e-05	0	0	4.2443e-05		0	0	6.65447e-05	0	5.20793e-05	7.58495e-05	0.000129182	0		0	9.176e-05	0	0	0	0	0	8.88757e-05	0.000221446	0		3.5412e-05	0	0.000292717	0.000113419	0	0	0.000591916	0	0	0.000207361		0
>SD_Ssd-13199	0	0	0	3.02307e-05	0	0	0	0		0	0	0	0	3.44697e-05	0	0		0.0004299	0	0	4.85877e-05	0	3.79248e-05	0	0		3.5412e-05	0	0	6.11247e-05	9.15164e-05	0	0.00074757	0	0	0		0	0	0	0.000378065	0	0	0.000887874	0	0	0		0
>SD_Ssd-14413	0	0	4.84707e-05	0	0	0	0	3.64937e-05		0	2.3076e-05	0.000116154	0	0	0	6.36645e-05		0	0.000340872	0	0	0	0	0	0		0	0	0.000139218	0.000244499	0	0.00023846	0.000332254	0	0	7.58236e-05		0	0	0	0	0	0	0	0	0	0		0
>SD_Ssd-20799	0	0	0	0	0	0	0	0		4.33341e-05	6.92281e-05	0.000116154	0.000361759	3.44697e-05	4.05071e-05	6.36645e-05		0	0.00018748	0	0	0	0	0	0		0	0.000214107	5.5687e-05	0	3.05055e-05	0	0	0	2.46051e-05	0.000189559		3.5412e-05	0	0	0	0	6.25489e-05	8.45594e-05	0	0	0		0
>SD_Ssd-00219	0	0	0	0	0	0	0	0		0	9.23041e-05	0.000116154	9.86615e-05	0.000241288	8.10143e-05	8.4886e-05		0	0.00018748	0	0	0	0	0	0		0	0.000244693	0.000139218	0	9.15164e-05	0	0	5.92505e-05	0	0		0	0	0	0	6.50548e-05	0	0.000380518	0	0	0		0
>SD_Ssd-21499	0	0	0	0	0	0	0	0		0	0	0	6.57743e-05	0	0	0		0	0	0	0	0	0	0	0		0	0	0	0	0	0	0	0	0	0		0	0	0	0	0	0	0	0	0	0		0
>SD_Ssd-13086	0	0	0	0	0	0.000324525	0	0		6.50012e-05	0.000161532	0.00020327	0.000328872	0.000103409	0	0.000169772		2.68687e-05	8.52181e-05	4.99085e-05	8.09795e-05	0	0	0	0		3.5412e-05	0	0	0	0.000122022	0	0	0.000177751	0.000147631	0.000151647		0	0	0	0	4.33698e-05	0	0	0	0.000175223	2.59202e-05		0
>SD_Ssd-21481	0	0	0	0	0	0	0	0		0	0	0	0	0	0	0		0	0	0.000149726	0	0.00127594	0	0	0		0	3.05867e-05	0	0	0	0	0	0	0	0		0	0	0.00042577	0.00102077	0	0	0	0	0	0		0
>SD_Ssd-21500	0	0	0	0	0	0	0	0		0.00110502	0	0	9.86615e-05	0.000206818	0.00028355	4.2443e-05		0	0	0	0	5.20793e-05	0	0	0		1.7706e-05	9.176e-05	0	0	0	0	0.000207658	8.88757e-05	0.000147631	0		7.0824e-05	0	0	0	0	0	0	0	0	0		0
>SD_Ssd-21217	0	0	0	0	0	0	0	0		0.000325006	0	0	0	0.000379167	0.000445579	0		0	0	0	0	0	0	0	0		0.000779064	0	0	0	0	0.00023846	0.000207658	2.96252e-05	4.92102e-05	0		0	0	0	0	0	0	0	0	0	0		0
>SD_Ssd-21525	0	0	0	0	0	0	0	0		0.000303339	4.61521e-05	0	0.000822179	0.000137879	0	0		0	5.11308e-05	0	0	0	0	0	0		0	6.11733e-05	0	6.11247e-05	0	0	0	0.000148126	0.000147631	0		0	0	0	0	0	0	0	0	0	0		0
>SD_Ssd-21482	0	0	0	0	0	0	0	0		0	0	0	6.57743e-05	0	0	0.00150673		0	0	0	0	0	0	0	0		0	0	0	0	0	0	0	0	0	0		0	0	0	0	0	0	0	0	0	0		0
>SD_Ssd-21721	0	0	0	0	0	0	0	0		0	0	5.80771e-05	0.000361759	0.000137879	0	0		0	0.000102262	0	0	0	0	0	0		0	0	0	0	0	0	0.00128748	5.92505e-05	0	0		0	0	0	0	0	0	0	0	0	0		0
>SD_Ssd-21511	0	0	0	3.02307e-05	0	0	0	0		0	0	5.80771e-05	0	6.89394e-05	4.05071e-05	6.36645e-05		0	0	4.99085e-05	0	0	0	0	6.22781e-05		3.5412e-05	3.05867e-05	0	0	0.000244044	0	0	0.000385128	0.000319866	0.000454942		0	0	0	5.67097e-05	0	1.56372e-05	0	0	0	0		0
>SD_Ssd-12473	0	0	4.84707e-05	0.000211615	0	0	0	0.000127728		8.66683e-05	2.3076e-05	0.000116154	0.000131549	0.000103409	0	2.12215e-05		0	8.52181e-05	9.9817e-05	4.85877e-05	0	0	0.000301425	0		3.5412e-05	0	0	0	0	0	0	0	0.000172236	0		0.000212472	0	0.000372548	0.000151226	0	0	0.000169119	1.75765e-05	0	2.59202e-05		0
>SD_Ssd-21527	0.000262686	0	4.84707e-05	0	8.37837e-05	0.000741771	0	0		8.66683e-05	0	0	0	0	0	4.2443e-05		0.000591112	0	3.32723e-05	3.23918e-05	0	0.000170661	0.000172243	0		3.5412e-05	0	0	0	0	0	0	0	2.46051e-05	0		7.0824e-05	1.86085e-05	0	5.67097e-05	0	0.000172009	0	3.51531e-05	0	0		0
>SD_Ssd-13464	0.000306466	0	0	3.02307e-05	8.37837e-05	0	0	0		0	0	0	0	0	4.05071e-05	0.000106108		0.000134344	0	0	0.000210547	0	5.68871e-05	0	6.22781e-05		0.000106236	9.176e-05	0	0	3.05055e-05	0	0	0	2.46051e-05	3.79118e-05		0.000106236	7.44338e-05	7.98318e-05	1.89032e-05	0	0.000156372	0	0	0.000700894	2.59202e-05		0
>SD_Ssd-12923	0	0	0	0	0	0	0	0		0	0.000299988	0	0	0	0.000243043	0		0	0.000153393	0	0	0	0	0	0		0	0	5.5687e-05	0	3.05055e-05	0	0	0.000533254	0.000221446	0.000530765		0	0	0	0	0	0	0	0	0	0		0
>SD_Ssd-12481	0	0	0.000169648	0.000483691	0	0	0	0.000419677		0	6.92281e-05	0.000232308	0.000164436	0	0	0		0	8.52181e-05	0.000116453	1.61959e-05	0	0	0	3.11391e-05		7.0824e-05	0	0	6.11247e-05	0	6.81315e-05	4.15317e-05	2.96252e-05	7.38153e-05	7.58236e-05		3.5412e-05	1.86085e-05	7.98318e-05	3.78065e-05	0	0	8.45594e-05	0	0	5.18403e-05		0
>SD_Ssd-21524	0	0	0	0	0.000754053	0	0	3.64937e-05		0.000130002	9.23041e-05	8.71156e-05	0	0	0.000121521	4.2443e-05		0	0.000170436	4.99085e-05	0.000129567	0	3.79248e-05	0	0		0.000106236	3.05867e-05	0.000194905	0.000122249	9.15164e-05	0	0	0.000118501	2.46051e-05	3.79118e-05		0	0	0	0	0	3.12744e-05	0	0	5.84078e-05	0		0
>SD_Ssd-00628	0.000175124	0	0	0	0	0	0	0		0	0	0	0	3.44697e-05	0	0.000106108		0	0	0	6.47836e-05	2.60396e-05	0	0	0		1.7706e-05	0	0	0	0	0	4.15317e-05	0.000207377	0.000123025	0		0	0.000130259	0	0	4.33698e-05	0.00112588	4.22797e-05	0	0	0		0
>SD_Ssd-13717	4.37809e-05	0	0	0	0	0	0	0		2.16671e-05	0.000184608	0	0	0	0	0.000127329		2.68687e-05	0.000136349	0.000382632	0	0.000286436	0	0	0		1.7706e-05	0	0.000417653	0	3.05055e-05	0	0.000124595	2.96252e-05	0	0		0	0	0	0	0	0	0	7.03062e-05	0	0		0
>SD_Ssd-21510	0	0	0.000460472	0	0.000418918	0	0	7.29874e-05		8.66683e-05	0	0	0	0	0	0		0	0	6.65447e-05	6.47836e-05	2.60396e-05	7.58495e-05	0.000301425	9.34172e-05		3.5412e-05	0	0	0	0	0	0	2.96252e-05	4.92102e-05	3.79118e-05		0	0	0.000186274	0.000264645	0	0	0.000126839	0.000246072	5.84078e-05	0		0
>SD_Ssd-21514	0	0	0	0	0	0.000231803	0.000458211	0		0	0	0	0	0	0	0		0	0	0	0	0	0	0	0		0	0	0	0	0	0	0	0	0	0		0	0	0	0.000245742	0	0	0	0	0	0.00186625		0
>SD_Ssd-12475	0	0	0	0	0	0	0	0		0.000195004	0	2.90385e-05	0	0.000103409	0.00028355	0.000445652		0	5.11308e-05	0	0	0	0	0	0		0.000106236	0	0	0.000550122	0.000122022	0.000374723	0	5.92505e-05	4.92102e-05	0		0	0	0	0	0	0	0	0	0	2.59202e-05		0
>SD_Ssd-21519	0	0	0	0	0	0	0	0		0.000130002	0	0.000232308	0.000361759	0	0.000162029	6.36645e-05		0	6.81745e-05	0	0	0	0	0	0		3.5412e-05	0.000122347	0	0	9.15164e-05	0	0	0.000237002	0.000196841	0		0	0	0	0	4.33698e-05	0	0	0	0	0		0
>SD_Ssd-21522	0	0	0	0	0	0.000370885	0	0.000109481		6.50012e-05	0	0	0	0	0	0		0	0	0.00021627	0	0	7.58495e-05	0.000258365	3.11391e-05		3.5412e-05	0	0	0	3.05055e-05	0	0	2.96252e-05	0.000221446	0		0.00035412	5.58254e-05	0	0	2.16849e-05	0	8.45594e-05	0	0	0		0
>SD_Ssd-00976	0.000262686	0	9.69415e-05	0.000423229	0	9.27214e-05	0	0.000218962		0	0	0	0	0	0	0		0	0	8.31808e-05	9.71754e-05	0.000156238	5.68871e-05	0.000172243	6.22781e-05		0	0	0	0	0	0	0	0	0	0		3.5412e-05	0.000204693	7.98318e-05	1.89032e-05	0	0.000203284	0	0	0.000233631	2.59202e-05		0.000223739
>SD_Ssd-19728	4.37809e-05	0.00182019	4.84707e-05	0	0.000167567	9.27214e-05	6.10948e-05	1.82468e-05		0	0	0	0	0	0	0		5.37374e-05	0	9.9817e-05	1.61959e-05	0	1.89624e-05	0	0		0	0	0	0	0	0	0	0	0	0		0	1.86085e-05	7.98318e-05	0	0.000173479	1.56372e-05	0	3.51531e-05	0	0		0
>SD_Ssd-00867	0	0	0	0	0	0	0	0		0.000281672	9.23041e-05	0.000116154	0.000328872	0	0.000121521	2.12215e-05		0	3.40872e-05	0	0	0	0	0	0		0.000159354	0	5.5687e-05	0.000122249	0.000518593	0.000136263	0	2.96252e-05	7.38153e-05	0.000189559		0	0	0	0	0	0	0	0	0	0		0
>SD_Ssd-21529	0	0	0	0	0.00046081	0	0	0		0.000195004	0	2.90385e-05	3.28872e-05	0	0	0		0	0.000170436	0	0	0	0	0	3.11391e-05		0.000301002	0.00055056	0	6.11247e-05	3.05055e-05	3.40657e-05	0.000332254	0	2.46051e-05	0		0	1.86085e-05	0	0	0	0	4.22797e-05	0	0	2.59202e-05		0
>SD_Ssd-21516	0	0.000165472	0.000121177	0	0.000167567	4.63607e-05	0.0011608	0.000182468		0	0	0	0	0	0	0		0.000134344	1.70436e-05	9.9817e-05	1.61959e-05	0	0	0	9.34172e-05		0	0	0	0	0	0	0	0	0	0		0	9.30423e-05	0	0.000151226	0	1.56372e-05	4.22797e-05	1.75765e-05	0	0.000181441		0
>SD_Ssd-13835	0	0	0	0	0.000335135	0	6.10948e-05	0		0	0	0	0	0.000585985	0.000364564	0		0	3.40872e-05	0	0	5.20793e-05	3.79248e-05	0.000516729	0		3.5412e-05	9.176e-05	5.5687e-05	0.000122249	3.05055e-05	0	4.15317e-05	0	0	0		0	0.000223302	0	0	0	3.12744e-05	0	0	0	0		0
>SD_Ssd-21719	0	0	4.84707e-05	0.000211615	0	9.27214e-05	0.000152737	3.64937e-05		2.16671e-05	0	0	0	6.89394e-05	0	0		0.000268687	0	3.32723e-05	0	7.81189e-05	1.89624e-05	0	6.22781e-05		0.000123942	0	0	0	0	0	0	0.000207377	0.000344471	0		0.000106236	0	0.000159664	0	0	0	0.000465077	3.51531e-05	0	2.59202e-05		0
>SD_Ssd-21523	0	0	0	0	0	0	0	0		0.000195004	0.000415369	0.000116154	0.000427533	6.89394e-05	0	0.000169772		0	0.000153393	0	0	0	0	0	0		0	0	0	0	0	0	0	0	7.38153e-05	0.000454942		0	0	0	0	0	0	0	0	0	0		0
>SD_Ssd-21562	0	0	0	0	0	0	0	0		0	0	0	0	0.000999621	0.00137724	0		0	0	0	0	0	0	0	0		0	0	0	0	0	0	0	0	4.92102e-05	0		0	0	0	0	0	0	0	0	0	0		0
>SD_Ssd-21534	0	0	0	0	0	0	0	0		0	0	0	6.57743e-05	0	0	0		0	3.40872e-05	0	4.85877e-05	0	1.89624e-05	0	0		0	0	0	6.11247e-05	0	0	0	0	0	0		0.000106236	0	0	0.00064271	0	0	0.00147979	0	0	0		0
>SD_Ssd-16377	0	0	0	0	0	0	0	0		0	0.000369217	0	0.000197323	0.000379167	0.000121521	0		0	0.000136349	0	0	0	0	0	0		0	0	0	0	0	0.00112417	0	0	0	0		0	0	0	0	0	0	0	0	0	0		0
>SD_Ssd-00220	0	0.000303365	0	0.000151153	0	0	0	0		0.000108335	0	0	0	0.000344697	0	0		0	0	0	0.000129567	5.20793e-05	1.89624e-05	0	0		0.000141648	0	0	0.000122249	0	3.40657e-05	0	0.000355503	0.000319866	0		0.000106236	0	5.32212e-05	0	0	0	0.000211399	0	0	0		0
>SD_Ssd-21489	0	0	0	0	0	0	0	0		0	0	0	0	0	0	0		0	0	0	0	0	0	0.000645911	0		0	0	0	0	0	0	0	0	0	0		0	0	0	0.00206045	0	0	0	0	0	0		0
>SD_Ssd-21477	0	0	0	0	0	0	0	0		2.16671e-05	0	0	0	0	0	0		5.37374e-05	0	0.00134753	0	0	0.000493022	0	0		0	0	0	0	0	0	0	0	0	0		0.000779064	0	0	0	0	0	0	0	0	0		0
>SD_Ssd-21485	0.000612933	0	0	0	0	0	0	0		0	0	0	0	0	0	0		0	0	0.000266179	0	0	0	0	3.11391e-05		0	0	0	0	0	0	0	0	0	0		0	5.58254e-05	0	0.000964065	0	0	0	0.000738215	0	2.59202e-05		0
>SD_Ssd-13084	0	0	0	0	0	0	0	0		0.000260005	0	0	0	0.000413636	4.05071e-05	0		0	1.70436e-05	0	0	0	0	0	0		0	0	0	0	0	0	0	0	0	0		0	0	0	0	0	0	0	0	0	0		0
>SD_Ssd-21718	0	0	4.84707e-05	0	0	0	0	0		0	0	0	0	0	0	0		0	0	1.66362e-05	0	0	0.000511984	8.61215e-05	3.11391e-05		0	0	0	0	6.1011e-05	0	0	0.000118501	0.000172236	0		7.0824e-05	0.000148868	0.000612044	0	0	0	0.000803315	0	0	0		0
>SD_Ssd-15241	0.000656714	0	4.84707e-05	0	8.37837e-05	9.27214e-05	0	0		6.50012e-05	0	0	3.28872e-05	6.89394e-05	0.000162029	0.000148551		0	0	0.000116453	0	0	0.000208586	8.61215e-05	0		0	3.05867e-05	0	0	0	0	0	5.92505e-05	0	0.000113735		0.000106236	0	0	0	0	7.81861e-05	0.000253678	0	0	0		0
>SD_Ssd-21479	0	0	0	0	4.18918e-05	0.000139082	0	0.000456171		0	0	5.80771e-05	0	0	4.05071e-05	0		0.000188081	0	0.00101481	0	0.000104159	3.79248e-05	8.61215e-05	0		5.3118e-05	0	0	0	0	0	0	0	4.92102e-05	0		3.5412e-05	0	0	0.000132323	0	0	0	0.000123036	5.84078e-05	0		0
>SD_Ssd-21536	0	0	0	0	0	0	3.05474e-05	0		0	0	0	3.28872e-05	6.89394e-05	0	0		0	0	0	0	0	0	0	0		0	0.000336453	0	0.000550122	0	0	0	0	0	0		0	0	0	0	0	0	0	0	0	0		0
>SD_Ssd-20304	0.000262686	0	0	6.04613e-05	0.000377027	0.000370885	0	0		0	0	0	0	0	0	0		0.000779193	0	0.000133089	0.000113371	0	0.000151699	0	0		0	0	0	0	0	0	0	0	0	0		0	0	0	1.89032e-05	0	0.000109461	0	0	0	2.59202e-05		0
>SD_Ssd-21724	0	0	0	3.02307e-05	0.000209459	4.63607e-05	0.00103861	0		2.16671e-05	0	0	0	0	0	0		0	0	1.66362e-05	0	0	0.000170661	0.000344486	0		0	0	0	0	3.05055e-05	0	0	0	0	0		7.0824e-05	1.86085e-05	7.98318e-05	0.000151226	0	0	4.22797e-05	7.03062e-05	0	7.77605e-05		0
>SD_Ssd-00055	0	0	0	0	0	0	0	0		6.50012e-05	6.92281e-05	0.000145193	3.28872e-05	3.44697e-05	8.10143e-05	2.12215e-05		0	1.70436e-05	0	0	0	1.89624e-05	0	0.000124556		0	9.176e-05	8.35306e-05	0	0	0	0	0	0	3.79118e-05		0.000141648	0	0	0	0.000108425	4.69116e-05	0.00109927	0	0	0		0
>SD_Ssd-21566	0	0	0	0	0	0	0	0		4.33341e-05	0	0	3.28872e-05	0.00124091	0	0		0	0	0	0	0	0	0	0		1.7706e-05	0.000122347	0	0	9.15164e-05	0.000885709	0.000124595	2.96252e-05	0	0		0	0	0	0	0	0	0	0	0	0		0
>SD_Ssd-00869	0	0	0	0	0	0	0	0		0.000173337	2.3076e-05	0	0	0	0	0.000488095		0	3.40872e-05	0	3.23918e-05	0	0	0	0.000155695		0	0	0.000111374	0	0	0	0.000207658	2.96252e-05	7.38153e-05	0		0	0	0	0	0	3.12744e-05	0	0	0	0		0
>SD_Ssd-21720	0	0	0	0	0	0	0	0		4.33341e-05	0.000207684	0.00020327	0.00023021	0.000103409	0	6.36645e-05		0	8.52181e-05	0	0	0	0	0	0		0	0.00027528	8.35306e-05	0	3.05055e-05	0.000102197	0	8.88757e-05	9.84204e-05	0.000113735		3.5412e-05	0	0	0	2.16849e-05	3.12744e-05	0.000126839	0	0	2.59202e-05		1.59813e-05
>SD_Ssd-12491	0	0	0	0	0	0	0	0		0.000455008	0	0	0	0	0.000243043	4.2443e-05		0	3.40872e-05	0	0	0	0	0	0		0.000672828	0	0	0.000427873	0.000457582	6.81315e-05	0	5.92505e-05	4.92102e-05	3.79118e-05		0	0	0	0	0	0	0	0	0	0		0
>SD_Ssd-00994	0	0	0	0	0.000418918	0	0	0		0	6.92281e-05	0	3.28872e-05	0	0	0		0	0	4.99085e-05	0	0	0	0	0		0	0	0	0	6.1011e-05	0	0.000373785	0.000355503	0.000123025	0		0	0	0	0	0	0	0.000169119	0	0.000292039	7.77605e-05		0
>SD_Ssd-21509	0	0	0	0	0	0	3.05474e-05	0		2.16671e-05	0.000184608	0.000290385	3.28872e-05	0	0	0.000148551		0	0.000119305	0	0	0	0	0	0		0	3.05867e-05	0	0	0.000122022	0	0	0.000118501	0.000221446	7.58236e-05		0	0	0	0	0	0	0	0	0	0		0
>SD_Ssd-21716	0	0	2.42354e-05	0	0	0	0	0		0	6.92281e-05	0.000145193	0.000131549	0	0	2.12215e-05		0	0.000102262	0	0	0	0	0	0		5.3118e-05	9.176e-05	8.35306e-05	0	9.15164e-05	3.40657e-05	0	0.000118501	4.92102e-05	0.000265383		0	0	0	0	2.16849e-05	1.56372e-05	0.000211399	0	0	0		0
>SD_Ssd-15155	0	0	0	0	0	0	0	0		4.33341e-05	0	0.00020327	0.000197323	0.000103409	0.000243043	0		0	0.000153393	0	0	0	1.89624e-05	0	0		0	0.00064232	0	0	0	0	0	0.000177751	0.000418287	0		0	0	0	0	4.33698e-05	0	0	0	0	5.18403e-05		0
>SD_Ssd-21531	4.37809e-05	0	2.42354e-05	3.02307e-05	0.000251351	9.27214e-05	0	7.29874e-05		2.16671e-05	0	0	6.57743e-05	6.89394e-05	0.000162029	0		0.000134344	0	6.65447e-05	3.23918e-05	0	0.000265473	0.000172243	0		7.0824e-05	6.11733e-05	0	0	0	0	4.15317e-05	0.000177751	9.84204e-05	3.79118e-05		0.000141648	0.000148868	0.000159664	0	0	0	4.22797e-05	0.000105459	0	0		0
>SD_Ssd-21530	0	0	0	0	0	0	0.00012219	0		0	0	0	0.000131549	0	0	0		0	0	0	0	0	0	0	0		0	0	0	0	0	0	0	0	7.38153e-05	0		0	0	0	0	0	0	0	0	0	0.00222913		0
>SD_Ssd-21537	0.000350247	0	0	3.02307e-05	0	9.27214e-05	0	0		0	0	0	0	0.000103409	0.00028355	4.2443e-05		0	0	8.31808e-05	0	0.000234357	0	0.000129182	0		1.7706e-05	0	0	0	0	0	0	8.88757e-05	9.84204e-05	0		0	5.58254e-05	7.98318e-05	9.45162e-05	0	1.56372e-05	0.000126839	0.000158189	0	0.000103681		0
>SD_Ssd-21543	0	0	0	0	0	0.000185443	0	0		0	0	0	0.000164436	0	0	0		0	0	0	0	0.000208317	0	0	0		0	0	0	0	0	0	0	0.00106651	0.000639732	0		0	0	0	0	0	0	0	3.51531e-05	0	0		0
>SD_Ssd-21564	0	0	0	0	0	4.63607e-05	0.000641496	0		2.16671e-05	0	0	9.86615e-05	0.000448106	0.000202536	0		0.000161212	0	3.32723e-05	0	0	3.79248e-05	0.000129182	0		3.5412e-05	0	0	0	0	0	0	0	0	0		0.000637416	0	0	3.78065e-05	0	0	0	0	0	0		0
>SD_Ssd-21725	0	0	0	0.00045346	0.000209459	0.000231803	3.05474e-05	0		0	0	0	0	0	0	0		0	0	0	0.000404898	0.000156238	0.000151699	0.000258365	0		0	0	0	0	0	0	0	0	0	0		0.000247884	3.72169e-05	0	7.56129e-05	0	0	0.000253678	3.51531e-05	0	0		0
>SD_Ssd-14020	0	0	0	0	8.37837e-05	4.63607e-05	0	0		0.000108335	0	0	0	0.000827272	0.00028355	0		8.06062e-05	0	1.66362e-05	0	0.000104159	0	0.000430608	0		5.3118e-05	0	0	0	0	0	0	0.000118501	0.000221446	0		0	0	0	0.000151226	0	0	0	1.75765e-05	0	0		0
>SD_Ssd-13572	8.75618e-05	0	0	0	0	0	0.000152737	0.000419677		0	2.3076e-05	5.80771e-05	0	0	0	0		0	0	0.000232906	0	7.81189e-05	0	8.61215e-05	0		0	0	0.000194905	0	0	0	0	0	0	0		0	1.86085e-05	2.66106e-05	0	4.33698e-05	0	0	7.03062e-05	0	7.77605e-05		1.59813e-05
>SD_Ssd-21717	0.000262686	0	0	6.04613e-05	0	9.27214e-05	0	0		0	0	0	0	0	0	0		0	1.70436e-05	1.66362e-05	8.09795e-05	0.000572872	0	0	0.000217973		0	0	0	0	0	0	0.000124595	0	0	0		0	0.000148868	5.32212e-05	7.56129e-05	0	0	0	0	0	0.000414723		0
>SD_Ssd-00920	0	0	0	0	0	0.000185443	0	0		0	0	0.000116154	0.000164436	0	8.10143e-05	0		2.68687e-05	0	0.000831808	0	0	0.000303398	0	0		0	0	0	0	0	0	0	8.88757e-05	0.000221446	0.000227471		0.000106236	3.72169e-05	0	1.89032e-05	0	0	0	0	0	5.18403e-05		0
>SD_Ssd-21548	8.75618e-05	0.000165472	0	0	4.18918e-05	4.63607e-05	0.00128299	0		0	0	0	0	0	0	0		0.000591112	0	0	6.47836e-05	0	0	8.61215e-05	3.11391e-05		0	0	0	0	0	0	0	0	0	0		0	7.44338e-05	5.32212e-05	0	0	0	0	0	0	0		0
>SD_Ssd-19572	4.37809e-05	0	0	3.02307e-05	0	9.27214e-05	0	0		0.000216671	0	0	3.28872e-05	0.000310227	0.000121521	0.000106108		2.68687e-05	0	0	0	0	0	0.000129182	0		0.000106236	0	0	0	0	0	8.30634e-05	5.92505e-05	0.000172236	0		0.000318708	1.86085e-05	0	0.000245742	0	0	0	0.000105459	0	7.77605e-05		0
>SD_Ssd-00935	0	0	0	0.000241845	0	9.27214e-05	6.10948e-05	0		0.000303339	0	0	3.28872e-05	0.000517045	8.10143e-05	0		0.000188081	0	3.32723e-05	0	0	3.79248e-05	0	6.22781e-05		0	0	0	0	0	6.81315e-05	0	0	4.92102e-05	0		0	1.86085e-05	5.32212e-05	1.89032e-05	0	1.56372e-05	8.45594e-05	0	0.000116816	0		0
>SD_Ssd-00402	0	5.51572e-05	0	0	0	0	9.16422e-05	0		6.50012e-05	0	0	0	0	0	0		0.000107475	0	1.66362e-05	1.61959e-05	0	1.89624e-05	0	0		0	0	0	0	0	0	0	0.000503629	0.000541312	0.000113735		0	0	0	0	8.67397e-05	0.000203284	0	0	5.84078e-05	0.000129601		0.000287664
>SD_Ssd-21486	0	0	0	0	0	0	0	0.000930589		0	0	0	0	0	0.00028355	0		0.000134344	0	0	0	0	5.68871e-05	0	0		0	0	0	0	0	0	4.15317e-05	0	0	0		0	3.72169e-05	0	0	0	0.000578577	0	0	0	0.000207361		0
>SD_Ssd-14010	8.75618e-05	0	0	3.02307e-05	0.000293243	0.000139082	0	0		0.000151669	0	0	6.57743e-05	0	4.05071e-05	0		2.68687e-05	0	0	1.61959e-05	0	0.000132737	0.000215304	0.000217973		0	0	0	0	0	0	0	0	2.46051e-05	0		0.00035412	0	7.98318e-05	0.000378065	0	1.56372e-05	0	7.03062e-05	0.000116816	0		0
>SD_Ssd-21539	0	0	0	0	0	0	0	0		8.66683e-05	0	5.80771e-05	0	0.000172348	0	0		0	0.00018748	8.31808e-05	0	0	0	0	0		1.7706e-05	0.00073408	8.35306e-05	0	0.000244044	0.000204394	4.15317e-05	8.88757e-05	4.92102e-05	0.000151647		0	0	0	0	0	0	0	0	0	0		0
>SD_Ssd-21715	0	0	0	0	0.000125676	4.63607e-05	0	1.82468e-05		0.000108335	9.23041e-05	0	0.000164436	0.000103409	0.000202536	0		0	0	0.000731991	0.000113371	0	1.89624e-05	8.61215e-05	3.11391e-05		5.3118e-05	0	5.5687e-05	0	6.1011e-05	0	0	5.92505e-05	9.84204e-05	0		7.0824e-05	5.58254e-05	0	0	0	0	0	0	0	0		0
>SD_Ssd-21512	0	0	4.84707e-05	3.02307e-05	4.18918e-05	0	0	5.47405e-05		2.16671e-05	2.3076e-05	5.80771e-05	0	0	8.10143e-05	2.12215e-05		0.000134344	0	0.000748628	6.47836e-05	0	3.79248e-05	0.000172243	0.000249113		1.7706e-05	0	0	0	0	3.40657e-05	0	0	0	3.79118e-05		0.00017706	5.58254e-05	0	0.000113419	4.33698e-05	0	0	3.51531e-05	0	7.77605e-05		0
>SD_Ssd-13921	0	0	0	0	0	0	0	0		0	0.000530749	0	9.86615e-05	0	0.000162029	0		0	1.70436e-05	0	6.47836e-05	0	0	4.30608e-05	0		0.000123942	9.176e-05	0	0	0	0	0	5.92505e-05	4.92102e-05	0.000530765		3.5412e-05	0	0	0	0.000238534	3.12744e-05	0	0	0	0		0
>SD_Ssd-21549	0.000131343	0	0.000242354	0	0.000125676	0.000602689	0	1.82468e-05		0	0	0	0	0	0	0		0.000161212	0	0.000133089	0.000242939	0	9.48119e-05	0.000129182	3.11391e-05		0	0	0	0	0	0	0	5.92505e-05	0	0		3.5412e-05	0	2.66106e-05	0	0	0	0.000295958	3.51531e-05	0	2.59202e-05		0
>SD_Ssd-21484	0	0	0	0	0	0	0.000305474	0		0	0	0	0	0	0	0		0	0	0.000898353	0	2.60396e-05	0.00079642	0	0		0	0	0	0	0	0	0	0	0	0		0	0	0.000106442	0.000321355	0	0	0	0	0	2.59202e-05		0
>SD_Ssd-10403	4.37809e-05	0	2.42354e-05	0	0	0	0	0.000218962		0	4.61521e-05	0	0	0	0	0		0	1.70436e-05	0.000166362	0	0	0	0.000301425	0		0	0	0.000361966	0	6.1011e-05	3.40657e-05	8.30634e-05	0	0	0		0	3.72169e-05	0.000159664	1.89032e-05	2.16849e-05	7.81861e-05	4.22797e-05	1.75765e-05	0	0		3.19627e-05
>SD_Ssd-18853	0	0	0	0	8.37837e-05	0.000231803	0	0		0.000476675	6.92281e-05	0	0	0.000103409	8.10143e-05	0.000106108		0	0	0	0	2.60396e-05	3.79248e-05	0	3.11391e-05		0	0	0	0	0	6.81315e-05	4.15317e-05	0.000296252	0.000270656	0.000265383		0	0	0	0	0	0	0	1.75765e-05	0	5.18403e-05		0
>SD_Ssd-21505	0	0	9.69415e-05	0	0	0	0	0		0.000108335	0	0	0	3.44697e-05	4.05071e-05	4.2443e-05		0	0	1.66362e-05	9.71754e-05	2.60396e-05	5.68871e-05	0	0		0.000123942	3.05867e-05	5.5687e-05	0	0	3.40657e-05	4.15317e-05	0.000177751	0.000123025	0		0	0	2.66106e-05	0.000245742	0	3.12744e-05	0.000169119	3.51531e-05	0	0.000103681		0.000431496
>SD_Ssd-21728	4.37809e-05	0	0	3.02307e-05	0.000125676	0.000324525	0	1.82468e-05		2.16671e-05	2.3076e-05	0.000116154	0	0.000241288	0	6.36645e-05		5.37374e-05	0	8.31808e-05	3.23918e-05	0.000104159	3.79248e-05	0	0		7.0824e-05	3.05867e-05	0	0	0.000213538	3.40657e-05	0	5.92505e-05	0	0.000303295		0	7.44338e-05	0	0.000113419	0	0	0	8.78827e-05	0.000116816	0		0
>SD_Ssd-15319	0	0	0.000121177	0.000211615	0	0	0.000183284	0.000839355		0	0.00011538	0	3.28872e-05	0.000137879	4.05071e-05	0		2.68687e-05	1.70436e-05	6.65447e-05	1.61959e-05	0	0	0.000129182	0		0	0	0	0	0	0	0	8.88757e-05	0	0		0	3.72169e-05	0.000186274	0	2.16849e-05	3.12744e-05	0	0	0	0.000103681		0
>SD_Ssd-21746	0	0	7.27061e-05	0	0	0	0	0		0	0	0	0	0	0	2.12215e-05		0	0	0	1.61959e-05	0.000312476	0	0.00185161	0		0	0	0	0	0	0	0	0	0	0		0	0	0	0	2.16849e-05	0	0	3.51531e-05	0	5.18403e-05		0
>SD_Ssd-13789	0	0	2.42354e-05	0	0.0010054	4.63607e-05	0	5.47405e-05		0	0	2.90385e-05	3.28872e-05	0	0	0		0	0	8.31808e-05	0	0	5.68871e-05	0	0		0	3.05867e-05	0	0	0	0	0	0.000118501	9.84204e-05	0		0.000318708	0.000148868	0	5.67097e-05	2.16849e-05	0	0.000211399	0	0	0		0
>SD_Ssd-00245	0	0	0	0.000362768	0	0	0	1.82468e-05		6.50012e-05	4.61521e-05	0.000116154	3.28872e-05	0.000137879	0.000121521	0		0	8.52181e-05	1.66362e-05	0	0	0	0	0		0	0.000122347	0	0	0	0	4.15317e-05	2.96252e-05	0	0		0	0	0.000106442	0	0	0.000109461	0.000169119	0	0	0		7.99067e-05
>SD_Ssd-10709	0	0.000799779	9.69415e-05	0	0	0	0.000274927	0		0	0	0	0	0	0	0		0.000537374	0	0	0	0	7.58495e-05	0	0.000249113		0	0	0	0	0	0	0	0	0	0		0	0.000186085	7.98318e-05	1.89032e-05	8.67397e-05	0	0	1.75765e-05	0	2.59202e-05		0
>SD_Ssd-22483	0.000218905	0	4.84707e-05	0.000120923	0	0.000185443	0.00070259	0		0	0	0	0	0	0	0		0	0	9.9817e-05	0	5.20793e-05	0.000189624	0	0		0	0	0	0	0	0	0	0	0	0		0.000141648	0.000353561	7.98318e-05	3.78065e-05	0	0	0	1.75765e-05	5.84078e-05	7.77605e-05		0
>SD_Ssd-21535	0.000306466	0	0.000508943	0	0.000418918	0	0	1.82468e-05		0	0	0	0	0	0	0		2.68687e-05	0	0.000648811	0	0	0	0.000387547	9.34172e-05		0	0	0	0	0	0	0	0	0	0		0	0	0	0	0	0	0	3.51531e-05	0	0		0
>SD_Ssd-21521	0	0	0	9.0692e-05	4.18918e-05	0.000139082	0.000183284	0.000875848		0	0	0	0	0	4.05071e-05	4.2443e-05		0	3.40872e-05	4.99085e-05	0	2.60396e-05	3.79248e-05	0.000215304	3.11391e-05		0	0	0	0	0	0	8.30634e-05	0	4.92102e-05	0		0	3.72169e-05	0	0	0	4.69116e-05	0	7.03062e-05	5.84078e-05	0		0
>SD_Ssd-21735	4.37809e-05	0	7.27061e-05	0	4.18918e-05	0	0	1.82468e-05		2.16671e-05	0	0	0	0	0	0		0	0	4.99085e-05	0	0	5.68871e-05	8.61215e-05	3.11391e-05		7.0824e-05	0	0	0	0	0	0	0	7.38153e-05	0		7.0824e-05	0	0.000266106	0	0	1.56372e-05	0.00114155	8.78827e-05	0.000233631	0		0
>SD_Ssd-21528	0	0	0	0	0	0	0	0		0	0.000484597	0	0	0	0	0		0	0	0	0	0	0	0	0		0	0	0	0	0	0	0	0.000651755	0.000910388	0		0	0	0	0	0	0	0	0	0	0		0
>SD_Ssd-21555	0	0	0	0	0	0	0	0		2.16671e-05	0	0.000145193	0	0	0	0		0	0	0	0	0	0	0	0		0.000141648	9.176e-05	0	0	0	0	0.000332254	2.96252e-05	7.38153e-05	0		0	0	0	0	0	0	0	0	0	0		0
>SD_Ssd-16547	0	0	0	0	0	0	6.10948e-05	0		0	0	0	0	0	0	0		0	0	0	0	0	0.000189624	8.61215e-05	0.000280252		0	0	0	0	0	0	0	0	2.46051e-05	0		0	0	0	0	0	0	0	0.00168735	0	5.18403e-05		0
>SD_Ssd-21491	0	0	0	0	0	0	0	0		0	0	0	0	0	0	0		0	0	0	0	0	0	0	0		0	9.176e-05	0	0	0	0	0	0	0	0		0	0	0	0.00209826	0	0	0	0	0	0		0
>SD_Ssd-00028	0	0	0	0	0	0	0	0		0	4.61521e-05	0	6.57743e-05	3.44697e-05	0	0.000615424		0	6.81745e-05	0	0	0	0	0	0		0	3.05867e-05	0	0.000672372	0.000183033	0.000306592	0	0	0	0		0	0	0	0	0	0	0	0	0	0		0
>SD_Ssd-21723	0	0	0	0	0.000377027	0.000139082	0	0.000474418		0	0	0.000145193	3.28872e-05	0	0	0		2.68687e-05	0	0	0	2.60396e-05	0.000113774	0.000215304	6.22781e-05		0	0	0	0	0	0	0	0.000118501	2.46051e-05	0		0.00017706	0	5.32212e-05	5.67097e-05	0	1.56372e-05	0	3.51531e-05	0	5.18403e-05		0
>SD_Ssd-14992	0	0	0.000121177	6.04613e-05	8.37837e-05	9.27214e-05	0	0		0	0	0	0	0	0	0		0.000161212	0	0	0.000145763	0.000104159	9.48119e-05	0.000215304	6.22781e-05		0	0	0	0	0	0	0	2.96252e-05	2.46051e-05	0		0.000389532	0	0.000239495	0.000113419	0	6.25489e-05	8.45594e-05	7.03062e-05	0	7.77605e-05		0
>SD_Ssd-00441	0	8.27358e-05	0	0	0.000125676	4.63607e-05	0	0		0.000216671	9.23041e-05	0	0	0	0	4.2443e-05		0	0.000102262	0	1.61959e-05	0	0	0	0		0.000106236	3.05867e-05	0	0.000122249	6.1011e-05	3.40657e-05	0	0	0	3.79118e-05		0	0	0	0	0.00013011	0.000140735	0.000211399	7.03062e-05	0	0		1.59813e-05
>SD_Ssd-14993	0	0	0	0	8.37837e-05	0.000139082	0	0		0	0	0	0	0	0.000607607	0		0.000107475	1.70436e-05	0	0	7.81189e-05	0	0.000215304	0		1.7706e-05	3.05867e-05	0	0	0	0	0.000124595	0.000177751	0.000147631	0		0	0.000223302	0	3.78065e-05	0	0	0	0	0	0		0
>SD_Ssd-13715	0	0	0	0	0	0	0	0		0	0	0.00020327	0	3.44697e-05	0	0		0	3.40872e-05	0	0	0	0	0	0		0	0.0009176	0	0	0	0	0	0	0	0.000189559		0	0	0	0	0	0	0	0	0	0		0
>SD_Ssd-16274	0	0	0	0	0	0	0	0		0.000130002	9.23041e-05	8.71156e-05	0.00023021	0.000137879	0	8.4886e-05		0	0	0	0	0	0	0	0		1.7706e-05	6.11733e-05	2.78435e-05	0.000122249	0.000152527	3.40657e-05	0.000373785	0.000118501	0	7.58236e-05		0	0	0	0	0	0	0	0	0	0		0
>SD_Ssd-21538	0	0	2.42354e-05	0	0	0	0	0		0	0	0	0	0	0	0		0	0	4.99085e-05	0	0.00197901	0	0	0		0	0	0	0	0	0	0	0	9.84204e-05	0		0	0	7.98318e-05	1.89032e-05	0	0	0	0	0	0.000103681		0
>SD_Ssd-21546	8.75618e-05	0	0	3.02307e-05	0.000251351	0	0	0		0.000130002	0	0	0	0.000275757	0	6.36645e-05		0	0	0	1.61959e-05	2.60396e-05	0	0	0.000124556		0.000336414	0	0	0	0	0	0	0.000237002	0.000221446	0.000113735		0	3.72169e-05	0	0	0	0	8.45594e-05	0	0	7.77605e-05		0
>SD_Ssd-00113	4.37809e-05	0	0	0	0	0	0	0		0	0.0023076	0	0	0	0	0		0	0	0	0	0	0	0	0		0	0	0	0	0	0	0	0	0	0		0	0	0	0	0	0	0	0	0	0		0
>SD_Ssd-21506	0	0	9.69415e-05	0	0	4.63607e-05	0	0		0	0	0	0	0	0	0		0	0	0.000931625	0	0.000104159	0.000132737	4.30608e-05	0.000124556		0	0	0	0	0	0	0	0	0	0		3.5412e-05	3.72169e-05	0.000319327	9.45162e-05	0	0	8.45594e-05	0.000158189	0	0.000129601		0
>SD_Ssd-00201	0	0	0	0	0	4.63607e-05	0	0		2.16671e-05	4.61521e-05	0.00020327	0.000131549	6.89394e-05	8.10143e-05	2.12215e-05		0	0.000102262	0	0	0	0	0	0		5.3118e-05	3.05867e-05	2.78435e-05	0	0	0	0	5.92505e-05	2.46051e-05	0.000189559		0	0	0	0	0	3.12744e-05	0.000169119	0	0	0		0
>SD_Ssd-13346	0	0	0	0	0	0	0	0		0.000130002	6.92281e-05	2.90385e-05	0.000164436	0.000137879	0.000121521	0		0	8.52181e-05	0	0	0	0	0	0		1.7706e-05	0.000152933	5.5687e-05	6.11247e-05	0.000152527	0	0	8.88757e-05	7.38153e-05	0.000379118		0	0	0	0	0	0	0	0	0	0		0
>SD_Ssd-21545	0	0	0	0	0	0	0	0		0	0	0	0	0	0	0		0.00217637	0	0	0	0	0	0	0		0	0	0	0	0	0	0	0	0	0		0	9.30423e-05	0	0	0	4.69116e-05	0	0	0	0		0
>SD_Ssd-21518	0	0	0	3.02307e-05	4.18918e-05	4.63607e-05	0	0		0	0	0	0	0	8.10143e-05	6.36645e-05		0.000268687	0	0.000449177	8.09795e-05	0	0.000227549	4.30608e-05	0		5.3118e-05	0	0	0	0	0	0	0	0	0		0	0.000111651	5.32212e-05	0.000245742	0	0	8.45594e-05	0	5.84078e-05	0.000336962		0
>SD_Ssd-00006	0	0	0	0	0	4.63607e-05	0	1.82468e-05		0	0	0	0	0	0	0		0	0	0	0	0	0	0	0		0	0	0	0	0	0	0	0	0	0		0	0	0	0	0.00104088	0.00039093	0.000803315	0	0	0		0
>SD_Ssd-21700	0	0	0	0	0	0	0	0		0.000130002	0.000484597	2.90385e-05	0.000131549	0.000172348	4.05071e-05	0		0	1.70436e-05	0	0	0	0	0	0		1.7706e-05	6.11733e-05	0	0	0	3.40657e-05	8.30634e-05	2.96252e-05	0	7.58236e-05		0	0	0	0	0	0	0	0	0	0		0
>SD_Ssd-21533	0	0	0	0	4.18918e-05	0	0.000366569	0		0	0	0	0	0	0	0		0	0	0	0	0.000234357	0	0	0.000560503		0	0	0	0	0	0	0	0	0	0		0	0	0	3.78065e-05	0.000412013	0	0	0.000474567	0	0.000155521		0
>SD_Ssd-21553	0	0	0	0	0.0010473	0	0	0		2.16671e-05	0	0	0	0	0	0		0.000134344	0	0	0	0.000104159	0.000303398	0	0		0	0	0	0	0	0	0	0	0	0		3.5412e-05	0	2.66106e-05	0.000302452	0	0	4.22797e-05	0.000263648	0	0		0
>SD_Ssd-00783	8.75618e-05	0	2.42354e-05	0	0	0	0	1.82468e-05		0.000108335	0	0	0	0.000551515	4.05071e-05	0.000169772		0	5.11308e-05	9.9817e-05	0	0	0	0	0		1.7706e-05	0	0	0	9.15164e-05	0	0	0.000148126	2.46051e-05	0		0	0	0	0.000264645	0	4.69116e-05	0.000211399	5.27296e-05	0	0		0
>SD_Ssd-21544	0.000306466	0	7.27061e-05	0	0	4.63607e-05	0	0.000802861		0	0	0	0	0	4.05071e-05	6.36645e-05		0	1.70436e-05	0.000133089	0	0	3.79248e-05	0.000344486	0		0	0	0	0	0	0	0	0	0	0		7.0824e-05	0	0	1.89032e-05	0	3.12744e-05	0	0	0.000233631	5.18403e-05		0
>SD_Ssd-21759	0	0	0	9.0692e-05	0.00159189	0.000231803	0	0		2.16671e-05	0	0	0	0	0	0		0	0	0	1.61959e-05	0	0	0	0		0	0	0	0	0	0	0	0	0	0		0	1.86085e-05	5.32212e-05	0	0	0	0	0.000158189	5.84078e-05	2.59202e-05		0
>SD_Ssd-21729	0	0	0	0	0	0	3.05474e-05	0		0	0	0	0	0	0	0		0.00206889	0	0	0	0	0	0.000129182	3.11391e-05		0	0	0	0	0	0	0	0	0	0		0	0	0	0	0	0	0	0	0	0		0
>SD_Ssd-21550	0	0	9.69415e-05	0	0	0	0	0.000127728		0	4.61521e-05	2.90385e-05	0	0	0	2.12215e-05		0	0	3.32723e-05	0	0.000130198	9.48119e-05	0.000129182	6.22781e-05		0	0.000152933	0	0	0	0	8.30634e-05	0	0	0		0.000141648	1.86085e-05	7.98318e-05	0	0	0	0	0	0	0.000570244		0
>SD_Ssd-21541	0	0	0	0	0	0	0	0		0.000151669	6.92281e-05	8.71156e-05	6.57743e-05	0	4.05071e-05	4.2443e-05		0	1.70436e-05	0	0	0	0	0	0		0.000159354	6.11733e-05	0	0	3.05055e-05	0	0.000166127	2.96252e-05	7.38153e-05	0.000113735		0	0	0	0	0	0	0	0	0	0		0
>SD_Ssd-21532	0	0	0	0	0	0	0	0.000164222		0	0	0	0	0	0	0		0.00118222	0	0.000316087	0	0	5.68871e-05	0	0		0	0	0	0	0	0	0	0	0	0		0	0	0	0.000170129	0	0	0.000253678	7.03062e-05	0	2.59202e-05		0
>SD_Ssd-11789	0	0	0	0	0	0	0	0		0.000195004	0	0	0	0	0	0		0	0	0	0	0	0	0	0		0	0	0	6.11247e-05	0	0	0	5.92505e-05	2.46051e-05	0		0	0	0	0	0	0	0	0	0	0		0
>SD_Ssd-22485	0	5.51572e-05	0.000193883	0.000120923	0	9.27214e-05	3.05474e-05	0		0.000108335	0	0	0	3.44697e-05	8.10143e-05	0		0.000268687	1.70436e-05	0	1.61959e-05	0.000104159	1.89624e-05	0	6.22781e-05		7.0824e-05	0	0	0	0	6.81315e-05	4.15317e-05	5.92505e-05	0	3.79118e-05		3.5412e-05	9.30423e-05	2.66106e-05	1.89032e-05	0	0	4.22797e-05	0	0.000175223	0.000155521		0
>SD_Ssd-22484	0	0	0	0	0	0	0	0		0	0	0	3.28872e-05	0	0	0		0	0	9.9817e-05	0	0	0	8.61215e-05	0		0	0	0	6.11247e-05	0	0	0	0.000148126	0.000246051	0		0	0	0	5.67097e-05	0	0	0	0	0	0.00147745		0
>SD_Ssd-21726	8.75618e-05	5.51572e-05	4.84707e-05	0	8.37837e-05	9.27214e-05	0.000641496	0.00034669		0	0	0	0	0	0	0		0	0	0.000133089	3.23918e-05	0	3.79248e-05	0	0		0	0	0	0	0	0	0	0	0	0		3.5412e-05	0.000130259	0	0.000132323	2.16849e-05	0	0	0.000175765	0.000175223	0		0
>SD_Ssd-12454	0	0	0	0	0	0	0	0		0	0.000161532	0.000638848	0.000197323	3.44697e-05	0	0.000127329		0	0.000204523	0	0	0	0	0	0		0	0	0	0	0	0	0	0	7.38153e-05	0		0	0	0	0	0	0	0	0	0	0		0
>SD_Ssd-21502	0.000262686	0	0	0	4.18918e-05	0	0	0		0	0	0	0	0	0	0		0	0	0.00123108	0	0	3.79248e-05	8.61215e-05	0		0	0	0	0	0	0	0	0	0	0		0	0	0	0	0	0	0	0.000527296	0	2.59202e-05		0
>SD_Ssd-12320	0	0	2.42354e-05	0	0.000293243	0	0	0		6.50012e-05	0	0	9.86615e-05	0.000137879	0.000445579	0.000106108		0.000161212	0	0	0	0	0	0	0		0.000230178	3.05867e-05	0	0	0	0	0	0	0	0		3.5412e-05	0.000111651	2.66106e-05	0.000151226	0	0	0	1.75765e-05	0	0		0
>SD_Ssd-13806	8.75618e-05	0	0	0	0.000125676	0.000185443	0	5.47405e-05		0.000238338	2.3076e-05	5.80771e-05	0	3.44697e-05	0.000202536	4.2443e-05		0	0	0.00034936	0	0	1.89624e-05	0.000129182	0		5.3118e-05	6.11733e-05	0	0	0	0.000102197	0	0	2.46051e-05	0		3.5412e-05	3.72169e-05	0	0	0	0	0	8.78827e-05	0	0		0
>SD_Ssd-18948	0	0.00019305	0	0	0	0	0.000366569	0		0	0	0	0	0	0	0		0.00158525	0	0	0	0	0	0	0		0	0	0	0	0	0	0	0	0	0		0	3.72169e-05	0	0	0	0	0	0	0	0		0
>SD_Ssd-21526	0	0	0	0	0	0	0	0		0	0	0	0	0	0	0		0	0	0	0	0	0	0	0		0	0	0	0	0	0	0	0.000118501	0.000147631	0		0	0	0	0	0	1.56372e-05	0.000422797	0	0	0		0
>SD_Ssd-00176	0	5.51572e-05	0	0.000211615	0	0	0	5.47405e-05		0	0.000323064	0	6.57743e-05	0	0	0		0	1.70436e-05	3.32723e-05	3.23918e-05	2.60396e-05	0	0	0		0	0	0.000194905	0	0.000274549	0	0	0	0	0		0	0.000427995	0	3.78065e-05	0.00013011	0	0	1.75765e-05	5.84078e-05	5.18403e-05		1.59813e-05
>SD_Ssd-13759	0	0	0	0	0	0	3.05474e-05	0		0	0	2.90385e-05	0.000822179	0	0.000121521	0		2.68687e-05	0	4.99085e-05	0	0	0	0	6.22781e-05		5.3118e-05	3.05867e-05	0	0	0	0	0	0.000355503	2.46051e-05	0		0	0.000111651	0	1.89032e-05	0	0	0	0	0.000175223	2.59202e-05		0
>SD_Ssd-21552	0	0	0	0	0	0	9.16422e-05	0.000200715		0	0	0	0	0	0	0		0	0	0.000133089	0	0.0011197	0	0.000301425	0		0	0	0	0	0	0	0	0	0	0		0	0	5.32212e-05	0	4.33698e-05	0	0	1.75765e-05	0	0.000207361		0
>SD_Ssd-13124	0	0	0	0	0	0	0	0		0.000173337	0	0	0	0	0	0		0	0	0	0	0	0	0	0		0.000159354	0	0	0	0	0	0	0.000681381	0.000615127	0		0	0	0	0	0	0	8.45594e-05	0	0	0		0
>SD_Ssd-21575	4.37809e-05	0	0	6.04613e-05	0	0.000278164	0	3.64937e-05		0	0	0	3.28872e-05	0.000241288	0	0		0	1.70436e-05	3.32723e-05	3.23918e-05	7.81189e-05	1.89624e-05	0	3.11391e-05		0	0	0	0	0.000152527	0.000102197	8.30634e-05	8.88757e-05	0	0		3.5412e-05	9.30423e-05	0.00042577	0	0	0	0	0	0	0.000207361		0
>SD_Ssd-15538	0.00214527	0	0	0	0	0	0	0		0	0	0	0	0	0	0		0	0	0	0	0	0	0	0		0	0	0	0	0	0	0	0	0	0		0	0	0	0	0	0	0	0	0	0		0
>SD_Ssd-21731	0	0	0	0	0	0	9.16422e-05	0		2.16671e-05	0	5.80771e-05	0	6.89394e-05	0	0		0.000940405	0	0	0	0	3.79248e-05	4.30608e-05	0		0	0	0	0	0	0	0	0.000148126	0.000270656	0		0	3.72169e-05	0	0	0	0	0.000126839	0	0	0		0
>SD_Ssd-21588	0	0	0	0	0.0010473	9.27214e-05	0	0		0	0	0	0	0	0	0		0	0	0	0	0	0.000113774	0.000301425	0		0	0	0	0	0	0	0	0	0	0		0	0	0	0.000491484	2.16849e-05	0	0	7.03062e-05	0	0		0
>SD_Ssd-21565	0	0	0	0	0	0	0	3.64937e-05		4.33341e-05	9.23041e-05	0.000174231	3.28872e-05	0.000103409	0.000121521	0.000106108		0	0	0	0	0	0	0	0		1.7706e-05	3.05867e-05	0	0	3.05055e-05	0	0.000166127	2.96252e-05	0	0.000113735		0	0	0	0	0	0	0	0	0	0.000492483		0
>SD_Ssd-12832	0	0	0	0	0	0	0	0		6.50012e-05	0	0	0	0	0.000121521	0		0	6.81745e-05	0	0	0	0	0	0		0.00017706	3.05867e-05	0.000111374	0.000305623	0.000122022	3.40657e-05	0.00024919	5.92505e-05	7.38153e-05	0		0	0	0	0	0	0	0	0	0	7.77605e-05		0
>SD_Ssd-21567	0	0	0.000145412	3.02307e-05	0	0	0.00100806	0		8.66683e-05	0	0	9.86615e-05	0.000103409	4.05071e-05	0.000106108		8.06062e-05	0	0	0	0	0	0	0		0.000123942	0	0	0	0	0	0	0	9.84204e-05	0		0	0	0	0	0	0	0	0	0	0		0
>SD_Ssd-13407	0	0	0	0	0	4.63607e-05	0	0		0.00052001	0	0	0	0	0	4.2443e-05		0	0	6.65447e-05	0	0	0	0	0		0	0	0	0	0	0	4.15317e-05	0	0	0		0	0	0	0	0	0.000656763	0	0	0	0		0
>SD_Ssd-21540	0	0	0	0	0	4.63607e-05	0.000274927	0.000565652		0	0	0	0	3.44697e-05	0	0		0	0	0	3.23918e-05	2.60396e-05	1.89624e-05	0	0.000186834		0	0	0	0	0	0	0	0	0	0		7.0824e-05	0.000409386	0	0	0	3.12744e-05	0.000295958	7.03062e-05	0	0		0
>SD_Ssd-21554	0.000131343	0	0.000218118	0	8.37837e-05	4.63607e-05	3.05474e-05	1.82468e-05		0	4.61521e-05	5.80771e-05	0	0	0	4.2443e-05		0.000188081	3.40872e-05	0.000332723	0	2.60396e-05	0	0	3.11391e-05		0	3.05867e-05	0	0	0	3.40657e-05	0	2.96252e-05	0	0		0	1.86085e-05	5.32212e-05	5.67097e-05	4.33698e-05	1.56372e-05	0	0.000140612	0.000233631	2.59202e-05		0
>SD_Ssd-21732	0	0	0	6.04613e-05	0.000125676	0	0.00128299	0		0	0	0	0	0	0	0		5.37374e-05	0	0.000199634	3.23918e-05	0	0.000151699	0	0		0	0	0	0	0	0	0	0	0	0		0	0.000130259	5.32212e-05	0	0	0	0	1.75765e-05	0	0		0
>SD_Ssd-21737	0	0	0	0	0	0	0	0		4.33341e-05	0	0	6.57743e-05	0.000413636	0	2.12215e-05		0	0	0	0	0	0.000170661	4.30608e-05	0		3.5412e-05	0.000122347	0	0	0	0	0	0.000118501	2.46051e-05	0.000568677		0	0	5.32212e-05	3.78065e-05	0	0	0	0	0	0		0
>SD_Ssd-21547	0	0	0	0	0	0	0	0		0	0	0	0	0	0	0		0	0	0	0	0	0	0	0		0	0	0	0	0	0	0.000415317	0.000266627	0.000196841	0		0	0	0	0	0	0	0	0	0	0		0
>SD_Ssd-21734	4.37809e-05	0	2.42354e-05	0.000120923	0.000125676	0.000139082	0	0		0	0	2.90385e-05	0	0	4.05071e-05	0		0	0	8.31808e-05	0	0.000520793	0.000151699	0	6.22781e-05		0	0	0	0	0	0	0	0	0	0		0.000247884	0	0	0.000132323	0	1.56372e-05	4.22797e-05	0	0	0.000285122		0
>SD_Ssd-21727	0	0	0	0	0	0	3.05474e-05	0		6.50012e-05	0.00023076	5.80771e-05	0.000427533	0	0	0		8.06062e-05	0	1.66362e-05	0.000113371	0	0	0	0		0	0	0	0	0	0	0	0.000177751	0.000172236	0		0	7.44338e-05	0	0	0	7.81861e-05	0	0	0	0		0
>SD_Ssd-21542	0	0	0	0	0	0	0	0		0	0	0	9.86615e-05	0	0	0		0	1.70436e-05	8.31808e-05	0	0	0.000113774	0	0		0	0	0	0	0	0	0	0.000414753	0.000295261	0		0	0	2.66106e-05	0	0	0.000312744	0	8.78827e-05	0	0		0
>SD_Ssd-21571	0	0	0	0	0	0	0	0		0.000130002	0	0	0	0.000344697	0	0		0	0	0	0	0	0	0	0		3.5412e-05	3.05867e-05	0	0	0	0	0	0	0	0		0	0	0	0	0	0	0	0	0	0		0
>SD_Ssd-21580	0	0	7.27061e-05	0	0	0	0	0		4.33341e-05	0	0.000319424	6.57743e-05	6.89394e-05	0	8.4886e-05		0	6.81745e-05	0	0	0	0	0	0		0	6.11733e-05	0	0	0	6.81315e-05	0.000290722	5.92505e-05	0.000123025	0.000227471		0	0	7.98318e-05	0	0	4.69116e-05	8.45594e-05	0	0	0		0
>SD_Ssd-14006	0	0.0003861	0	3.02307e-05	0	0	0	0		0	0	0	0	0	4.05071e-05	0		0.00118222	0	0	0	0	0	0	0		0	0	0	0	0	0	0	0	0	0		0	0.000353561	0	0	0	1.56372e-05	0	0	0	0		4.7944e-05
>SD_Ssd-00748	8.75618e-05	0	0	6.04613e-05	0	4.63607e-05	0	0.000109481		2.16671e-05	0	0	0	0	0.000121521	0		0	0	0	1.61959e-05	0	0.000132737	4.30608e-05	0.000280252		3.5412e-05	0	0	0	0	0	0	0.000207377	0.000147631	0		0	0	0	0	0	0.000156372	0.000253678	0	0	5.18403e-05		0
>SD_Ssd-19047	0	0.000165472	0	0	0	0	0.000488759	0.000145975		0	0	0	0	0	0	0		0.00120909	0	0	0	0	0	0	0		0	0	0	0	0	0	0	0	0	0		0	1.86085e-05	0	0	0	3.12744e-05	0	0	0	0		0
>SD_Ssd-21620	0.000744276	0	0	0	0.000293243	0	0	0		0	0	0	0	0	0	0		0.000268687	0	0	0	0	0.000132737	0.000516729	6.22781e-05		0	0	0	0	0	0	0	0	0	0		0	3.72169e-05	0	0	0	0	0	0	0	0		0
>SD_Ssd-19704	0.000262686	0	0	0	0	0.000324525	0	0		0	0	0	0	0	0	0		0	0	0	1.61959e-05	2.60396e-05	3.79248e-05	0.000215304	0		0	0	0	0	0	0	0	0.000177751	2.46051e-05	0		0	0	2.66106e-05	0.000850646	0	0	4.22797e-05	1.75765e-05	0	0		0
>SD_Ssd-22487	8.75618e-05	0	0	0	0	0	0	0		0	2.3076e-05	0.000377501	3.28872e-05	0	0.00028355	0.000106108		0	1.70436e-05	1.66362e-05	0	0	0	0.000602851	0		0	3.05867e-05	0	0	0.000183033	3.40657e-05	4.15317e-05	0	0	0		0	0	0	0	0	0	0	0	0	0		0
>SD_Ssd-01056	4.37809e-05	0	0.000169648	0	0	0	0.000366569	0		0.000108335	0	0	0	0	8.10143e-05	0		0	0	0	0	0	0	4.30608e-05	0.000809616		0	0	0	0	0	0	0	2.96252e-05	0	3.79118e-05		0	3.72169e-05	0	0.000132323	0	0	0	1.75765e-05	0	0.000129601		0
>SD_Ssd-15424	0	0	0	0	0	0	0	0		0.000108335	0.00023076	0	0	3.44697e-05	0	0		0	0	0	0	0	0	0	0		0.000371826	0	0	0.000122249	0.000213538	0	0	0.000118501	0.000565917	0		0	0	0	0	0	0	0	0	0	0		0
>SD_Ssd-21551	0.000218905	0.000110314	4.84707e-05	0	0	0.000185443	0	0.000164222		0	0	0	3.28872e-05	0	0	0		0	0.000136349	1.66362e-05	1.61959e-05	0.000156238	3.79248e-05	4.30608e-05	0		1.7706e-05	0	0.000167061	0	0	0	0	0	0	3.79118e-05		0	1.86085e-05	0	3.78065e-05	0.000173479	0	0	0	0	0		0.000207757
>SD_Ssd-21572	4.37809e-05	0	4.84707e-05	0	0.000209459	0	0	3.64937e-05		0	0	0	0	0	0	0		0	0	0	0	0	0.000246511	0.000172243	0		0	0	0	0	0	0	0	0.000355503	0.000147631	0		0	0	0	7.56129e-05	0	0	0	0	0	0.000103681		0
>SD_Ssd-13200	0	0	0	0	0	0	0	0		2.16671e-05	0.000184608	0	0.000197323	0	0	6.36645e-05		0	0.000119305	0	4.85877e-05	0	0	0	0		0.000123942	0	0	0	6.1011e-05	0.000306592	8.30634e-05	8.88757e-05	9.84204e-05	3.79118e-05		0	0	0	0	0	0	0	0	0	0		0
>SD_Ssd-21568	0	8.27358e-05	0	0	0	0	0.000855327	5.47405e-05		6.50012e-05	6.92281e-05	5.80771e-05	0	0	0	8.4886e-05		0	0	0	9.71754e-05	0	0	0	0		0.000123942	9.176e-05	0	6.11247e-05	0	0	0	0	2.46051e-05	3.79118e-05		0	0	0.000159664	0	0	0	0	0	0	0		0
>SD_Ssd-21520	0	0	0	0	0	0	0	0		8.66683e-05	0	0.000116154	0	0	0	0		0	0	0	0	0	0	0	0		0.00159354	3.05867e-05	0	0	0	0	0	0	0	0.000113735		0	0	0	0	0	0	0	0	0	5.18403e-05		0
>SD_Ssd-12463	0	0	0	0	0	0	0	0		0.000216671	2.3076e-05	0	0	0.000103409	0.000162029	0		0	0	0	0	0	1.89624e-05	0	0		0.000212472	0	0	0	0	0	0.00024919	2.96252e-05	0.000196841	0		0	0	2.66106e-05	0	0	3.12744e-05	0	0	0	0		0
>SD_Ssd-21559	0	0.000137893	0	0	4.18918e-05	0.000139082	0.000641496	0.000273703		0	0	0	0	0	0	0		2.68687e-05	0	0.000166362	0	0	3.79248e-05	0	6.22781e-05		0	0	0	0	0	0	0	0	0	0		0	9.30423e-05	0	7.56129e-05	2.16849e-05	0	0	0.000158189	5.84078e-05	0		4.7944e-05
>SD_Ssd-21589	0	0	0	0.000120923	0	0	0	1.82468e-05		0	2.3076e-05	0	6.57743e-05	3.44697e-05	4.05071e-05	0		0.000188081	0	0	0	2.60396e-05	0	0	3.11391e-05		0	0	0	0	0	0.000170329	0	0	0	0		0	0	0	7.56129e-05	0	0	0	0	0	0.000829445		0
>SD_Ssd-21587	0	0.000579151	4.84707e-05	3.02307e-05	0.000125676	0	0.000458211	0		0	0	0	0	0	0	0		2.68687e-05	0	0.000182998	8.09795e-05	0	0	0	3.11391e-05		0	0	0	0	0	0	0	0	0	0		0	0	0	0	4.33698e-05	0	0	5.27296e-05	0.000292039	2.59202e-05		0
>SD_Ssd-00563	0	0	0	0.000181384	0	0	0.000152737	0.00034669		0	9.23041e-05	5.80771e-05	0.000131549	6.89394e-05	4.05071e-05	0		5.37374e-05	8.52181e-05	8.31808e-05	1.61959e-05	0	0	4.30608e-05	0		0	0	0	0	0	0	0	0	4.92102e-05	0		0	1.86085e-05	5.32212e-05	3.78065e-05	0	0	0	0	0	0		7.99067e-05
>SD_Ssd-21604	0	5.51572e-05	0	0	0	0	0.00149682	0		0	0	0	0	3.44697e-05	0	0		0.000107475	0	0	0	5.20793e-05	0	0	0		0	0	0	0	0	0	0	2.96252e-05	0	0.000113735		0	0	0	0	0	0	0	0	0	0		0
>SD_Ssd-21594	0	0	0	0	0	0	0	0		0	0	0.0018875	0	0	0	8.4886e-05		0	0	0	0	0	0	0	0		0	0	0	0	0	0	0	0	0	0		0	0	0	0	0	0	0	0	0	0		0
>SD_Ssd-21742	8.75618e-05	0	7.27061e-05	0.000120923	0.000502702	0	0	1.82468e-05		0.000238338	2.3076e-05	0	0	0	0	0		0	0	1.66362e-05	3.23918e-05	0	0	0	0.000155695		0	3.05867e-05	0	0	6.1011e-05	0	0	0	0	0		7.0824e-05	0	0	0.000170129	0	0	4.22797e-05	0.000105459	0	0.000103681		0
>SD_Ssd-20755	0	0	0	0	0	0	0	0		8.66683e-05	0	0	0	0	0	0		0	0	0	0	0.000781189	0	8.61215e-05	0		0	0	0	0	0	0	0	0	0	0		0	0	0	0	0	0	0	0	0	0.000648004		0
>SD_Ssd-21601	0.000218905	0	7.27061e-05	0	0	0.000231803	0	0		8.66683e-05	0	0	6.57743e-05	0	0.000162029	0		0	0	0	0	5.20793e-05	0.000265473	8.61215e-05	0		0	3.05867e-05	0	0	0	0	0	2.96252e-05	0.000123025	0.000189559		0	0	0.000106442	0	0	3.12744e-05	0	0	0	0		0
>SD_Ssd-21570	0	0	0	0	0	0	0	0		0	0.000853813	0.000145193	0	0.000517045	4.05071e-05	0		0	0	0	0	0	0	0	0		0	0	0	6.11247e-05	0	0	0	0	0	0		0	0	0	0	0	0	0	0	0	0		0
>SD_Ssd-19540	0	0	0	0.000302307	4.18918e-05	0.000185443	0	0		0	2.3076e-05	0	0	0	0	0		0.000188081	0	0	0	7.81189e-05	1.89624e-05	0.000430608	0		0	0	0	0	0	3.40657e-05	0	5.92505e-05	0.000147631	0		0	0	0.000106442	0	0	0	0.000126839	0	0	0		0
>SD_Ssd-21739	4.37809e-05	0	0	0.000120923	0	0.000231803	0	0		0	6.92281e-05	5.80771e-05	3.28872e-05	6.89394e-05	0	0		2.68687e-05	3.40872e-05	0	0	2.60396e-05	0	0	0		3.5412e-05	0.000122347	2.78435e-05	0	3.05055e-05	0	0	8.88757e-05	7.38153e-05	0.000113735		3.5412e-05	5.58254e-05	0	0.000113419	2.16849e-05	1.56372e-05	0	1.75765e-05	0	0		0
>SD_Ssd-21577	0.000218905	0	0	0	0.000125676	0	0	0		0	0	0	0	0	0	0.000169772		2.68687e-05	0	6.65447e-05	4.85877e-05	0	0.000132737	0	6.22781e-05		0	0	0	0	0	0	0.000124595	0.000177751	0.000319866	3.79118e-05		0	0	5.32212e-05	5.67097e-05	0	0	0	3.51531e-05	5.84078e-05	7.77605e-05		0
>SD_Ssd-21556	0	0	0	0	0	4.63607e-05	0	0		6.50012e-05	0	0	0	0.000172348	0.000162029	0		0	0	1.66362e-05	0	5.20793e-05	0.000113774	8.61215e-05	0		5.3118e-05	0	0	0	0	0	0	8.88757e-05	2.46051e-05	0		3.5412e-05	0	0	0.000170129	0	0	0	0.000386684	0	0.000103681		0
>SD_Ssd-21573	0	0	0	0	0	0	0	0		2.16671e-05	0	0.00020327	6.57743e-05	6.89394e-05	0	4.2443e-05		0.000806062	0	0.000199634	0	5.20793e-05	0	0	0		1.7706e-05	0	5.5687e-05	0	0	0	0	0	0	0		0	0	0	1.89032e-05	0	0	0	0	0	0		0
>SD_Ssd-10380	0	0	0	3.02307e-05	0.000167567	0	0.000336022	0		2.16671e-05	6.92281e-05	0	0	6.89394e-05	4.05071e-05	4.2443e-05		0	0	1.66362e-05	1.61959e-05	7.81189e-05	7.58495e-05	4.30608e-05	3.11391e-05		0	0	0	0	6.1011e-05	0	0	0	0	3.79118e-05		0	0.000576862	0	0	8.67397e-05	3.12744e-05	4.22797e-05	0	0	2.59202e-05		0
>SD_Ssd-00139	0	0	0	0	0	4.63607e-05	0	0		6.50012e-05	0.000138456	0.00020327	9.86615e-05	0	0	4.2443e-05		0	5.11308e-05	0	0	0	0	0	0		0	6.11733e-05	8.35306e-05	0	0	0	0	0	0	7.58236e-05		0	0	0	0	0	0	0.000253678	0	0	2.59202e-05		0
>SD_Ssd-21584	8.75618e-05	0	0.000969415	0	0	0	0	0		0	4.61521e-05	8.71156e-05	6.57743e-05	0	0	0		0	0	0	0	0	0	0	0		0	0	0	0	0.000457582	0	0	8.88757e-05	4.92102e-05	0		0	0	0	0	0	0	0	0	0	0		0
>SD_Ssd-21738	0.000218905	0	2.42354e-05	6.04613e-05	4.18918e-05	0.000185443	0	0		0	0	0	0	0	0	0		0	0	1.66362e-05	0	0	0.000474059	0	0.000280252		0	0	0	0	0	0	0	5.92505e-05	4.92102e-05	0		0	0	0	9.45162e-05	4.33698e-05	0	0	0	0	0.000336962		0
>SD_Ssd-00474	0	8.27358e-05	0	0	0	0	0	0		0	0	0	0	3.44697e-05	0	4.2443e-05		0	0.000119305	0	3.23918e-05	0	0	0	0		5.3118e-05	0	5.5687e-05	0	0	0	0	2.96252e-05	9.84204e-05	0		0.000141648	0	0.000319327	1.89032e-05	0	0	0	0	0	2.59202e-05		3.19627e-05
>SD_Ssd-21603	0	0	0	0	0	0	0	0		0.000108335	6.92281e-05	0	3.28872e-05	0	0	0		0	0	0	0	0	0	0	0		1.7706e-05	0.00146816	0	0	0	0	0	0	0	7.58236e-05		0	0	0	0	0	0	0	0	0	0		0
>SD_Ssd-21741	0.000262686	0.000303365	0.000193883	0	0	0	0	5.47405e-05		0	0	0	0	0	0	0		0	0	0	0.000129567	7.81189e-05	5.68871e-05	0.000430608	0		1.7706e-05	0	0	0	0	0	0	0	0	0		0	0	0	0	0.000108425	0	0	0	5.84078e-05	0		0.000207757
>SD_Ssd-21591	0	0	0	0	0	0	0	0		0	0.00011538	0	0.000164436	0	0	4.2443e-05		0	1.70436e-05	0	0	0	0	0	0		5.3118e-05	0	0	6.11247e-05	0	6.81315e-05	8.30634e-05	0	0	0.000227471		0	0	0	0	0	0	0	0	0	0		0
>SD_Ssd-21583	0	0	0	0	0	0.000370885	0	0.000164222		2.16671e-05	0	0.000116154	0	0	0	0		0	0	0.000166362	0	0	1.89624e-05	0	9.34172e-05		0	0	0	0	0	0	0	0.000118501	2.46051e-05	0		0.000247884	0.000130259	0	0	0	6.25489e-05	0	1.75765e-05	0.000116816	2.59202e-05		0
>SD_Ssd-21560	0	0	0.000145412	0	0	0.000278164	0	0		2.16671e-05	0	2.90385e-05	3.28872e-05	3.44697e-05	0	0		0	0	4.99085e-05	0	0.000338515	0.000284436	0	0		3.5412e-05	0	0	0	0	0	0	0	9.84204e-05	0		0	0	7.98318e-05	0.000283549	0	1.56372e-05	0	0.000123036	0	2.59202e-05		0
>SD_Ssd-21748	0.000218905	0	0	0	0	4.63607e-05	0	0		4.33341e-05	0	0	0	6.89394e-05	0	0		0.000322425	0	1.66362e-05	0	0	0	0	0		0	0	0	0	6.1011e-05	0.000204394	0.000124595	2.96252e-05	7.38153e-05	7.58236e-05		3.5412e-05	0	0	3.78065e-05	0	6.25489e-05	0	0	0	0.000155521		0
>SD_Ssd-12469	0	0	0	0	0	0	0	0		2.16671e-05	0.000138456	0.000145193	0.000394646	0	0	0		0	0.00018748	0	0	0	0	0	0		0	3.05867e-05	0	6.11247e-05	3.05055e-05	0	0	0	0	0		7.0824e-05	0	0	0	0	0	8.45594e-05	0	0	0		0
>SD_Ssd-21733	0	2.75786e-05	0	6.04613e-05	0	0	6.10948e-05	0.000109481		0	2.3076e-05	2.90385e-05	6.57743e-05	0	0	0		0	0	0	0	7.81189e-05	0	0.000215304	0		0	3.05867e-05	8.35306e-05	0	6.1011e-05	0	0	0	0	0		0	1.86085e-05	5.32212e-05	0	0	9.38233e-05	0	0.000193342	0	7.77605e-05		9.5888e-05
>SD_Ssd-21579	0	0	0	0	0	0.000231803	6.10948e-05	0.000145975		0	0	5.80771e-05	0	0	0.000121521	0		0.000188081	0	0.000182998	8.09795e-05	7.81189e-05	1.89624e-05	8.61215e-05	0		0.000123942	0	2.78435e-05	0	0	0	0	2.96252e-05	0	0.000189559		0	0	0	3.78065e-05	0	0	8.45594e-05	5.27296e-05	0	0		0
>SD_Ssd-00230	0	0	0	0	0	0	0	0		0	0	0	0	0	0	0		0	0	0	0	0	0	0	0		0	0	0	0	0	0	0	5.92505e-05	2.46051e-05	0		0.000283296	0	0	0	0.000108425	0.000125098	0.00126839	0	0	0		0
>SD_Ssd-21595	0	0	0	0.000120923	0	0	0	0		0.000498342	0	0	0	0	0	4.2443e-05		0	5.11308e-05	0	0	0	0	0	0		8.853e-05	0.000244693	0	0	0	0.000136263	0	0	0	0.000530765		0	0	0	0	0	0	0	0	0	0		0
>SD_Ssd-21581	0	0	0	0	0	0.000185443	0	0		0.000628345	0	0	0	0.000206818	0.000121521	0.000212215		0	0.000102262	0	3.23918e-05	0	0	0	0		0.000106236	3.05867e-05	0	0.000122249	0	3.40657e-05	0	0	7.38153e-05	0		0	0	0	0	0	0	0	0	0	0		0
>SD_Ssd-21557	0	0	0	0	0	0	0	0		2.16671e-05	0	0	6.57743e-05	0.000137879	8.10143e-05	0		0	0	3.32723e-05	0	0	1.89624e-05	0	0		0.000141648	0	0	0	3.05055e-05	0	4.15317e-05	0	2.46051e-05	0		0.000106236	9.30423e-05	0	0.000850646	0	0	0	0	0.000116816	0		0
>SD_Ssd-21613	0	0	0	0	0	0	0	0		0	0	0.000929233	0	0	0	0		0	0	0	0	0	0	0	0		0	0	0	0	0	0	0.000415317	0	0	0		0	0	0	0	0	0	0	0	0	0		0
>SD_Ssd-21582	8.75618e-05	0.000110314	2.42354e-05	6.04613e-05	0.000335135	4.63607e-05	0.000244379	3.64937e-05		0	0	0	3.28872e-05	6.89394e-05	0	0		0.000134344	0	9.9817e-05	9.71754e-05	0	0.000113774	4.30608e-05	0		0	0	0	0	0	0	0	0	0	0		0	0.000186085	0	0	4.33698e-05	0	0	8.78827e-05	0	0		0
>SD_Ssd-21747	0	0	0	3.02307e-05	0.000209459	4.63607e-05	0.000152737	0		2.16671e-05	0	0	0.000164436	0.000172348	0	2.12215e-05		0	0	0	0	0	7.58495e-05	0	0		5.3118e-05	6.11733e-05	0	0	0	0	0	5.92505e-05	4.92102e-05	7.58236e-05		0.000106236	0	2.66106e-05	0.000113419	0	0	4.22797e-05	8.78827e-05	0	0		0
>SD_Ssd-19695	8.75618e-05	0	0	9.0692e-05	0	9.27214e-05	0.000366569	0		6.50012e-05	0	0	0	0	0	4.2443e-05		8.06062e-05	0	0.000149726	1.61959e-05	2.60396e-05	0.000132737	0	0		1.7706e-05	0	0	0	3.05055e-05	0	0	0	0.000123025	0		3.5412e-05	0	5.32212e-05	3.78065e-05	0	0.000109461	4.22797e-05	3.51531e-05	0	2.59202e-05		0
>SD_Ssd-01058	4.37809e-05	0	0	0	0.000125676	0	0	0		6.50012e-05	0	0.000116154	3.28872e-05	0.000103409	0	0		8.06062e-05	3.40872e-05	0.000182998	0	2.60396e-05	0.000341323	0	0		7.0824e-05	0.000122347	0	0	6.1011e-05	3.40657e-05	8.30634e-05	0	0	7.58236e-05		0	0	0	0	0	0	0.000126839	0	0	0		0
>SD_Ssd-00158	0	0.000744622	0	6.04613e-05	0	0	0	0		0	0	0	0	3.44697e-05	0	4.2443e-05		0	0	0	0.000210547	0	0	0	0		1.7706e-05	0	0	0	0	0	0.000124595	5.92505e-05	0.000123025	0.000113735		0	0	0	0	0	0	0	0	0	0		0.000111869
>SD_Ssd-21605	4.37809e-05	0	4.84707e-05	0	0	0	3.05474e-05	0		0	4.61521e-05	0	0	0.000206818	0	0		5.37374e-05	1.70436e-05	0.000166362	0	7.81189e-05	3.79248e-05	0	0.000217973		3.5412e-05	6.11733e-05	0	0	3.05055e-05	0	4.15317e-05	8.88757e-05	0	0.000113735		3.5412e-05	1.86085e-05	2.66106e-05	1.89032e-05	4.33698e-05	1.56372e-05	0	0	0.000116816	0		0
>SD_Ssd-21751	0	0	0	0	0	0	0	0		0	0	0	0	0	0	0		0	0	0.000133089	0	0	5.68871e-05	0.00055979	0.000404808		0	0	0	0	0	0	0	5.92505e-05	0	0		0.000141648	0	0	0.000359161	4.33698e-05	0	0	0	5.84078e-05	0		0
>SD_Ssd-19760	0	0	0	0	4.18918e-05	0	0	0		4.33341e-05	0	2.90385e-05	3.28872e-05	0.000172348	0.000486086	0		0.000241818	3.40872e-05	0	0	0	0	0	0		3.5412e-05	0	0	0	0	0	0	5.92505e-05	0	0		0	0.000372169	0	1.89032e-05	0	0	0	1.75765e-05	0	5.18403e-05		0
>SD_Ssd-16279	0	0	0	0	4.18918e-05	0	0	0		0.000108335	0	0	0	0	0.00105319	0.000127329		0	0	0	0	0	3.79248e-05	0	0		3.5412e-05	3.05867e-05	0	0	0	3.40657e-05	0	0	0	7.58236e-05		0	0	0	0	0	0	0.000126839	0	0	0		0
>SD_Ssd-00067	0	0	0	0	0	0.000324525	0	3.64937e-05		0	0	0	0	6.89394e-05	0	2.12215e-05		0	0	0	0	0	0	0	0		0	0	0	0	3.05055e-05	0	0	0	2.46051e-05	0		0	0	0	0	0.000737287	0.000109461	0.000422797	0	0	0		0
>SD_Ssd-12529	0	0	0	0	4.18918e-05	0	0	1.82468e-05		0	0.000253836	0	9.86615e-05	0	0.000121521	0		0	0	0	0	0	0	8.61215e-05	6.22781e-05		0	0.000122347	0	0	6.1011e-05	0	8.30634e-05	0	0	0.000341206		0	0	0	0	0.00013011	3.12744e-05	0	0	5.84078e-05	0		0
>SD_Ssd-21625	0	0	0	0	0	0	0	1.82468e-05		0	0	0	0	0	0	8.4886e-05		0	0	0	0	0	0	0.000645911	0		0	0.000428213	0	0.000122249	0.000152527	0	0	0	2.46051e-05	0		0	0	0	0	0	0	0	0	0	0.000103681		0
>SD_Ssd-21590	0	0	0	0	0	0	0	0		0	0.00011538	0.000174231	0	0	0	0		0	1.70436e-05	0	0	0	0	0	0		0	0.00055056	0	0	9.15164e-05	0	0	0	0	0		0	0	0	0	0	0	0	0	0	0.000181441		0
>SD_Ssd-00954	0	0	0	0	0.000167567	0	0	0		4.33341e-05	0	0	0	0.000103409	0	2.12215e-05		0	0	0.000199634	0	0	0.000170661	0	0		0	0.000152933	0	0	0	0	0	5.92505e-05	0	0		0.000247884	0	0	0.000207936	0	0	0	7.03062e-05	0	2.59202e-05		0
>SD_Ssd-21643	0	0	0	0	0	9.27214e-05	0	0		0	0	0	0	0	0	0		5.37374e-05	0	0	0	0	0.000170661	0.00129182	0		0	0	0	0	0	0	0	0	0	0		0	0	5.32212e-05	0.000113419	0	0	0	0	0	0		0
>SD_Ssd-21592	0	0.000358522	0.000145412	0	0	9.27214e-05	0.000244379	0		0	0	0	0	0	0	0		0.000241818	0	0	3.23918e-05	0	7.58495e-05	0	0.000124556		0	0	0	0	0	0	0	5.92505e-05	0	0		0	5.58254e-05	5.32212e-05	5.67097e-05	0.000151794	3.12744e-05	0	3.51531e-05	0	2.59202e-05		0
>SD_Ssd-15442	0	0	0	0	0	0	0.000152737	1.82468e-05		4.33341e-05	0	0	0	0.000482576	0	0		0	0	0	0	0	0	0	0		0	0	0	0	0	0	0	2.96252e-05	2.46051e-05	0		0	0	0	0	0	1.56372e-05	4.22797e-05	0	0	0		0
>SD_Ssd-21558	0	0	0	9.0692e-05	0	4.63607e-05	0	0		0	0	0	0	0	0	0		0	0	0.00043254	0.000291526	0	0.000341323	0.000258365	0		0	0	0	0	0	0	0	0	0	0		3.5412e-05	1.86085e-05	0	1.89032e-05	4.33698e-05	0	0.000126839	1.75765e-05	0	0		0
>SD_Ssd-21740	0	0	0	0	0	0	0	3.64937e-05		0.000108335	0	0	0	3.44697e-05	0	0		0	0	0	0	0	0	0	0		0	3.05867e-05	0	0	0	0	0	0	0	0		0	0	0.000904761	0	0.000455383	0	0	0	0	7.77605e-05		0
>SD_Ssd-21624	0	0	0	0	0	0	0	0		0	2.3076e-05	0	0.00157858	0	0	0		0	0	0	0	0	0	0	0		0	0	0	0	6.1011e-05	0	0	2.96252e-05	0	0		0	0	0	0	0	0	0	0	0	0		0
>SD_Ssd-21753	8.75618e-05	0	0.000412001	3.02307e-05	0	0	0.000397116	0		0	0	0	0	0	0	0		0	0	0	0	0	0.000265473	0	0		0	0	0	0	0	0	0	0	0	0		0	0	0	7.56129e-05	0	0	0.000422797	0	0	0		0
>SD_Ssd-21597	0	0.000551572	4.84707e-05	9.0692e-05	0	0.000139082	3.05474e-05	1.82468e-05		0	0	0	0	0	0	0		5.37374e-05	0	0.000199634	4.85877e-05	0	7.58495e-05	0.000129182	0		0	0	0	0	0	0	0	8.88757e-05	0	7.58236e-05		3.5412e-05	1.86085e-05	7.98318e-05	0	0	0	0	5.27296e-05	0	2.59202e-05		0
>SD_Ssd-21569	0	0	0	0	0.000251351	4.63607e-05	0	0		0	0	0	0	0	0	0		0.000188081	0	0.00034936	0	0.000130198	3.79248e-05	4.30608e-05	6.22781e-05		0	0	0	0	0	0	0	0	0	0		3.5412e-05	0.000260518	0	0.000151226	0	0	0	7.03062e-05	0	0.000129601		0
>SD_Ssd-21586	0	0	0	0	0	0	0	0		0.000195004	0	2.90385e-05	0	0	0	6.36645e-05		0	0.000102262	0	0	0	0	0	0		0	0.000152933	0	0	0	0	4.15317e-05	0	0	0		0	0	0	0	0	0	0	0	0	0		0
>SD_Ssd-12480	0	0	0	6.04613e-05	0	0	0	1.82468e-05		0	6.92281e-05	8.71156e-05	0.000197323	0	0	6.36645e-05		0	0.000272698	3.32723e-05	0	0	0	0	0		0	0	0	0	9.15164e-05	3.40657e-05	0.000124595	0	4.92102e-05	0		0	0	0.000133053	0	0	0	0.000126839	0	0	0		0.000111869
>SD_Ssd-21585	0	0	0	3.02307e-05	0.000125676	4.63607e-05	0	5.47405e-05		0	0	0	0	0	0	0		2.68687e-05	0	3.32723e-05	0	0	1.89624e-05	8.61215e-05	0		0	3.05867e-05	0	0	0	0	0	0	0	0		3.5412e-05	0	0.000638655	1.89032e-05	0	0.000187647	0	0.000210919	0	0		0
>SD_Ssd-21631	4.37809e-05	0	0	0	0.000837837	4.63607e-05	0	0		0	0	0	0	0	0	4.2443e-05		0	8.52181e-05	0	0	0	0	0	0		0	0	0	0	0	0.000204394	0	0	2.46051e-05	0		0	0	0	0	0	7.81861e-05	0	0	0	5.18403e-05		0
>SD_Ssd-21755	0	0	0	0	0	0	0	0		6.50012e-05	4.61521e-05	0	0.000164436	3.44697e-05	4.05071e-05	0		0	0.000170436	0	0	0	0	8.61215e-05	0		1.7706e-05	3.05867e-05	0	0	0.000213538	6.81315e-05	0	0.000148126	7.38153e-05	0.000113735		0	0	0	0	0	0	0	0	0	0		0
>SD_Ssd-21614	0	0	0	0	4.18918e-05	0	0.00134409	0		0	0	0	0	0	0	0		0.000134344	0	0	0	0	0	0	0		0	0	0	0	0	0	0	0	0	0		0	0.000204693	0	0	0	0	0	0	0	0		0
>SD_Ssd-21574	4.37809e-05	2.75786e-05	2.42354e-05	3.02307e-05	4.18918e-05	4.63607e-05	0.000488759	0.000255456		0	0	0	0	0	0	0		0	0	0.000166362	3.23918e-05	0	5.68871e-05	0	0		0	0	0	0	0	0	0	0	0	0		0	0.000111651	5.32212e-05	9.45162e-05	8.67397e-05	0	0	8.78827e-05	5.84078e-05	0		1.59813e-05
>SD_Ssd-21750	0.000131343	0	0.000145412	0.000181384	0	4.63607e-05	0.000458211	0		4.33341e-05	0	0	0	0	0	0		0	0	0.000149726	0	0	3.79248e-05	0	3.11391e-05		0	0	0	0	0	0	0	5.92505e-05	0.000147631	0		3.5412e-05	0	7.98318e-05	3.78065e-05	0	6.25489e-05	0	1.75765e-05	0	5.18403e-05		0
>SD_Ssd-21607	0	0	0	0	4.18918e-05	0	0	0		0	0	5.80771e-05	0	0	0	0		0	0	0	0	0	0	4.30608e-05	0		0	6.11733e-05	0	6.11247e-05	0	3.40657e-05	4.15317e-05	2.96252e-05	0	0		0	0	0	0	0	3.12744e-05	0	0	0	0		0
>SD_Ssd-21609	0	0	0	0.000513921	0	0	0	0		0	0	0	0	0	0	0		0	0	0	0	0.000208317	0.000455097	0.000172243	0		0	0	0	0	0	0	0	0	0	0		0.000283296	0	0	7.56129e-05	0	0	0	0	0	0		0
>SD_Ssd-21778	0.000131343	0	0	0	0.000586486	0	0	0		0	0	0	0	0	0	0		0	0	0	0	0	5.68871e-05	0	0		0	0	0	0	0	0	0	0	0	0		0	0	0.000931371	0	0	0	0	0	0	0		0
>SD_Ssd-21600	0	0	0	0	0	0	0	0		0.000151669	0	0	0	0	0.000243043	0		0	5.11308e-05	0	0	0	0	0	0		1.7706e-05	0	0	0	0	0	0	0	0	3.79118e-05		0	0	0	0	0	0	0	0	0	0		0
>SD_Ssd-00410	0	0	0	0	0	0	0	0		0	9.23041e-05	8.71156e-05	0.000263097	3.44697e-05	4.05071e-05	0		0	3.40872e-05	0	0	0	0	0	0		7.0824e-05	0.000214107	2.78435e-05	0	0	0	0	0	0	0.000113735		0	0	0	0	0	0	8.45594e-05	0	0	5.18403e-05		0
>SD_Ssd-21578	0	0	0	0	0.000335135	0	0	3.64937e-05		0	0	0	0	0	0	0		0	0	0.000299451	0	0.000182277	3.79248e-05	4.30608e-05	6.22781e-05		1.7706e-05	0	0	0	0	0	0	0	0	0		0	0	0	0.000378065	0	0	0	7.03062e-05	5.84078e-05	0.000181441		0
>SD_Ssd-21772	0	0	2.42354e-05	6.04613e-05	0	4.63607e-05	0	1.82468e-05		0.000216671	0	0	6.57743e-05	3.44697e-05	0	0		0	0	3.32723e-05	0	2.60396e-05	1.89624e-05	0	0.000124556		0	0	0	0	3.05055e-05	0	0.000124595	0	9.84204e-05	0.000151647		3.5412e-05	1.86085e-05	0	5.67097e-05	0	0	4.22797e-05	0	0.000292039	5.18403e-05		0
>SD_Ssd-13569	0.000262686	0	0	6.04613e-05	0	4.63607e-05	0	0		8.66683e-05	0	0	0	0	0	0		2.68687e-05	0	0.000232906	3.23918e-05	5.20793e-05	0	4.30608e-05	0		3.5412e-05	0	0	0	0	0	0	5.92505e-05	4.92102e-05	0		0	1.86085e-05	5.32212e-05	3.78065e-05	0	0.000125098	0.000295958	3.51531e-05	0	5.18403e-05		0
>SD_Ssd-21645	8.75618e-05	0	0	0	0	0.000417246	0	0		0	0	0	0	0	0	2.12215e-05		0	0	0	0	0	7.58495e-05	8.61215e-05	0.000124556		0	0	0	0	0	0	0	0	0	0		0.00070824	0	0	9.45162e-05	0	0	0	0	0	0		0
>SD_Ssd-21599	0	0	0	0	8.37837e-05	0	0	0		0	0	0	0	0	0.000405071	0		0	0	0	0	0	0	0	0		0.000106236	0	0	0	0	0	0	0	9.84204e-05	0		0.000106236	0	0	0.000302452	0	0	0	0	0	5.18403e-05		0
>SD_Ssd-21756	0	0	0	0.000120923	0	0.000139082	3.05474e-05	1.82468e-05		0	4.61521e-05	0	0	3.44697e-05	0	0		5.37374e-05	0	3.32723e-05	8.09795e-05	2.60396e-05	1.89624e-05	0	6.22781e-05		0	0	2.78435e-05	0	0	0	4.15317e-05	0	0	0		0.000106236	0	0.000133053	0	0.00013011	1.56372e-05	8.45594e-05	3.51531e-05	5.84078e-05	5.18403e-05		3.19627e-05
>SD_Ssd-21171	0	5.51572e-05	0	3.02307e-05	0	0	0.000152737	0.000419677		0	0	0	0	0	0	0		2.68687e-05	0	4.99085e-05	0.000129567	0	3.79248e-05	4.30608e-05	0		0	0	0	0	3.05055e-05	0	0	0	0	0		0	7.44338e-05	7.98318e-05	0	2.16849e-05	3.12744e-05	0	1.75765e-05	0	0.000285122		6.39253e-05
>SD_Ssd-22486	0	0	0	0	0	0	0	0		0	2.3076e-05	0	9.86615e-05	0	0	0.000190994		0	0	0	0	0	0	0	0		1.7706e-05	0	0	0	3.05055e-05	6.81315e-05	0	5.92505e-05	9.84204e-05	0.000151647		0	0	0	0	0	0	0	0	0	0		0
>SD_Ssd-21758	0	0.000579151	0	0	0	0	0.000152737	0		0	0	0	0	0	0	0		0.000161212	0	0	0	0	0.000227549	0	6.22781e-05		0	3.05867e-05	0	0	0	0	0	0	0	0		0	0	0	9.45162e-05	0	0	0.000169119	0	0	0		0
>SD_Ssd-21611	0	0	0	0	0	0	0	0		0	0	0	0	0	0	0		0	0	0	0	2.60396e-05	0	0	0		0	0	0	0	0	0	0	0	0	0		0	0	5.32212e-05	0	0	0	0	0	0	0.00155521		0
>SD_Ssd-21606	0	0	0	0	0	0	0	0		2.16671e-05	0.000161532	0	6.57743e-05	3.44697e-05	4.05071e-05	0		0	5.11308e-05	0	0	0	0	0	0		7.0824e-05	0	0	0	6.1011e-05	0	0.000124595	5.92505e-05	0.000196841	0.000151647		0	0	0	0.000283549	0	3.12744e-05	0	0	0	0		0
>SD_Ssd-21622	4.37809e-05	0	4.84707e-05	0	0	0.000139082	0	0		0	0	0.000116154	0	3.44697e-05	0	0		2.68687e-05	0	1.66362e-05	0	0	0	0	3.11391e-05		0	0	0	0	0	0	0	0	2.46051e-05	0		0	0	0	0.000151226	0	0	0	0.000175765	0.00052567	0.000103681		0
>SD_Ssd-21766	0	0	2.42354e-05	3.02307e-05	0	0	0.000885875	0		0	0	0	0	0	0	0		5.37374e-05	1.70436e-05	0	4.85877e-05	7.81189e-05	3.79248e-05	0.000172243	0		0	0	0	0	0	0	0	0	4.92102e-05	0		0	0	0	9.45162e-05	0	0	0	0	0	0		0
>SD_Ssd-21576	0	0	0	0	0	0	0	0		0	2.3076e-05	0	0	0.000137879	0	0		0	0	0	0	0	0	0	0		0	0	0.000194905	0	0	0.00023846	0	0	0	0		0	0.00096764	0	0	0	0	0	0	0	0		0
>SD_Ssd-21767	0	0	0	3.02307e-05	0.000167567	0	0	1.82468e-05		0	2.3076e-05	0	0	0	0	4.2443e-05		8.06062e-05	1.70436e-05	6.65447e-05	4.85877e-05	0	0	0.000129182	3.11391e-05		0	3.05867e-05	0.000111374	0	0	3.40657e-05	8.30634e-05	0	0	0		0.000141648	0	0	0	0.000195164	3.12744e-05	4.22797e-05	5.27296e-05	5.84078e-05	0		3.19627e-05
>SD_Ssd-21561	0	0	0	0	0	0	0	0		0	0	0	0	0.000241288	0	0		0	0	0	0	0	0	0	0		0	0	0	0	0	0	0	0	0	0		0	0	0	0	0	0	0	0	0	0		0
>SD_Ssd-21615	0	0	0	0.000181384	0	0	0.00012219	0		0	0	0	0	0	0	0		0	0	0	1.61959e-05	0.000130198	1.89624e-05	0	6.22781e-05		0	0	0	0	0	0	0	0	0	0		0.000283296	0.000446603	0.000106442	0	0	0	0.000253678	0	0	0		0
>SD_Ssd-21769	0	0	0	6.04613e-05	0.000209459	0	0	3.64937e-05		0	0	0	0	0	0	8.4886e-05		0	0	0	3.23918e-05	2.60396e-05	1.89624e-05	0	3.11391e-05		0	0	0	0.000183374	0	0	0	0.000237002	4.92102e-05	0		0	0	0.000212885	1.89032e-05	0	1.56372e-05	0	0	0	2.59202e-05		0
>SD_Ssd-21773	0	0	0	0	0	0	0	0		0	2.3076e-05	0	0	0	4.05071e-05	4.2443e-05		5.37374e-05	0	0	0	0	0	0	0		0	9.176e-05	0	0	0	0	0	0.000266627	0.000246051	0		0	0	0	0	0	0	0.000211399	0	0	0		0
>SD_Ssd-21791	0	0	0	0	0.000754053	0	0	1.82468e-05		0.000108335	0	0	3.28872e-05	3.44697e-05	0	0		0	0	0	0	0	5.68871e-05	0.000215304	3.11391e-05		0	0	0	0	0	6.81315e-05	4.15317e-05	0	2.46051e-05	0		0	0	0	1.89032e-05	0	0	0	5.27296e-05	0	0		0
>SD_Ssd-21639	0	0	0	0	0	0	0	0		0	0	8.71156e-05	0.00134837	0	0	6.36645e-05		0	5.11308e-05	0	0	0	0	0	0		0	0	0	0	0	0	0	0	4.92102e-05	0		0	0	0	0	0	0	0	0	0	0		0
>SD_Ssd-21608	0	0	0	0	0	0	0	0		0	0	0	6.57743e-05	0	0	0		0	0	0	8.09795e-05	0.000104159	0.000303398	0	0.000435947		0	0	0	0	0	0	0	0	0	0		0.000212472	1.86085e-05	0	0.000170129	0	0	0	0	0	0.000207361		0
>SD_Ssd-21612	0	0	0	0	0	0	0	0		2.16671e-05	0	2.90385e-05	0.000131549	0	0	2.12215e-05		0	5.11308e-05	4.99085e-05	0	0.000520793	0	0	3.11391e-05		0	0	0	6.11247e-05	6.1011e-05	0.000102197	0	0	0	0		7.0824e-05	0	0	9.45162e-05	0	0	0	5.27296e-05	0	0		0
>SD_Ssd-21633	0	0	0	0	0.000125676	0	0	1.82468e-05		2.16671e-05	0	0	3.28872e-05	3.44697e-05	4.05071e-05	0		0	0	0	0	0	0	0.000129182	0		0	0	0	0	0	0	0	0.000207377	0.000295261	0		0.000495768	3.72169e-05	0	0	0	9.38233e-05	4.22797e-05	0	0	0		0
>SD_Ssd-14008	0	0	7.27061e-05	0	0	4.63607e-05	0	0.000127728		0	0	0	0.000131549	0.000103409	0	0		0.000134344	0	0	0	0	1.89624e-05	0.000172243	0		0	0	0	6.11247e-05	0	0	8.30634e-05	2.96252e-05	4.92102e-05	0		0.000318708	5.58254e-05	7.98318e-05	1.89032e-05	0	0	0	3.51531e-05	0	5.18403e-05		0
>SD_Ssd-21768	0	0	0.000145412	0	0	0	0.000152737	0		0.000260005	0	0	0	0	0.000162029	0		0	0	3.32723e-05	0	0	0	0	0		0	0	0	0	0	0	0	0	4.92102e-05	0		0.000141648	1.86085e-05	5.32212e-05	0	0	0	0.000338238	0	0	0		0
>SD_Ssd-21763	0	0	4.84707e-05	3.02307e-05	4.18918e-05	4.63607e-05	0.000305474	0		0.000173337	0	2.90385e-05	0	0	0	2.12215e-05		2.68687e-05	0	0	4.85877e-05	5.20793e-05	1.89624e-05	4.30608e-05	3.11391e-05		7.0824e-05	3.05867e-05	0	6.11247e-05	0	0	0	5.92505e-05	4.92102e-05	0.000113735		0	1.86085e-05	2.66106e-05	1.89032e-05	0	0	0	0.000105459	0	0		0
>SD_Ssd-16130	0	0	0	0	0	0	0	0		0.000216671	0	0	0	0	0	0		0	0	1.66362e-05	0	0.000260396	0	0	0		0.00017706	0	0	0.000183374	0	0	0.000166127	0	0	0		0	0	0.000212885	9.45162e-05	0	0	4.22797e-05	0	0	0		0
>SD_Ssd-19567	0.000175124	0	4.84707e-05	0	8.37837e-05	0	0	0		8.66683e-05	2.3076e-05	0	6.57743e-05	0	0	0		5.37374e-05	0	0	6.47836e-05	0.000156238	3.79248e-05	0	0		7.0824e-05	0	0	0	0.000122022	0	0	5.92505e-05	7.38153e-05	7.58236e-05		0	0	2.66106e-05	5.67097e-05	0	0	0.000169119	0.000105459	0	0		0
>SD_Ssd-00258	0	0	0	0	0	4.63607e-05	0	0		6.50012e-05	0.000161532	0	6.57743e-05	0	0	6.36645e-05		0	0.000136349	0	0	0	0	0	0		7.0824e-05	6.11733e-05	5.5687e-05	0	0	3.40657e-05	0	8.88757e-05	2.46051e-05	0.000151647		0	0	0	0	0	0	0	0	0	0		0
>SD_Ssd-19088	0	0	0	0	4.18918e-05	0	0	0.000127728		2.16671e-05	0	8.71156e-05	6.57743e-05	3.44697e-05	0.000121521	2.12215e-05		0.000134344	0	0	0	0	0	0	0.000467086		0	0	0	0	0	6.81315e-05	0	2.96252e-05	0	0		0	9.30423e-05	0	3.78065e-05	4.33698e-05	0	0	0	0.000116816	0		0
>SD_Ssd-21760	0	0	0	0	8.37837e-05	0	0	0		0	0	0	0	0	0	0		0.00110162	0	0	0	0	0.00032236	0	0		0	0	0	0	0	0	0	0	0	0		0	0	0	0	0	0	0	0	0	5.18403e-05		0
>SD_Ssd-00669	4.37809e-05	0	0	0	0	0	0	0		0	0	0	0	0	0	0		0	1.70436e-05	4.99085e-05	0.000145763	0	0	0	0		7.0824e-05	0	8.35306e-05	0	3.05055e-05	3.40657e-05	0	0.000533254	0.000295261	0		3.5412e-05	0	0	0	0	0	0	0	5.84078e-05	0		0
>SD_Ssd-16893	8.75618e-05	0	0	0	0	9.27214e-05	0	5.47405e-05		2.16671e-05	0	8.71156e-05	9.86615e-05	3.44697e-05	0	0.000106108		0	0	4.99085e-05	0	5.20793e-05	9.48119e-05	8.61215e-05	0.000155695		0	3.05867e-05	0	0	3.05055e-05	0	0	5.92505e-05	0	0.000113735		0	0	0	5.67097e-05	2.16849e-05	0	4.22797e-05	0	0	2.59202e-05		0
>SD_Ssd-21780	4.37809e-05	0.000717044	0	0	0	0	0.00070259	0		0	0	0	0	0	0	0		0	0	1.66362e-05	0	0	0	0	3.11391e-05		0	0	0	0	0	0	0	0	0	0		0	0	0	0	4.33698e-05	0	0	0	0	0		0
>SD_Ssd-21743	8.75618e-05	0	9.69415e-05	0	0	4.63607e-05	0	5.47405e-05		4.33341e-05	0	0	0	0	0	0		0	6.81745e-05	6.65447e-05	3.23918e-05	0	1.89624e-05	0	0.000186834		0	0	2.78435e-05	0	0	3.40657e-05	0	0	0	3.79118e-05		3.5412e-05	5.58254e-05	2.66106e-05	1.89032e-05	4.33698e-05	0.000234558	0	0.000105459	0	0		1.59813e-05
>SD_Ssd-21730	0	0	0	0	0	0	0	0		0	0	0	0	0	0	0		0	0	0	0	5.20793e-05	3.79248e-05	0	0		0	0	0	0	0	0	0	0	0	0		0	0	0	0.00145555	0	0	0	0	0	0		0
>SD_Ssd-21736	0	0	0	6.04613e-05	0	0	0	1.82468e-05		0	0	0	0	0	0	0		0	0	0	8.09795e-05	0	0	0	3.11391e-05		0	0	0	0	0	0	0	0	0	0		3.5412e-05	0	0	9.45162e-05	0.000346959	0.000297107	8.45594e-05	0.000140612	0	0		0
>SD_Ssd-21619	0	0	0	6.04613e-05	0	9.27214e-05	0	0		8.66683e-05	0	0	9.86615e-05	6.89394e-05	0	0.000148551		0	0	0	0	0	3.79248e-05	0	0		0	0.00036704	0	0	0	0	0	0.000118501	7.38153e-05	0		0	7.44338e-05	0	0	0	0	0	0	0	0		0
>SD_Ssd-12820	0	0	0	0	0	0	0	0		0	0	0	0	0	0	0		0.000967274	0	0	0	0.000156238	0	0	3.11391e-05		0	0	0	0	0	0	0	0	0	0		0	0	0	0	0	0	4.22797e-05	0	0	0.000336962		0
>SD_Ssd-21563	0	0	0	3.02307e-05	0	0	0	0		0	0	0	0	0	0	0		0	0	0	0.00106893	2.60396e-05	0	0	0		5.3118e-05	0	2.78435e-05	0.000183374	0	6.81315e-05	0	0	0	0		0	0	5.32212e-05	0	0	0	0	0	0	0		0
>SD_Ssd-21777	0	0	0	0	0	0	0	0		8.66683e-05	0	0	3.28872e-05	0	0	0		0	0	3.32723e-05	0	0	0.000113774	0	6.22781e-05		7.0824e-05	3.05867e-05	0	0	9.15164e-05	3.40657e-05	0	2.96252e-05	2.46051e-05	0		0.000672828	0	0	0	0	0	0	0	0	7.77605e-05		0
>SD_Ssd-21774	0	0	7.27061e-05	0	0.000125676	4.63607e-05	0	3.64937e-05		0	6.92281e-05	0.000145193	6.57743e-05	0	0	0		2.68687e-05	0	9.9817e-05	0	0	0	0.000172243	0		0	0	5.5687e-05	0	3.05055e-05	0	0	8.88757e-05	2.46051e-05	3.79118e-05		3.5412e-05	7.44338e-05	2.66106e-05	1.89032e-05	0	9.38233e-05	0	0	5.84078e-05	0		0
>SD_Ssd-13802	0	0	0	0	0	0	0	0		0	0	0	0	0	4.05071e-05	0.00027588		0	0.000323829	0	0	0	7.58495e-05	0	0		0.000159354	9.176e-05	0	6.11247e-05	0	0	0	2.96252e-05	7.38153e-05	0		0	0	0	0	0	0	0	0	0	0		0
>SD_Ssd-21621	0	0	0	0	0	0	0	0		0	0	0	0	0	0	0		0	0	0	0	0	0	0	0		0	0.000519973	0	0	0.000152527	0	0	0	0	0		0	0	0	0	0	0	0	0	0	0		0
>SD_Ssd-21662	0	0	0	0	0	0	0	1.82468e-05		0	0	0	0	0	0	0		0	0	0	0	0.000182277	0	0.000516729	0		0	0	0	0	0	0	0	0	0	0		0	0	0	0	0	0	0	0	0	5.18403e-05		0
>SD_Ssd-21598	0	0	0.000218118	0	0	4.63607e-05	0	0		0	0	0	0	0	0	0		2.68687e-05	0	0	0	0	3.79248e-05	0	9.34172e-05		0	0	0	0	0	0	0	0	0	0		0.000247884	0.000837381	0	0	0	0	0	0	0	0		0
>SD_Ssd-21765	0	0	0	0	0	0.000231803	0	0		0	0	0	0	0	0	0		0	0	0	0	0	0	8.61215e-05	0		0	0	0	0	0	0	0	5.92505e-05	9.84204e-05	0		3.5412e-05	0	0.000106442	0.000132323	0	0	0.000126839	0	0	0.000129601		0
>SD_Ssd-21745	0	0	0	0	0	0	0	0		0.000606678	0	0.000145193	0	0	0	0		0	3.40872e-05	0	0	0	0	0	0		0.000230178	0	0	0	0	0	0	0.000177751	0.000147631	3.79118e-05		0	0	0	0	0	0	0	0	0	0		0
>SD_Ssd-00939	0.00126965	0	0	0	0	9.27214e-05	0	0		2.16671e-05	0	0	0	0	0	2.12215e-05		0	0	0	0	0	0	0	0		3.5412e-05	0	0	0	0	0	0	0	0	0		0	0	0	0	0	0	0	0	0	0		0
>SD_Ssd-21771	0.000175124	0	0	0	0	9.27214e-05	0	3.64937e-05		4.33341e-05	0	0	0	0	8.10143e-05	2.12215e-05		0	0	0	4.85877e-05	0.000130198	3.79248e-05	4.30608e-05	0		0	0	0	0	0	0	0	0	0	0		0.000141648	0.000260518	0.000106442	0	0	3.12744e-05	0	1.75765e-05	0	0.000181441		0
>SD_Ssd-00870	0.000262686	0	0	0	0	0	0	0		0	0	0	0	3.44697e-05	0	0		0	0	0	0	0	5.68871e-05	0.000947337	0		0	0	0	0	0	0	0	0	0	3.79118e-05		0	0	0	0	0	0	0	0.000158189	0	0		0
>SD_Ssd-12688	0	0	0	0	0	0	0	0		0	6.92281e-05	2.90385e-05	0	0	4.05071e-05	0		0	0.000153393	0	0	0	0	0	0		0	9.176e-05	0	0.000122249	0.000244044	0.000102197	0.000124595	0	4.92102e-05	0		0	0	0	0	0	0	0	0	0	0		0
>SD_Ssd-21754	0	0	0	0	0	0	0	0		0	0	0	0	0	0	0		0	0	3.32723e-05	0	7.81189e-05	0	0	0		0	0	0	0	0	0	0	0	0	0		0	0	0	0.000396968	0	0	0	0	0	0.000984966		0
>SD_Ssd-21610	0	0	0	0	0	0	0	0		0	0	0	0.000295984	0	0	0		0	0	0	0	0	0	0	0		0	0	0	0	0	0	0	0.000414753	0.000221446	0		0	0	0	0	0	0	0	0	0	0		0
>SD_Ssd-21637	0	0	0	0	0	0	0	0		0	0	0	0	0.000241288	0	8.4886e-05		0	0	0	0	0	0	0	0		0.000283296	0.000122347	0	0.000122249	0.000122022	0.00023846	8.30634e-05	5.92505e-05	0	3.79118e-05		0	0	0	0	0	0	0	0	0	0		0
>SD_Ssd-12826	0	0	0	0	0	0	3.05474e-05	0		0.000173337	2.3076e-05	0.000377501	3.28872e-05	3.44697e-05	4.05071e-05	2.12215e-05		0	0	0	0	0	0	0	0		8.853e-05	0	0	0	3.05055e-05	0.000102197	8.30634e-05	5.92505e-05	9.84204e-05	0		3.5412e-05	0	0	0	0	3.12744e-05	0.000126839	0	0	0		0
>SD_Ssd-21623	0	0.000523993	0	0	0.000377027	0	9.16422e-05	0.000127728		0	0	0	0	0	0	0		0.000134344	0	6.65447e-05	3.23918e-05	0	0	0	0		0	0	0	0	0	0	0	0	0	0		0	0.000130259	0	0	0	0	0	0	0	0		0
>SD_Ssd-21782	0.000131343	0	0.000412001	3.02307e-05	0	0.000278164	0	0		2.16671e-05	0	0	0	0	0	0		0	0	0	0	0	7.58495e-05	0	0		0	0	0	0	0	6.81315e-05	0	0	0	3.79118e-05		0.000106236	0	0	3.78065e-05	0	0	0	0.000123036	0	0.000155521		0
>SD_Ssd-22490	4.37809e-05	0	0	0	0.000502702	0	0	0		4.33341e-05	0	0	0	0	4.05071e-05	0		0	1.70436e-05	1.66362e-05	0	0	0	0	0.000155695		3.5412e-05	6.11733e-05	0	0	0	0	0.000124595	0	0	0.000113735		0	0	0	0	0	0	0	0	0	2.59202e-05		0
>SD_Ssd-14053	4.37809e-05	0	0	0	0.000167567	0	0.000274927	0.000127728		0	0	0	0	0	0	0		0.000456768	0	0	0	2.60396e-05	3.79248e-05	4.30608e-05	0		0	0	0	0	0	0	0	0	0	0		0	0.000260518	0	1.89032e-05	0	1.56372e-05	0	0	0	0		0
>SD_Ssd-21626	0	0	0	0	0	0	3.05474e-05	1.82468e-05		0	0	0	0	0	0	0		0.00139717	0	0	0	0	0	0	0		0	0	0	0	0	0	0	0	0	0		0	1.86085e-05	0	0	0	0	0	0	0	0		0
>SD_Ssd-21634	0	0	0	3.02307e-05	0.000125676	0	0	1.82468e-05		6.50012e-05	0	0	0	0.000103409	0	0		8.06062e-05	3.40872e-05	0	0	0	1.89624e-05	0.000129182	3.11391e-05		8.853e-05	0	0	6.11247e-05	0	3.40657e-05	8.30634e-05	5.92505e-05	7.38153e-05	0		0	1.86085e-05	7.98318e-05	7.56129e-05	0	0	0	7.03062e-05	0	0.000103681		0
>SD_Ssd-21779	0	0	0	0	0	0	0	0		0	0	0	0	0	0	0		0	6.81745e-05	0	0	0	0	0	0		0	0	0	0	0.000213538	6.81315e-05	0	0	0	3.79118e-05		0	0	0	0	4.33698e-05	1.56372e-05	0	0	0	0		0
>SD_Ssd-21783	0	0	0	0	0	0	0	0		0	4.61521e-05	0.000667886	0	3.44697e-05	0	0		0	0	0	0	0	0	0	0		0	0.00018352	0	0	0	0	0	2.96252e-05	7.38153e-05	0.000189559		0	0	0	0	0	0	0	3.51531e-05	0	0		0
>SD_Ssd-21757	0	0	0	0	0	0	0	0		0	0.00145379	0	0	0	0	0		0	0	0	0	0	0	0	0		0	0	0	0	0	0	0	0	0	0		0	0	0	0	0	0	0	0	0	0		0
>SD_Ssd-21663	8.75618e-05	2.75786e-05	0	3.02307e-05	0	0.000602689	0.000366569	0		0	0	0	0	0	0	0		0	0	0	4.85877e-05	0	9.48119e-05	0	0		0	0	0	0	0	0	0	2.96252e-05	4.92102e-05	0		3.5412e-05	1.86085e-05	5.32212e-05	0	0	0	0	0	0	0		0
>SD_Ssd-12618	0	0	2.42354e-05	0	0	0	0	9.12342e-05		8.66683e-05	0.00011538	0	6.57743e-05	3.44697e-05	0	0		5.37374e-05	5.11308e-05	0	0	5.20793e-05	0	0	3.11391e-05		8.853e-05	6.11733e-05	0	0	0	0	4.15317e-05	2.96252e-05	4.92102e-05	0		0	0.000223302	0	0	0	0	8.45594e-05	0	0	0		0
>SD_Ssd-21804	0	0	0	0	0	0	0	0		0	0	0	0	0	0	0		0	0	0	0	0	0	4.30608e-05	0		0	0	0	0	0	0	0	0	0	0		0	0	0	0	0	0	0	0	0	0		0
>SD_Ssd-19674	0	0	0	0	0.000251351	0	0	0		0	0	0	9.86615e-05	0	0	0		0	0	0	0	0	9.48119e-05	0	0		1.7706e-05	0	0	0	0	0	0	0.000207377	0.000319866	0		0	0	0	0.000359161	0	0	0	0	0	7.77605e-05		0
>SD_Ssd-21664	0	0	0	0	0	0	0	0		0	0	0	0	0	0	0		0	0	0	0	0.000130198	0.000303398	0.000990397	0		0	0	0	0	0	0	0	0	0	0		0	0	0	0	0	0	0	0	0	0		0
>SD_Ssd-00595	0	0	0	0	0	0	0	0		0	0	5.80771e-05	0	0	0	6.36645e-05		0	0	0	0	0	0	0	0		1.7706e-05	0	0	0.000733496	0	3.40657e-05	0	5.92505e-05	7.38153e-05	0		0	0	0	0	0	0	0	0	5.84078e-05	0		0
>SD_Ssd-21618	0	0	7.27061e-05	3.02307e-05	4.18918e-05	4.63607e-05	0	0		2.16671e-05	0	0	0	0	0	4.2443e-05		0	0	0.000282815	0	0	3.79248e-05	4.30608e-05	3.11391e-05		3.5412e-05	3.05867e-05	0	0	0	0	0	0	0	0		0.000141648	0	2.66106e-05	3.78065e-05	0	1.56372e-05	0.000211399	3.51531e-05	0	0		0
>SD_Ssd-21652	0	0	0	0	8.37837e-05	0	0.00082478	0		0	0	0	0	0	0	0		0.000510506	0	0	0	0	0	0	0		0	0	0	0	0	0	0	0	0	0		0	0	0	0	0	0	0	0	0	0		0
>SD_Ssd-00242	0	0	0	0	0	0	0	0		0	0	0	0	0	0	0.00027588		0	1.70436e-05	0	0	0	0	0	0		5.3118e-05	0	0	0	6.1011e-05	0.00023846	0.000124595	0	0	0		0	0	0	0	0	0	0	0	0	0		0
>SD_Ssd-21749	4.37809e-05	0	0	0	4.18918e-05	0	0	0		6.50012e-05	0	0	0	0	0	0		0.000134344	0	0.000266179	0	0	5.68871e-05	8.61215e-05	9.34172e-05		0	0	0	0	0	0	0	0	0	0		0	7.44338e-05	7.98318e-05	0.000207936	0	0	0	0.000210919	0	5.18403e-05		0
>SD_Ssd-21752	0.000175124	0	0.000290824	0	0	0	0	3.64937e-05		0	0	0	0	0	0	0		0.000188081	0	0.000382632	0	0	0	0	0		0	0	0	0	0	0	0	0	0	0		3.5412e-05	7.44338e-05	0	0.000151226	0	3.12744e-05	0	1.75765e-05	0	2.59202e-05		0
>SD_Ssd-21794	0	0	0	0	0	0	0	3.64937e-05		0	6.92281e-05	0	9.86615e-05	0	0.000162029	0		0	0	0	1.61959e-05	0	0	0.000172243	6.22781e-05		0	9.176e-05	2.78435e-05	0	0	0	0	0	0	0.000265383		0	1.86085e-05	0	1.89032e-05	6.50548e-05	0	0	0	0	0		0
>SD_Ssd-21781	0	0	0	0	0	0	0	0		0	0	0.000116154	0	0	0	0		2.68687e-05	0	0	0	0	0	0	0		0.000123942	0	0	0	3.05055e-05	0	0.00049838	0	0	0		0	0	0	0	2.16849e-05	0	0	0	0	2.59202e-05		0
>SD_Ssd-21596	4.37809e-05	0	0	0	0	0	0	0.000948836		0	0	0	0	0	0	0		0	0	3.32723e-05	0	7.81189e-05	0	0	0		0	0	0	0	0	0	0	0	0	0		0	0	0	7.56129e-05	0	0	0	0	0	0		0
>SD_Ssd-21617	8.75618e-05	0	0	0	0.000209459	0	3.05474e-05	0		2.16671e-05	0	0	0	0	0	0		0.000107475	0	0.000166362	1.61959e-05	7.81189e-05	9.48119e-05	0	0		0	0	0	0	0	0	0	0	0	0		7.0824e-05	0.000260518	2.66106e-05	3.78065e-05	0	0	0	1.75765e-05	0	0.000155521		0
>SD_Ssd-21636	0	0	0	0	0	0	0	0		0	0	0	0	0	0	0		0	0	0	0	0	0	0	0		0	0	0	0	0	0	0	0.000414753	0.000565917	0		0	0	0	0	0	0	0	0	0	0		0
>SD_Ssd-15135	0	0	0	0	0	0.000139082	0	1.82468e-05		0.000195004	2.3076e-05	0	0	3.44697e-05	0	0		0.000295556	0	0	0	0	0	0	0		0	0	0	0	0	0	0	0.000207377	9.84204e-05	3.79118e-05		0	0	7.98318e-05	0	0	0.000109461	0	0	0	0		0
>SD_Ssd-21661	0	0	0	0	0	0	0.00137463	0		0	0	0	0	0	0	0		0	0	0	0	0	0	0	0		0	0	0	0	0	0	0	0	0	0		0	0	0	0	0	0	0	0	0	0		0
>SD_Ssd-21635	0	0	0	0	0.000125676	0	0	0		2.16671e-05	0	5.80771e-05	3.28872e-05	0.000172348	0.000121521	0		5.37374e-05	0	6.65447e-05	0.000194351	5.20793e-05	1.89624e-05	0	6.22781e-05		1.7706e-05	0	0	0	0	3.40657e-05	0	0.000118501	9.84204e-05	0		7.0824e-05	3.72169e-05	0	0	0	0	0	0	0	0		0
>SD_Ssd-21701	0.000350247	0	0	0	0	0.000231803	0	0.000255456		2.16671e-05	0	0	0	0	0	0		0	0	0	0	5.20793e-05	0.000170661	4.30608e-05	0		0	0	0	0	0	0	0	0	0	0		0.000141648	1.86085e-05	0	0	8.67397e-05	0	0	0	0	0		0
>SD_Ssd-21641	0	0.000717044	0	0	0	0	0	0		4.33341e-05	0	0	0	3.44697e-05	0	0		5.37374e-05	0	0	0.000129567	0	0	4.30608e-05	9.34172e-05		0	0	0	0	3.05055e-05	0	8.30634e-05	0	4.92102e-05	0		0	0	2.66106e-05	0	0	0	0	1.75765e-05	0	0		0
>SD_Ssd-21653	0	0	0	0	0.000125676	0	0.00103861	9.12342e-05		0	0	0	0	0	0	0		2.68687e-05	0	1.66362e-05	3.23918e-05	0	0	0	0		0	0	0	0	0	0	0	0	0	0		0	0	0	1.89032e-05	0	0	0	0	0	0		0
>SD_Ssd-21775	0	0	0	0	0	0	0	0		0	0	0	0	0	0	0		0	0	0	0	0	0	0	0		0	0	0	0	0	0	0	0	0	0		0	0	0	0	0	0	0	0	0	0		0
>SD_Ssd-21800	4.37809e-05	0	4.84707e-05	0	0	4.63607e-05	0	0		0	0	0	0	3.44697e-05	0	2.12215e-05		2.68687e-05	0	0	4.85877e-05	0	7.58495e-05	0	0.000311391		3.5412e-05	0	0	0	0	0	0	0	0	3.79118e-05		3.5412e-05	1.86085e-05	7.98318e-05	1.89032e-05	0	1.56372e-05	8.45594e-05	1.75765e-05	0.000292039	2.59202e-05		0
>SD_Ssd-19700	0	0	0	0	0.00129865	0	0	5.47405e-05		0	0	0	0	0	0	0		0	0	0	0	0	0	0	0		0	0	0	0	0	0	0	0	0	0		0	0	0	0	0	0	0	0	0	0		0
>SD_Ssd-21762	0	0	0	0	0	0	0	0		0	0	2.90385e-05	0.000295984	0	0	0		0	1.70436e-05	0	0	0	0	0	0		0	0.00018352	0	0	0	0	0	0	0	0		0	0	0	0	0	0	0	0	0	0		0
>SD_Ssd-21770	0	0	0	0	0	0	9.16422e-05	0		0	0	0	3.28872e-05	0	0.000121521	0		0	0	0	0	0	0.000265473	0	0		5.3118e-05	0	0	0	0	0	0	5.92505e-05	4.92102e-05	0		0.000106236	7.44338e-05	7.98318e-05	0.000226839	0	0	0	0	0	2.59202e-05		0
>SD_Ssd-21629	0	0	0	0	0	0	0	0		0	0	8.71156e-05	0.00046042	0	4.05071e-05	0.000233437		0	0.000323829	0	0	0	0	0	0		1.7706e-05	0	0	0	0	0	0	0	0	0.000151647		0	0	0	0	0	0	0	0	0	0		0
>SD_Ssd-21644	4.37809e-05	0.000606729	0	0	0	0	0.000183284	3.64937e-05		0	0	0	0	0	0	0		8.06062e-05	0	4.99085e-05	4.85877e-05	0	3.79248e-05	4.30608e-05	0		0	0	0	0	0	0	0	0	0	0		3.5412e-05	3.72169e-05	0	3.78065e-05	0	0	8.45594e-05	1.75765e-05	0	0		0
>SD_Ssd-14408	8.75618e-05	0	0	3.02307e-05	0	0	0	0		0.000303339	0	0	0	0	0	2.12215e-05		0	0	0	0	0	0	0	0		0	0	0	0	0	0	0	5.92505e-05	0	3.79118e-05		3.5412e-05	0	0	0	0	0	0	3.51531e-05	0	0.000103681		0
>SD_Ssd-21659	0	0	0	0	0	0	0	0		0.000108335	0	0	0	0.000310227	0.000121521	2.12215e-05		0	1.70436e-05	0	0	0	0	0	0		8.853e-05	0	0	0	0.000183033	0	0.000124595	2.96252e-05	4.92102e-05	7.58236e-05		0	0	0	0	0	0	0	0	0	0		0
>SD_Ssd-12326	0	0	0	9.0692e-05	0.00046081	0	3.05474e-05	0		6.50012e-05	0	5.80771e-05	0	0	0.000121521	2.12215e-05		0	0	0	0	0	5.68871e-05	0	0		1.7706e-05	0	0	0	3.05055e-05	0	0	2.96252e-05	0	0		0.00017706	1.86085e-05	2.66106e-05	5.67097e-05	0	0	0	0	0	2.59202e-05		0
>SD_Ssd-14991	0	0	0	0	0	0	0	0		4.33341e-05	9.23041e-05	0	3.28872e-05	0.000206818	0	0		0	0	0	0	0	0	0	0		7.0824e-05	0	0	0	0	3.40657e-05	8.30634e-05	0.000118501	0.000123025	0.000151647		0	0	0	0	0	1.56372e-05	0	0	0	0		0
>SD_Ssd-21813	0.000131343	0	0	0	0	0	0	0		0	0	8.71156e-05	0	0.000103409	0.000202536	0		2.68687e-05	0	0	0	0	0	0	0		0	0	0	0	0	0	0	0	7.38153e-05	0		0.000318708	0	0	0	0	0	0.000126839	0	5.84078e-05	0		0
>SD_Ssd-21761	0	8.27358e-05	0	3.02307e-05	0	4.63607e-05	0	0		0	4.61521e-05	2.90385e-05	0	0	0	0		0	0	1.66362e-05	0.000145763	0	5.68871e-05	4.30608e-05	0		5.3118e-05	0	0	0	0	0	0	0.000177751	7.38153e-05	0		3.5412e-05	0	0	1.89032e-05	0	0	0	0	0	0		0.000191776
>SD_Ssd-21790	0.000131343	0.000606729	0	0	0.000167567	0	0	0		0	0	0	0	0	0	0		0	0	0	6.47836e-05	2.60396e-05	0	0	6.22781e-05		0	0	0	0	0	0	0	5.92505e-05	0	0		0	0	0	0	0.000151794	6.25489e-05	0	0	0	0		0
>SD_Ssd-21787	0	0	0	0	0	0	0	0		0	0	0	0	0	0	0		0	0	0	0	0.0012499	0	0	0		0	0	0	0	0	0	0	0	0	0		0	0	0	0	0	0	0	0	0	7.77605e-05		0
>SD_Ssd-00330	0	0.000110314	0	0	0	0	0	0		2.16671e-05	0	0	3.28872e-05	3.44697e-05	0	0.000190994		0	0	0	8.09795e-05	0	0.000151699	0	0		7.0824e-05	0	0	0	3.05055e-05	3.40657e-05	0	0.000177751	0	3.79118e-05		3.5412e-05	0	0	0	0	0	0	0	0	0		7.99067e-05
>SD_Ssd-00062	0	0	0	0	0	0	6.10948e-05	0.000182468		0	0	5.80771e-05	9.86615e-05	0	0	0		0	0	3.32723e-05	0	5.20793e-05	0	0	0		0	0	0.000111374	0	6.1011e-05	0	4.15317e-05	0	0	0		0.000141648	0	0	1.89032e-05	0	0	0	0	0	0		0
>SD_Ssd-21786	0	0	2.42354e-05	3.02307e-05	0.000167567	0	0.000213832	0		0	0	0	0	0	0	0		0	0	0.000133089	0	0	0.000151699	0	0		0	0	0	0	0.000152527	0	0	0	0	0		3.5412e-05	0	0.000186274	7.56129e-05	0	0	0	0	0	5.18403e-05		0
>SD_Ssd-21814	0	0	0	0	0	4.63607e-05	0	0		0	0	0	9.86615e-05	0.000344697	0	0		0	0	1.66362e-05	0	0	7.58495e-05	0.000215304	0		0	0	0	0	0	0	4.15317e-05	0	0	0		0.000141648	0	0	5.67097e-05	0	0	0	0	0	5.18403e-05		0
>SD_Ssd-21764	0	0	0	0	0	0	0	0		2.16671e-05	0	0	0	0	0	0		0	0	0	0	0	0	0	0		0	0	0	0	0	0	0	0.000237002	0.000393681	0		0	0	0	3.78065e-05	0	0	0	0	0	0		0
>SD_Ssd-21785	0	0	7.27061e-05	3.02307e-05	0.000125676	0.000139082	0	0.000127728		0	0	0	3.28872e-05	0	0	0		0.000107475	1.70436e-05	0	3.23918e-05	2.60396e-05	0	4.30608e-05	3.11391e-05		0	0	2.78435e-05	0	0	0	0	0	0	0		0	1.86085e-05	0	3.78065e-05	0.000325274	1.56372e-05	0	0	0	0		1.59813e-05
>SD_Ssd-21602	0	0	0	0	4.18918e-05	0	0	0.000237209		0	0	0	0	0	0	0		0.000188081	0	0.00043254	0	0	9.48119e-05	0	3.11391e-05		1.7706e-05	0	0	0	0	0	0	0	0	0		0	1.86085e-05	0	0.000189032	0	0	0	1.75765e-05	0	0		0
>SD_Ssd-13563	0	0	0.000145412	0	0	0	0	0		6.50012e-05	0	2.90385e-05	6.57743e-05	0	0	0		0	0	0	0	0.00067703	0	4.30608e-05	0		0	0	0	0	0	0	0	0	0	0		0	0	0.000159664	0	0	0	4.22797e-05	3.51531e-05	0	2.59202e-05		0
>SD_Ssd-22489	0	2.75786e-05	0	0	0	0	0	0		8.66683e-05	2.3076e-05	0	0	0	4.05071e-05	4.2443e-05		0	5.11308e-05	0	0	0	0	0	3.11391e-05		0.000123942	0	0	6.11247e-05	6.1011e-05	3.40657e-05	0	2.96252e-05	0	0		3.5412e-05	0	0	0	0.000108425	0.000109461	8.45594e-05	8.78827e-05	0	2.59202e-05		0
>SD_Ssd-21793	0	0	0	0	0	0	0	0		0.000108335	0	0	0	3.44697e-05	4.05071e-05	0		0	3.40872e-05	0	0	0	0	0	0		3.5412e-05	6.11733e-05	0	0	0.000122022	0	0	2.96252e-05	0	0.000227471		0	0	0	0	0	0	0	0	0	0		0
>SD_Ssd-12775	0	0	0	0	0	0	0	0		0.000433341	0	0	0	0	0	2.12215e-05		0	0	0	0	0	0	0	0		0.000832182	0	0	0	0	0	0	0	0	0		0	0	0	0	0	0	0	0	0	0		0
>SD_Ssd-21657	0	0	0	0	0	0	0	0		4.33341e-05	4.61521e-05	0.000261347	9.86615e-05	0.000103409	0.000121521	0		0	3.40872e-05	0	0	0	0	0	0		0	3.05867e-05	0.000167061	0	0	3.40657e-05	0	2.96252e-05	0	0		0	0	0	0	0	0	0	0	0	0		0
>SD_Ssd-21593	0	0	0	0	0	0	0	0.00109481		0	0	0	0	0	0	0		0	0	0	0	0	0	0	0		0	0	0	0	0	0	0	0	0	0		0	0.000186085	0	0	0	0	0	0	0	0		0
>SD_Ssd-21616	0	0	0	0	0	0	0	0		0	0	0.000232308	3.28872e-05	0	0	0		0	0	0	0	0	0	0	0		1.7706e-05	0	0	0	0	0	0.000124595	5.92505e-05	0	0		0	0	0	0	0	0	0	0	0	2.59202e-05		0
>SD_Ssd-21822	0	0	0	0	0	0	0	0		0	0	0	0	0	0	0		0	0	0	0	0	0	0	0		0	0	0	0	0	0	0.000124595	0	2.46051e-05	0		0	0	0	0	0	0	0	0	0	0		0
>SD_Ssd-20131	0	0	2.42354e-05	0	0	0	3.05474e-05	1.82468e-05		0	0	0.000145193	6.57743e-05	6.89394e-05	4.05071e-05	4.2443e-05		0	0.000153393	6.65447e-05	0	0	0	0	0		0	0	0	0	0	0	4.15317e-05	0	0	0		0	0	0.000133053	0	0	0	4.22797e-05	1.75765e-05	0	0		4.7944e-05
>SD_Ssd-22488	0	0	0	0	0	0	0	0		4.33341e-05	2.3076e-05	0	0	0	0	6.36645e-05		0	6.81745e-05	0	0	0	0	0	0		3.5412e-05	3.05867e-05	0	0	9.15164e-05	6.81315e-05	0	0	0	0		3.5412e-05	1.86085e-05	0	0	8.67397e-05	0.000218921	0.000126839	5.27296e-05	0	2.59202e-05		0
>SD_Ssd-21824	4.37809e-05	0	4.84707e-05	0	0	0	0	0		0	0	0	6.57743e-05	0	0	0.000106108		0	0	1.66362e-05	1.61959e-05	7.81189e-05	0	0	0		0	6.11733e-05	0	0	3.05055e-05	6.81315e-05	0	0.000118501	7.38153e-05	0		0	1.86085e-05	0	0	0	0	0	0	0.000350447	2.59202e-05		0
>SD_Ssd-21776	0	0	0	0	0	4.63607e-05	0	0		2.16671e-05	0	0	0	0	4.05071e-05	0		8.06062e-05	0	0	0	0	0.00032236	0	6.22781e-05		0.00026559	0	0	0	0	0	0	0.000148126	0.000196841	0		0	0	0	1.89032e-05	0	0	0	0	0	0		0
>SD_Ssd-21649	0	0	0	0	0	4.63607e-05	3.05474e-05	0		0	0	0.000145193	0	0	0	0		0	0.00018748	0	0	0	0	0	0		0	0	0	0	0	0	0	0.000266627	0.000467497	0		0	0	0	0	0	0	8.45594e-05	0	0	0		0
>SD_Ssd-21665	0	0	0.000121177	6.04613e-05	0	9.27214e-05	9.16422e-05	0		0	0	0	0	0	8.10143e-05	0		0.000107475	0	0	0	2.60396e-05	7.58495e-05	0.000129182	0		0	6.11733e-05	0	0	0	0	0.000124595	0	0	0		0	0	0	0.000113419	0	0	0	0	0	7.77605e-05		0
>SD_Ssd-21788	0	0	0	0	0	0	0	0		2.16671e-05	4.61521e-05	8.71156e-05	3.28872e-05	0	0	6.36645e-05		0	3.40872e-05	0	0	0	0	0	0		0	0.000152933	0	0	0	0	0	5.92505e-05	0	3.79118e-05		0	0	0.000159664	3.78065e-05	0	0	0	0	0	0		0
>SD_Ssd-21642	0	0	0	0	0	0	0	0		0.000108335	0	0	0	0.000517045	8.10143e-05	0		0	0.000119305	0	0	0	0	0	0		0.000407238	0	0	0	0	0	0	0	0	0		0	0	0	0	0	0	0	0	0	0		0
>SD_Ssd-00500	0	0	0	0	0	0	0	0		4.33341e-05	0	0	0	0	8.10143e-05	0.000297101		0	0	0	0	0	0	0	0		5.3118e-05	3.05867e-05	0	6.11247e-05	9.15164e-05	0.000170329	0	2.96252e-05	0	0		0	0	0	0	0	0	0	0	0	2.59202e-05		0
>SD_Ssd-21655	0	0	0	0	0	0	0	0		0.000260005	0	0	0	0.000206818	4.05071e-05	2.12215e-05		2.68687e-05	0	0	0	0	0	0	0		3.5412e-05	0	0	0	3.05055e-05	0	0	0.000325878	0.000246051	0		0	0	0	0	0	0	0	0	0	0		0
>SD_Ssd-21651	0	0	7.27061e-05	0	0	0	6.10948e-05	0		4.33341e-05	0	0	3.28872e-05	0	0.000243043	0		5.37374e-05	0	0	3.23918e-05	0.000104159	0	0	0		0	0	0	0	0	0	8.30634e-05	0	0	0		0	0.000204693	0	5.67097e-05	0	0	0	0	0	0.000155521		1.59813e-05
>SD_Ssd-21630	0	0	0	0	0	0	0	0.000218962		0	4.61521e-05	0	3.28872e-05	0	0	0		0	0	6.65447e-05	0	0	0	0	0		3.5412e-05	3.05867e-05	0.000222748	0	0	0	0	0	0	0		0	0	0	0	6.50548e-05	0	0	0	0	0		0
>SD_Ssd-21796	0	0	0	0	0	0	0	0		0	0	0.00101635	0	0	0	0		0	0	0	0	0	0	0	0		0	0	0	0	0	0	0	0	0	0		0	0	0	0	0	1.56372e-05	0	0	0	0		0
>SD_Ssd-21817	0	0	0	0	0	0	0	0		0	0	0.000319424	0.000361759	0	0	0		0	0	0	0	0	0	0	0		0	0	0	0	0	0	0	0.000266627	0.000221446	0		0	0	0	0	0	0	0	0	0	0		0
>SD_Ssd-21638	0	0	0	0	0	0.000185443	0	0		2.16671e-05	0	0	3.28872e-05	0	0	0		5.37374e-05	1.70436e-05	0	0	2.60396e-05	3.79248e-05	4.30608e-05	0		0.000230178	0	0	0	0	3.40657e-05	0	5.92505e-05	4.92102e-05	0		0	5.58254e-05	0	0	0	0	0	0	0	0		0
>SD_Ssd-21672	0	0	0	0.000272076	0	0	0	0		4.33341e-05	0	0	0	0.000172348	0.000121521	0		0	0	0	0	0	0	0	0		0	0	0	0	3.05055e-05	6.81315e-05	0	2.96252e-05	0	7.58236e-05		0.000106236	5.58254e-05	0	0	0	1.56372e-05	0	0	0	2.59202e-05		0
>SD_Ssd-21671	0	0	4.84707e-05	9.0692e-05	8.37837e-05	0	0	0		2.16671e-05	0	5.80771e-05	0	0.000172348	0	2.12215e-05		0	0	1.66362e-05	1.61959e-05	0	3.79248e-05	0	0		0	0.000152933	0	6.11247e-05	0	0	0	2.96252e-05	4.92102e-05	7.58236e-05		3.5412e-05	0	0	0	0	0	0	0	0	0		0
>SD_Ssd-21825	0	0	0	0	0.000167567	0	0	3.64937e-05		0	0	5.80771e-05	3.28872e-05	0	0	0		0	0	0	0	0	0	0	0		0	0	0	0	0	0	0	0.000207377	0.000123025	0		0	0	0	0	0	0	0	0	0	5.18403e-05		0
>SD_Ssd-21784	8.75618e-05	0	0	0	0	4.63607e-05	0	0		0	0	0	0	0	0	0		0	0	0.000548994	0	0	0	0.000129182	0		0	0	0	0	0	0	0	0	0	0		0.00017706	0	0.000133053	5.67097e-05	0	0	0	0	0	0		0
>SD_Ssd-21805	0	0	0	0	0	0	0	0		2.16671e-05	0.000623053	0	3.28872e-05	0	0	4.2443e-05		0	0	0	0	0	0	0	0		0	0	0	0	0	0	0.000332254	0	7.38153e-05	0		0	0	0	0	0	0	0	0	0	0		0
>SD_Ssd-21795	0	0	0	0	0	0	0	0		0	0	0	0	0	0	0		0	0	0	0	0.000989506	0	0	0		1.7706e-05	0	0	0	0	0	0	0	0	0		0	0	0	7.56129e-05	0	1.56372e-05	0	0	0	0		0
>SD_Ssd-21648	0	0	0	0	0.000167567	0	0	0		4.33341e-05	0	0	0	0	0	0		0	0	0	0	2.60396e-05	5.68871e-05	4.30608e-05	0		8.853e-05	0	0	0	0	0	0	0	0	0		0.000212472	0	0	1.89032e-05	0	0	4.22797e-05	0.000333954	0	5.18403e-05		0
>SD_Ssd-13618	8.75618e-05	0	0	0	0	0	0	0		4.33341e-05	0	0	3.28872e-05	3.44697e-05	4.05071e-05	0		2.68687e-05	0.000136349	0	0	0	1.89624e-05	4.30608e-05	3.11391e-05		1.7706e-05	0	0	6.11247e-05	0	3.40657e-05	0.000124595	2.96252e-05	0	0		0	0	0	0	0	0	0	0	0	0		0
>SD_Ssd-21669	0	0	0	0	0	0	0	0		0	0	0.000348462	3.28872e-05	0	0	0		0	0	0	0	0	0	0	0		0	0	0	0	6.1011e-05	0	0	0.000355503	0.000196841	0		0	0	0	0	0	0	0	0	0	0		0
>SD_Ssd-21815	0	0	0	0.000211615	0	0	0	0		0	0	0	0	0	0	0		0	0	0	0	0.00072911	0	0	0		0	0	0	0	0	0	0	0	0	0		0	0	0.000133053	0	0	0	0	0	5.84078e-05	0		0
>SD_Ssd-21818	0	0	0	0	0	0	0	0		0	0	0	0	3.44697e-05	4.05071e-05	0.000148551		0	3.40872e-05	0	0	0	0	0	0		0	0	0	0	0.000244044	0.00023846	0	0	0	0.000113735		0	0	0	0	0	0	0	1.75765e-05	0	0		0
>SD_Ssd-21627	0.000175124	0	2.42354e-05	0	0	4.63607e-05	0	0		0	0	0	0	0	0	0		0	0	0	0	0	0.00079642	0	0		0	0	0	0	0	0	0	0	0	0		0	0	0	0	0	4.69116e-05	0	7.03062e-05	0	0		0
>SD_Ssd-21798	0	0	0	0	0	0	0	0		0	0	0	0	0	0	0		0	0	0	0	0	0	0	0		0	0	0	0	0	0	0	0	0	0		0	0	0	0	0	0	0	0	0	0		0
>SD_Ssd-00109	0	8.27358e-05	0	0.000302307	0	0	0	0		0	0	0	0	3.44697e-05	0	0		0	0	0	9.71754e-05	0	0.000113774	4.30608e-05	3.11391e-05		0	0	0	0	0	0	0	8.88757e-05	0	0		0	5.58254e-05	0.000106442	0	0	0	0	0	0	2.59202e-05		4.7944e-05
>SD_Ssd-18770	0	0	0	3.02307e-05	0	4.63607e-05	0	0		2.16671e-05	2.3076e-05	0	0.000131549	0.000172348	0	0		2.68687e-05	0	0	0	0	5.68871e-05	0	0		0	0	0	0	6.1011e-05	0	8.30634e-05	2.96252e-05	4.92102e-05	0		0	0	0	0	0	0	0	5.27296e-05	0	0.000103681		0
>SD_Ssd-21632	0	0	0	0	0	9.27214e-05	0	0		0	0	0	0	0	0	0		0	0	0	0	0	0.000834345	4.30608e-05	0		0	0	0	0	0	0	0	0	0	0		0	0	0	0	0	0	0	0	0	0.000181441		0
>SD_Ssd-16331	0	0	0	0	0	0	0	0		2.16671e-05	0	0	6.57743e-05	6.89394e-05	0	6.36645e-05		0	0	0	0	0	0	0	0		3.5412e-05	6.11733e-05	0	0	6.1011e-05	0	8.30634e-05	0.000355503	0.000123025	0		0	0	0	0	0	0	0	0	0	2.59202e-05		0
>SD_Ssd-21656	0.000175124	0	0	0	0	0	0	0		0	0	0	0	0	0.000162029	8.4886e-05		0	1.70436e-05	0	0	0	0	0	0		0.000123942	0	0	0	3.05055e-05	3.40657e-05	0	0	0	3.79118e-05		0	0	0	0.000396968	0	0	0	0	0	0		0
>SD_Ssd-12459	0	0	0	0	0	0	0	3.64937e-05		0	4.61521e-05	2.90385e-05	3.28872e-05	0	0	0		0	1.70436e-05	0	0	0	0	0	0		5.3118e-05	3.05867e-05	0	0.000305623	0.000122022	6.81315e-05	0.000207658	0	4.92102e-05	0		0	0	0	0	0	0	0	0	0	5.18403e-05		0
>SD_Ssd-21802	0	0	0	0	0	9.27214e-05	0	0		0	2.3076e-05	2.90385e-05	0	0	0	0		5.37374e-05	0	0	0	0	0	0	0		0	0	0	0	0	0	0	0.000355503	0.000344471	0		0	0	0	0	0	0	0	0	0	0		0
>SD_Ssd-21658	0	2.75786e-05	0	0	0	0	0	0		0.000130002	0	0	0	0	0.000121521	2.12215e-05		8.06062e-05	6.81745e-05	0	0	0	0	0	0		0.000230178	0	0	0	3.05055e-05	6.81315e-05	8.30634e-05	0	7.38153e-05	0		0	0	0	0	0	0	0	0	0	0		1.59813e-05
>SD_Ssd-21812	0	0	0	0	0	0	0	0		0	0	5.80771e-05	0	0	0	0		0	0	0	0	0	0	0	0		0	0	0	0	0	0	0	0	0	0		0	0	0.0010112	1.89032e-05	0	0	0	3.51531e-05	0	0		0
>SD_Ssd-14451	0	0	0	0	0	0	0	0		2.16671e-05	0	8.71156e-05	0	0.000103409	8.10143e-05	0		0	0	0	0	0	0	0	0		3.5412e-05	0	0	0	6.1011e-05	0	0	2.96252e-05	0.000123025	0		0	0	0	0	0	0	8.45594e-05	0	0	0		0
>SD_Ssd-11612	0	0	0	0	0	0	0	0		0	0	0	0	0.000103409	4.05071e-05	8.4886e-05		0	0	0	0	0	0	0	0		0	0.000305867	0	0	0	0.000136263	0	0.000118501	0.000172236	3.79118e-05		0	5.58254e-05	0	0	0	0	0	0	0	0		0
>SD_Ssd-22492	0	0	0	0	0	0	0	0		2.16671e-05	4.61521e-05	8.71156e-05	0	0	0	2.12215e-05		0	0	1.66362e-05	0	0	3.79248e-05	0	0		1.7706e-05	6.11733e-05	0	6.11247e-05	0	0	8.30634e-05	5.92505e-05	2.46051e-05	0		0	0	0.000133053	0	0	0	4.22797e-05	0	0	2.59202e-05		0
>SD_Ssd-14571	0	0	0	0	0	9.27214e-05	9.16422e-05	0		0	0	0	0	0	0	0		0	0	0	0	0	0	0	0		0	0	0	0	0	0	0	0	0	0		0	0.000204693	0	0.000472581	0.000108425	0	0	0	0	0		0.000143832
>SD_Ssd-21806	0	0	0	3.02307e-05	4.18918e-05	4.63607e-05	0	1.82468e-05		2.16671e-05	2.3076e-05	0	3.28872e-05	0	0	0		8.06062e-05	0	1.66362e-05	6.47836e-05	5.20793e-05	1.89624e-05	4.30608e-05	3.11391e-05		1.7706e-05	0	5.5687e-05	0	0	0	4.15317e-05	0	0	0		3.5412e-05	1.86085e-05	7.98318e-05	0	8.67397e-05	0	0	0	5.84078e-05	0		3.19627e-05
>SD_Ssd-21654	0	0	0	0	0.000251351	9.27214e-05	0	0		0	0	0	0	0	0	0		0	0	0.000415904	0	5.20793e-05	0	0	0		0	0	0	0	0	0	0	0	0	0		3.5412e-05	7.44338e-05	2.66106e-05	0	0	0	8.45594e-05	5.27296e-05	0	2.59202e-05		0
>SD_Ssd-21660	0	0	0	0	0	0	0	0		0.000195004	0	0	0	0	0.000121521	0		0	8.52181e-05	1.66362e-05	0	0	0	0	0		0	0	0	0	0	6.81315e-05	0	0	0	0		0	0	0	0	0	0	0	0	0	0		0
>SD_Ssd-21803	0	0	0	0	0	0	0	3.64937e-05		0	2.3076e-05	0	0	0	0	0		0.000134344	0	1.66362e-05	8.09795e-05	0	0	0	3.11391e-05		0	0	5.5687e-05	0	0	0	0	0	4.92102e-05	0		0	0	2.66106e-05	0	0.000173479	1.56372e-05	0.000126839	0	0.000116816	0.000103681		6.39253e-05
>SD_Ssd-21640	0	0	0	0	0	0	0	0		0	0	0	0	0	0	0.00110352		0	0	0	0	0	0	0	0		0	0	0	0	0	0	0	0	0	0		0	0	0	0	0	0	0	0	0	0		0
>SD_Ssd-21789	4.37809e-05	0	0	0	0	9.27214e-05	0	9.12342e-05		0	0	0	0	0	0	0		0	5.11308e-05	0	0	0	0	0	3.11391e-05		0	0	0	0	6.1011e-05	0	0	0	0	0		0	0	0	0	4.33698e-05	0.000172009	0	7.03062e-05	0	0		0
>SD_Ssd-21827	0	0	0	0	8.37837e-05	0	0	5.47405e-05		0	6.92281e-05	0.000435578	0	0	0	0		0	0	0	0	0	0	0	0		0	3.05867e-05	0	0	0	0	0	0	0	0		0	0	0	0	2.16849e-05	0	0	0	0	0.000103681		0
>SD_Ssd-21832	0	0	0	0	0.000125676	0.000231803	0	1.82468e-05		0	0	0	0.000131549	0	0	0		0	0	0	0	0	0	0	6.22781e-05		7.0824e-05	6.11733e-05	0	0	6.1011e-05	0	8.30634e-05	0	0	0		0	0	0	0	2.16849e-05	0.000140735	0	0	0	0		0
>SD_Ssd-21834	0.000175124	0	0	0	0	4.63607e-05	0	0		0	0	0	0	0	0	0		0	0	4.99085e-05	0	0	5.68871e-05	0	0.000155695		0	3.05867e-05	0	0	0	0	0	0	0	0		0.000389532	1.86085e-05	0	9.45162e-05	0	0	0	7.03062e-05	0	0		0
>SD_Ssd-21674	8.75618e-05	0	0	0	0.00046081	0	0	0		4.33341e-05	0	0	0	0	0	0		0	0	0	0	2.60396e-05	0	4.30608e-05	0		3.5412e-05	0	0	0	0	0	0	0	0	3.79118e-05		0	0	0	3.78065e-05	0	0	0	0.000263648	0	5.18403e-05		0
>SD_Ssd-21074	4.37809e-05	0	9.69415e-05	0.000302307	0	0	0.000213832	0		0	0	0	0	0	0	0		0	0	0	0	0.000104159	0	0	0		0	0	0	0	0	0	0	0	0	0		7.0824e-05	0	0.000133053	0	0	0	0	0	5.84078e-05	2.59202e-05		0
>SD_Ssd-21841	0	0	0	0	0	0	0.00100806	0		0	0	0	0	0	0	0		0	0	0	0	0	0	0	0		0	0	0	0	0	0	0	0	0	0		0	3.72169e-05	0	0	0	0	0	0	0	0		0
>SD_Ssd-21666	0	0	0	0	0	0.000231803	0	0		0	0	0	0	3.44697e-05	0	0		5.37374e-05	0	0	3.23918e-05	5.20793e-05	0	8.61215e-05	3.11391e-05		0	0	0	0	0	0	0	0	0	0		0	0	0	0.000415871	0	0	0	5.27296e-05	0	7.77605e-05		0
>SD_Ssd-00917	0.000131343	0	0.000169648	0	0	0	0	0		0	2.3076e-05	0	0	0	0	2.12215e-05		0	0	1.66362e-05	3.23918e-05	0	0	4.30608e-05	0		0	0	0	0	0	0	0	0	0	0		0	0	5.32212e-05	0	0	3.12744e-05	0	0	0.000408855	5.18403e-05		0
>SD_Ssd-21828	0	0	0	0	0	0	0	1.82468e-05		0	0	0	0	0	0	0		0.000967274	0	0	0	0	0	0	0		0	0	0	0	0	0	0	0	0	0		0	1.86085e-05	0	0	0	0	0	0	5.84078e-05	0		0
>SD_Ssd-21855	0	0	0	0	0.000209459	0	0	0		4.33341e-05	0	0	0	0	0.000445579	8.4886e-05		0	0	6.65447e-05	0	0	1.89624e-05	0	3.11391e-05		0	3.05867e-05	0	0	0	0	4.15317e-05	0	0	0		0	0	0	1.89032e-05	0	0	0	1.75765e-05	0	0		0
>SD_Ssd-13320	0	0	0	0	0	0	0	0		0	0	0	0	6.89394e-05	0	0		0	0	0	0	0	0	0	0		8.853e-05	0	0	0	0	6.81315e-05	0.000373785	2.96252e-05	0	0		0	0	0	0	0	0	0	0	0	0		0
>SD_Ssd-20649	0	0	0	0.000120923	8.37837e-05	0	0	0		2.16671e-05	0	0	6.57743e-05	0	0.000243043	0		0	0	1.66362e-05	0	0	5.68871e-05	0	0		0	0	0	0	0	0	0	0	4.92102e-05	0		0.000212472	0	5.32212e-05	5.67097e-05	0	1.56372e-05	0	0	0	2.59202e-05		0
>SD_Ssd-19733	0	0	0	0	0	0	0	0		0	0	0.000174231	0	6.89394e-05	0	0		0	8.52181e-05	0	0	0	0	0	0		0	0	0	0	0	0	0	0.000237002	0.000172236	0		0	0	0	0	0	0	0	0	0	0		0
>SD_Ssd-21826	0	5.51572e-05	0.000242354	0	0	0	0.000183284	0		0	0	0	0	0	0	0		0.000537374	0	3.32723e-05	0	0	0	0	0		0	0	0	0	0	0	0	0	0	0		0	0	0	0	0	0	0	0	0	0		0
>SD_Ssd-21667	0	0	0	0	0	0	0.000733138	0		0	0	0	0	0	0	0		0	0	0	3.23918e-05	0	5.68871e-05	0	3.11391e-05		0	0	0	0	0	0	0	0	0	0		0	0.000130259	0	0	0	6.25489e-05	0	0	0	0		0
>SD_Ssd-21849	8.75618e-05	0	0	3.02307e-05	0	0	6.10948e-05	3.64937e-05		0	0	0	0	6.89394e-05	0.000162029	0		0	0	0	0	7.81189e-05	5.68871e-05	0.000129182	0		0	0	0	0	0	0.000102197	0	0	0	0		0	0	2.66106e-05	3.78065e-05	0	0	0	1.75765e-05	0	0		0
>SD_Ssd-21799	0	0	0	0	0	0	0	0		0	0	8.71156e-05	0	3.44697e-05	0.000121521	2.12215e-05		0	1.70436e-05	0	0	0	0	0	0		1.7706e-05	0	0	6.11247e-05	3.05055e-05	0	4.15317e-05	0	0	0		0	0	0	0	0	0	0	0	0	2.59202e-05		0
>SD_Ssd-21837	0	0	0	0	0	0	0	1.82468e-05		4.33341e-05	0	0	0	0	0	2.12215e-05		5.37374e-05	1.70436e-05	0	0	0	0	8.61215e-05	0		5.3118e-05	0	0	0.000183374	0	3.40657e-05	4.15317e-05	2.96252e-05	0.000147631	0		3.5412e-05	0	0	0	0	1.56372e-05	0	0	0	0		0
>SD_Ssd-12449	0	0	0	0	0	0	0	0		0.000303339	0	0	0	0	0	0		0	3.40872e-05	0	0	0	0	0	0		0.000336414	3.05867e-05	0	0.000122249	0.000152527	0	0	5.92505e-05	0	0		0	0	0	0	0	0	0	0	0	0		0
>SD_Ssd-00193	0	0	0	0	0	0	0	0		0	0	0	0	0	0	0.000169772		0	3.40872e-05	0	0	0	0	0	0		0	6.11733e-05	0	0.000488998	0	0.000204394	0	0	0	0		0	0	0	0	2.16849e-05	0	0	0	0	0		0
>SD_Ssd-21877	0	0	0	0	0	0	0	0		0	0	0	0	0.000723863	0	0		0	0	0	0	0	0	0.000215304	6.22781e-05		0	0	0	0	0	0	0	0	0	0		0	0	0	0	0	0	0	0	0	0		0
>SD_Ssd-12935	0	0	0	0	0	0	0	0		0.000130002	0	0	0	0	0	0		0	0	0	0	0	0	0	0		8.853e-05	0	0	0	0	0	0	0	0	0		0	0	0	0	0	0	0	0	0	0		0
>SD_Ssd-21811	0	0	0	0	0	0	0	0.00034669		0	0	0	0	0	0	0		0.00021495	0	0	0	0	0	4.30608e-05	0.000124556		0	0	0	0	0	0	0	0	0	0		0	0.000111651	0	0	0	0	0.000169119	0	0	0		0
>SD_Ssd-21647	0	0	0	0	0	0	0	0		0	0	0	0	0	0	0		0	0.000170436	0	0	0.000182277	0	0	0		0	0	0	0	0	0	0	8.88757e-05	0.000123025	0		0	0	0	0.000415871	0	0	0	0	0	5.18403e-05		0
[truncated: 2,970 more rows]
[truncated: 8 more columns]
